# Supplementary material for: Comparative Transcriptome Analysis of Two Contrasting Soybean Varieties in Response to Aluminum Toxicity
Source: Int J Mol Sci. 2020 Jun 17;21(12):4316. doi: 10.3390/ijms21124316 (PMC7352676; doi:10.3390/ijms21124316)
Supplement: Supplementary file 1 [file ijms-21-04316-s001.zip]

Archive with 18 entries (17 files):
- Supplementary Materials 2020June13/
- Supplementary Materials 2020June13/Figure S1.tif
- Supplementary Materials 2020June13/Figure S2.tif
- Supplementary Materials 2020June13/Figure S3.tif
- Supplementary Materials 2020June13/Figure S4.tif
- Supplementary Materials 2020June13/Figure S5.tif
- Supplementary Materials 2020June13/Table S1.docx
- Supplementary Materials 2020June13/Table S10.xls
- Supplementary Materials 2020June13/Table S11.xls
- Supplementary Materials 2020June13/Table S12.xls
- Supplementary Materials 2020June13/Table S2.xlsx
- Supplementary Materials 2020June13/Table S3.docx
- Supplementary Materials 2020June13/Table S4.xlsx
- Supplementary Materials 2020June13/Table S5.docx
- Supplementary Materials 2020June13/Table S6.xls
- Supplementary Materials 2020June13/Table S7.xls
- Supplementary Materials 2020June13/Table S8.xls
- Supplementary Materials 2020June13/Table S9.xlsx
