# Supplementary material for: Comparative Transcriptome Analysis of Two Contrasting Soybean Varieties in Response to Aluminum Toxicity
Source: Int J Mol Sci. 2020 Jun 17;21(12):4316. doi: 10.3390/ijms21124316 (PMC7352676; doi:10.3390/ijms21124316)
Supplement: Supplementary file 1 [file ijms-21-04316-s001.zip › Supplementary Materials 2020June13/Table S10.xls]

## Sheet: Sheet1
Supplementary Table S10: Genes in the GO (0006073) term of cellular glucan metabolic process in M-up-high list
Gene	Physical Position (chr:bp)	P6hAl/P6hCK		M6hAl/M6hCK		P12hAl/P12hCK		M12hAl/M12hCK		M6hAl/P6hAl		M6hCK/P6hCK		M12hAl/P12hAl		M12hCK/P12hCK		Annotation	PFAM_Descriptions	KOG_Desctiptions	Top Arabidopsis (TAIR10) BLASTP Hit (4)
		log2FC	FDR	log2FC	FDR	log2FC	FDR	log2FC	FDR	log2FC	FDR	log2FC	FDR	log2FC	FDR	log2FC	FDR
Glyma.02G205800	Chr02:39076969-39082328	0.230997	0.953152	0.314942	0.721396	1.90626	0.0254105	2.17942	0.000737859	1.50751	0.00117256	1.44719	0.0534594	2.67328	0.00120205	2.39981	0.00969024	Cellulose synthase family protein	Cellulose synthase	NA	AT5G17420.1
Glyma.04G063800	Chr04:5293425-5299847	0.103886	0.978016	0.164734	0.874082	1.17639	0.0257385	1.38718	0.000737859	1.4548	0.00117256	1.40887	0.0286832	1.82443	0.00120205	1.6129	0.00698738	Cellulose synthase family protein	Cellulose synthase	NA	AT4G18780.1
Glyma.04G153700	Chr04:35198814-35203827	-0.337104	0.912294	0.428131	0.559177	0.903352	1	1.39784	0.000737859	2.00025	0.00117256	1.25547	0.101934	2.04914	0.00120205	1.55864	0.031049	Cellulose synthase family protein	Cellulose synthase	NA	AT5G17420.1
Glyma.09G051100	Chr09:4454514-4461881	-0.0164273	0.99612	0.294578	0.705308	1.38315	0.000934821	1.88436	0.000737859	1.3853	0.00117256	1.09474	0.0341611	1.62534	0.00120205	1.12511	0.00547901	Cellulose synthase A4	Cellulose synthase	NA	AT5G44030.1
Glyma.13G094900	Chr13:21002226-21003811	0.339529	0.912704	1.66515	0.00686619	-0.632125	0.181879	2.16956	0.000737859	1.26235	0.0104972	-0.0525852	0.994623	1.39639	0.00221917	-1.40095	0.00969024	Xyloglucan endotransglucosylase/hydrolase family protein	Glycosyl hydrolases family 16; "Xyloglucan endo-transglycosylase (XET) C-terminus"	NA	AT5G57560.1
Glyma.13G103100	Chr13:21818141-21819862	2.52338	0.00526016	6.0498	0.001762	5.07176	0.000934821	6.29413	0.000737859	2.99317	0.00117256	-0.535482	0.879051	1.46051	0.00120205	0.231644	0.928736	Xyloglucan endotransglycosylase 6	Glycosyl hydrolases family 16; "Xyloglucan endo-transglycosylase (XET) C-terminus"	NA	AT4G25810.1
Glyma.15G157100	Chr15:13179216-13185603	-0.0846117	0.983964	0.229312	0.802706	1.76337	0.000934821	2.027	0.000737859	1.68294	0.00117256	1.38812	0.0223814	1.77869	0.00120205	1.51624	0.00391549	Cellulose synthase A4	Cellulose synthase	NA	AT5G44030.1
Glyma.17G065100	Chr17:5032682-5034197	0.791071	0.1953	1.31221	0.001762	0.454888	0.233661	1.92347	0.000737859	1.41845	0.00117256	0.903315	0.117007	1.05579	0.00314427	-0.409816	0.46889	Xyloglucan endotransglycosylase 6	Glycosyl hydrolases family 16; "Xyloglucan endo-transglycosylase (XET) C-terminus"	NA	AT4G25810.1
Glyma.17G065400	Chr17:5045474-5046951	0.00787248	1	2.34764	0.0158308	-0.367003	0.632846	2.80646	0.000737859	2.92906	0.00926038	0.58815	1	1.24625	0.0204743	-1.92239	0.0351376	Xyloglucan endotransglycosylase 6	Xyloglucan endo-transglycosylase (XET) C-terminus; "Glycosyl hydrolases family 16"	NA	AT4G25810.1
Glyma.18G003200	Chr18:266942-268715	-0.55831	0.552824	0.744584	0.0895705	-1.24198	0.000934821	1.43784	0.000737859	2.54773	0.00117256	1.26304	0.00360589	3.06899	0.00120205	0.391456	0.487861	Xyloglucan endotransglucosylase/hydrolase 16	Glycosyl hydrolases family 16; "Xyloglucan endo-transglycosylase (XET) C-terminus"	NA	AT3G23730.1
Glyma.19G184900	Chr19:44362159-44364929	-0.0164704	0.997207	0.296161	0.726281	1.24357	0.000934821	2.55037	0.000737859	2.72146	0.00117256	2.42641	0.00360589	1.52231	0.00120205	0.217125	0.866632	Xyloglucan endotransglucosylase/hydrolase 32	Glycosyl hydrolases family 16; "Xyloglucan endo-transglycosylase (XET) C-terminus"	NA	AT2G36870.1
