# Supplementary material for: Comparative Transcriptome Analysis of Two Contrasting Soybean Varieties in Response to Aluminum Toxicity
Source: Int J Mol Sci. 2020 Jun 17;21(12):4316. doi: 10.3390/ijms21124316 (PMC7352676; doi:10.3390/ijms21124316)
Supplement: Supplementary file 1 [file ijms-21-04316-s001.zip › Supplementary Materials 2020June13/Table S11.xls]

## Sheet: Sheet1
Supplementary Table S11: Genes in the GO (0050794) term of regulation of cellular process in M-up-high list
Gene	Physical Position (chr:bp)	P6hAl/P6hCK		M6hAl/M6hCK		P12hAl/P12hCK		M12hAl/M12hCK		M6hAl/P6hAl		M6hCK/P6hCK		M12hAl/P12hAl		M12hCK/P12hCK		Annotation	PFAM_Descriptions	KOG_Desctiptions	Top Arabidopsis (TAIR10) BLASTP Hit (4)
		log2FC	FDR	log2FC	FDR	log2FC	FDR	log2FC	FDR	log2FC	FDR	log2FC	FDR	log2FC	FDR	log2FC	FDR
Glyma.01G214800	Chr01:54571550-54578286	0.279212	0.93729	0.353344	0.705097	0.544554	0.536501	2.23539	0.000737859	1.24556	0.00867178	1.18203	0.171275	2.79674	0.00120205	1.1017	0.17898	KNOTTED-like homeobox of Arabidopsis thaliana 7	KNOX2 domain ; "Homeobox domain"; "KNOX1 domain "; "ELK domain "	Transcription_factor_MEIS1_and_related_HOX_domain_proteins	AT1G62990.1
Glyma.02G006200	Chr02:669866-671087	1.07101	1	0	0.001762	0	0.000934821	5.40024	0.0331755	2.94474	0.0400639	0	1	1.39201	0.0245744	0	1	ethylene response factor 1	AP2 domain	NA	AT3G23240.1
Glyma.02G070600	Chr02:6217489-6219708	-0.497701	0.693689	0.336966	0.672469	1.23115	0.000934821	2.96784	0.000737859	1.02046	0.00213657	0.192858	0.976737	2.13495	0.00120205	0.401186	0.526079	Arabidopsis NAC domain containing protein 87	No apical meristem (NAM) protein	NA	AT5G18270.1
Glyma.03G197900	Chr03:40721163-40723468	3.69528	0.706099	4.3315	0.039273	7.0038	0.538163	7.97179	0.093037	2.53909	0.00213657	1.91971	1	2.58324	0.00120205	1.63078	1	NAC domain containing protein 90	No apical meristem (NAM) protein	NA	AT5G22380.1
Glyma.04G061400	Chr04:5000478-5002170	0.809527	0.874212	4.01144	0.0296666	3.72806	0.0710415	6.16745	0.093037	2.93057	0.00213657	-0.259015	1	1.84496	0.00120205	-0.598903	1	WRKY DNA-binding protein 40	WRKY DNA -binding domain	NA	AT1G80840.1
Glyma.04G208300	Chr04:48062885-48064803	1.25423	0.00909865	2.49379	0.001762	0.93517	0.000934821	3.07481	0.000737859	1.61621	0.00117256	0.410263	0.815338	1.13747	0.00120205	-0.993972	0.00547901	NAC (No Apical Meristem) domain transcriptional regulator superfamily protein	No apical meristem (NAM) protein	NA	AT1G01720.1
Glyma.04G223300	Chr04:49386504-49389183	0.778434	0.640305	3.38018	0.001762	4.35111	0.000934821	5.61905	0.000737859	2.79805	0.00117256	0.198758	0.985011	1.37155	0.00120205	0.103352	0.965812	WRKY DNA-binding protein 70	WRKY DNA -binding domain	NA	AT3G56400.1
Glyma.04G251400	Chr04:51825157-51826943	-0.162735	0.968813	2.16533	0.001762	0.08979	0.89755	3.08685	0.000737859	2.39608	0.00117256	0.0678327	0.993035	2.33095	0.00120205	-0.669257	0.225853	Integrase-type DNA-binding superfamily protein	AP2 domain	NA	AT1G21910.1
Glyma.05G184500	Chr05:37142868-37146009	-0.112627	0.979272	2.79005	0.001762	3.93796	0.000934821	5.25315	0.000737859	1.92947	0.00117256	-0.957106	0.568928	1.13038	0.00221917	-0.183793	0.92365	WRKY DNA-binding protein 51	WRKY DNA -binding domain	NA	AT5G64810.1
Glyma.05G211900	Chr05:39339315-39341188	0.167442	0.977223	0.257468	0.857099	2.89723	0.00444619	3.47036	0.000737859	1.58415	0.0204205	1.50778	0.229542	1.64183	0.00120205	1.07487	0.381876	WRKY family transcription factor	WRKY DNA -binding domain	NA	AT4G23550.1
Glyma.06G063200	Chr06:4777641-4786997	1.37863	1	1.35772	0.0242919	1.74912	0.15079	3.34687	0.000737859	3.39959	0.00117256	3.4394	0.0982698	3.03483	0.00120205	1.44598	1	casein lytic proteinase B4	ATPase family associated with various cellular activities (AAA); "AAA domain (Cdc48 subfamily)"; "C-terminal, D2-small domain, of ClpB protein "	Chaperone_HSP104_and_related_ATP-dependent_Clp_proteases	AT2G25140.1
Glyma.06G067700	Chr06:5171384-5173237	0.0143464	0.997207	0.217345	0.840859	0.473703	0.490593	1.02134	0.0161859	1.9543	0.00117256	1.76135	0.00360589	1.36972	0.00314427	0.827051	0.225342	indole-3-acetic acid inducible 29	AUX/IAA family	NA	AT4G32280.1
Glyma.06G190800	Chr06:16760533-16765691	-1.27999	0.0446416	-0.542441	0.332074	1.08936	0.00316526	1.11065	0.000737859	1.65241	0.00117256	0.920302	0.215989	1.0656	0.00400966	1.05135	0.00213762	WRKY DNA-binding protein 72	WRKY DNA -binding domain	NA	AT5G15130.1
Glyma.06G259400	Chr06:44427472-44439680	-0.209407	0.934436	0.501658	0.397784	1.28446	0.000934821	2.66281	0.000737859	1.22091	0.00117256	0.516424	0.65841	1.01866	0.00314427	-0.359819	0.572509	Disease resistance protein (TIR-NBS-LRR class) family	TIR domain; "Leucine Rich Repeat"; "Leucine Rich Repeat"; "NB-ARC domain"	Apoptotic_ATPase	AT4G12010.1
Glyma.07G034200	Chr07:2691219-2695027	-0.385545	0.859166	0.286602	0.731571	0.152566	0.851832	1.03337	0.00797108	1.66654	0.00117256	1.02359	0.13842	1.07239	0.0177007	0.19454	0.879407	indole-3-acetic acid inducible 19	AUX/IAA family	NA	AT3G15540.1
Glyma.07G201800	Chr07:37074545-37078552	-0.426337	0.939082	1.23676	0.121197	-0.515222	0.661437	3.5857	0.000737859	2.19121	0.00807616	0.540944	0.920488	3.40275	0.00120205	-0.698275	0.681091	NAC domain containing protein 73	No apical meristem (NAM) protein	NA	AT4G28500.1
Glyma.09G161400	Chr09:38569946-38575128	1.47653	0.112746	2.40968	0.001762	2.96818	0.000934821	4.31996	0.000737859	2.09439	0.00117256	1.17482	0.284076	1.57594	0.00120205	0.224547	0.873774	Disease resistance protein (TIR-NBS-LRR class) family	TIR domain; "NB-ARC domain"	Apoptotic_ATPase	AT5G36930.1
Glyma.10G037700	Chr10:3341592-3347333	-0.0346711	0.994784	1.65311	0.001762	0.072352	0.936333	4.24394	0.000737859	1.55786	0.00383437	-0.118274	0.99169	2.55982	0.00120205	-1.61443	0.0230433	NAC domain containing protein 74	No apical meristem (NAM) protein	NA	AT4G28530.1
Glyma.10G066100	Chr10:6399364-6402557	0.796772	0.639526	1.56675	0.001762	0.925697	0.0632581	2.19805	0.000737859	1.54156	0.00117256	0.781418	0.612115	1.44784	0.00120205	0.183489	0.903206	heat shock transcription factor A3	HSF-type DNA-binding	Heat_shock_transcription_factor	AT5G03720.1
Glyma.13G233800	Chr13:34455746-34456880	0.0145707	0.997207	0.912703	0.214123	1.32489	0.119659	2.97256	0.000737859	2.27079	0.00213657	1.37994	0.349586	2.98364	0.00120205	1.3469	0.160429	Integrase-type DNA-binding superfamily protein	AP2 domain	NA	AT4G18450.1
Glyma.13G234700	Chr13:34537747-34542139	0.990672	0.693689	4.95756	0.0834089	3.02415	0.000934821	6.94965	0.014351	2.07714	0.00117256	-1.88725	1	2.46813	0.00120205	-1.45115	1	NAC domain containing protein 73	No apical meristem (NAM) protein	NA	AT4G28500.1
Glyma.13G361200	Chr13:44823127-44824990	0.346991	0.950115	1.83179	0.0175567	0.76313	0.537334	2.70016	0.00297804	1.8301	0.0116362	0.379618	0.971166	1.51542	0.0453191	-0.41981	1	AUX/IAA transcriptional regulator family protein	AUX/IAA family	NA	AT1G04250.1
Glyma.14G048600	Chr14:3778837-3783437	0.86079	0.697282	0.135081	0.932285	2.78599	0.000934821	3.17924	0.000737859	1.46036	0.0164288	2.19149	0.0441769	1.57932	0.00120205	1.18624	1	Disease resistance protein (TIR-NBS-LRR class) family	Leucine Rich Repeat; "TIR domain"; "Leucine Rich Repeat"; "NB-ARC domain"	Apoptotic_ATPase	AT5G36930.1
Glyma.14G203000	Chr14:46787302-46790554	-0.693671	0.415124	-0.051516	0.966504	0.915524	0.00620249	2.07841	0.000737859	1.36826	0.00117256	0.760735	0.287245	1.42695	0.00120205	0.270405	0.734785	SOS3-interacting protein 4	NAF domain; "Protein kinase domain"	Serine/threonine_protein_kinase	AT2G30360.1
Glyma.14G205600	Chr14:47079121-47081495	0.132378	1	1.57151	0.0382714	2.69409	0.000934821	5.89889	0.000737859	1.36506	0.0317613	-0.0433186	1	1.41635	0.00120205	-1.78126	0.0400284	cytokinin response factor 4	AP2 domain	NA	AT4G27950.1
Glyma.15G012700	Chr15:1002509-1004331	-0.574103	0.731093	0.984327	0.0496685	-0.411286	0.544156	1.49612	0.000737859	1.35757	0.00117256	-0.161793	0.98428	1.34293	0.00705534	-0.565086	0.491056	AUX/IAA transcriptional regulator family protein	AUX/IAA family	NA	AT1G04250.1
Glyma.15G051200	Chr15:4025823-4027347	0.135521	0.983323	0.697735	0.462987	1.31097	0.225671	2.63615	0.000737859	1.39703	0.0329528	0.847474	0.68899	2.35794	0.00120205	1.03598	0.502927	xylem NAC domain 1	No apical meristem (NAM) protein	NA	AT5G64530.1
Glyma.15G078300	Chr15:6020601-6024367	-0.00731316	0.997207	2.55177	0.001762	1.99268	0.000934821	4.7771	0.000737859	1.64756	0.00117256	-0.904248	0.607367	2.05053	0.00120205	-0.729867	0.526086	NAC domain containing protein 73	No apical meristem (NAM) protein	NA	AT4G28500.1
Glyma.15G079200	Chr15:6090029-6091113	-1.06353	0.507955	0.458405	0.625821	1.03002	0.16727	2.55129	0.000737859	2.29013	0.00117256	0.775661	0.671126	2.81715	0.00120205	1.31109	0.0971895	Integrase-type DNA-binding superfamily protein	AP2 domain	NA	AT4G18450.1
Glyma.15G160900	Chr15:13684686-13690703	-0.162574	1	-0.307197	0.826472	1.13406	0.0845465	1.4005	0.000737859	1.47745	0.0423367	1.62166	0.13842	1.62617	0.00120205	1.36116	0.0523281	Disease resistance protein (TIR-NBS-LRR class) family	TIR domain; "Leucine Rich Repeat"; "NB-ARC domain"	Apoptotic_ATPase	AT5G41750.2
Glyma.16G135200	Chr16:29255828-29266445	3.11489	0.0753398	4.43532	0.001762	4.00921	0.000934821	6.02637	0.000737859	1.84892	0.00117256	0.545084	1	1.32151	0.00120205	-0.690206	1	disease resistance protein (TIR-NBS-LRR class), putative	NB-ARC domain; "TIR domain"	NA	AT5G17680.1
Glyma.16G136600	Chr16:29363326-29374233	-0.261876	0.918441	1.42829	0.00321908	0.701937	0.0596874	3.03796	0.000737859	1.03148	0.0110873	-0.651551	0.612115	1.80242	0.00120205	-0.531523	0.381876	Disease resistance protein (TIR-NBS-LRR class) family	TIR domain; "Leucine Rich Repeat"; "NB-ARC domain"	Apoptotic_ATPase	AT5G18360.1
Glyma.16G137200	Chr16:29425624-29428912	1.21918	0.532528	2.62711	0.001762	5.85208	0.000934821	5.06233	0.000737859	3.47393	0.00117256	2.0893	0.0731919	1.19472	0.00120205	1.99121	0.0875382	disease resistance protein (TIR-NBS-LRR class), putative	TIR domain; "NB-ARC domain"	NA	AT5G17680.1
Glyma.16G152100	Chr16:31264478-31266877	-0.973317	0.243449	-0.0898353	0.94513	0.867157	0.0215619	2.24096	0.000737859	1.29718	0.00213657	0.420642	0.842435	1.95794	0.00120205	0.585325	0.278275	Arabidopsis NAC domain containing protein 87	No apical meristem (NAM) protein	NA	AT5G18270.1
Glyma.16G159700	Chr16:31940469-31944478	-0.705654	1	-0.178955	0.920057	1.29639	1	1.1439	0.038757	2.10043	0.00673647	1.5792	0.188464	1.39638	0.0274835	1.55262	0.0889073	disease resistance protein (TIR-NBS-LRR class), putative	TIR domain; "NB-ARC domain"	Apoptotic_ATPase	AT5G17680.1
Glyma.16G210800	Chr16:36982309-36991446	0.460061	1	2.81595	0.0586533	3.38164	0.00381697	5.01072	0.000737859	1.44953	0.0433666	-0.89408	1	1.66604	0.00120205	0.0393202	1	Disease resistance protein (TIR-NBS-LRR class) family	TIR domain; "NB-ARC domain"	Apoptotic_ATPase	AT5G36930.2
Glyma.16G215000	Chr16:37261496-37265361	-0.449425	1	-0.127951	0.925572	1.76893	1	1.33023	0.000737859	3.91142	0.00117256	3.59226	0.00360589	3.65288	0.00120205	4.09281	0.00391549	disease resistance protein (TIR-NBS-LRR class), putative	Leucine Rich Repeat; "TIR domain"; "NB-ARC domain"	Apoptotic_ATPase	AT5G17680.1
Glyma.17G224800	Chr17:37790964-37792528	2.87576	0.0916177	5.32039	0.001762	6.06597	0.0299056	6.69733	0.0107716	2.76251	0.00117256	0.326373	1	1.04643	0.0110424	0.425727	1	WRKY DNA-binding protein 50	WRKY DNA -binding domain	NA	AT5G26170.1
Glyma.18G127900	Chr18:17212881-17215294	-1.75666	0.143342	-0.306844	0.829199	1.97746	0.0183485	2.94887	0.000737859	1.96994	0.0218673	0.539957	0.868282	2.10765	0.00120205	1.14109	0.330513	disease resistance protein (TIR-NBS class), putative	TIR domain	NA	AT4G16990.1
Glyma.18G260700	Chr18:54660450-54661757	-0.18345	0.955505	0.999238	0.019057	1.91044	0.000934821	3.1638	0.000737859	1.90646	0.00117256	0.737351	0.428827	1.39885	0.00120205	0.148327	0.908318	Calcium-binding EF-hand family protein	EF hand	NA	AT5G39670.1
Glyma.19G109100	Chr19:36236789-36239152	-0.752376	0.423527	0.0815732	0.949723	1.48021	0.000934821	3.02443	0.000737859	1.65485	0.00117256	0.831734	0.326272	1.77271	0.00120205	0.23225	0.811123	Arabidopsis NAC domain containing protein 87	No apical meristem (NAM) protein	NA	AT5G18270.1
Glyma.19G180300	Chr19:43905105-43907015	2.90603	0.386564	4.11713	0.00789502	2.34131	0.105182	3.81423	0.00902028	2.80003	0.00117256	1.6018	1	1.86051	0.0117063	0.384941	1	NAC-like, activated by AP3/PI	No apical meristem (NAM) protein	NA	AT1G69490.1
Glyma.20G210500	Chr20:44685127-44686751	-0.269506	0.880514	0.0533751	0.966412	-0.0634118	0.918243	1.23573	0.000737859	1.05097	0.00117256	0.743193	0.324647	1.55866	0.00120205	0.262141	0.713949	AUX/IAA transcriptional regulator family protein	AUX/IAA family	NA	AT5G43700.1
