# Supplementary material for: Comparative Transcriptome Analysis of Two Contrasting Soybean Varieties in Response to Aluminum Toxicity
Source: Int J Mol Sci. 2020 Jun 17;21(12):4316. doi: 10.3390/ijms21124316 (PMC7352676; doi:10.3390/ijms21124316)
Supplement: Supplementary file 1 [file ijms-21-04316-s001.zip › Supplementary Materials 2020June13/Table S12.xls]

## Sheet: Sheet1
Supplementary Table S12: Primer pairs for qRT-PCR
Gene	Forward primer	Reverse primer	Annotation
Glyma.02G205800	TCCGGCGTGCCGACC	CATGGCTTCAGCAGAATGGTT	Cellulose synthase
Glyma.04G153700	ATTCTTCCAGCAGTTTGCTTGC	TCACAGCAAAGAGGTGAGCTG	Cellulose synthase
Glyma.13G094900	CTCGGAGGCTATTGGGGTTC	TGCCACTGGTGGGTGTAGAA	Xyloglucan endo-transglycosylase (XET) C-terminus
Glyma.13G103100	GTTCAATGCCCAAGCATGTGT	TTGTGCACTCAGGAGGAAGG	Xyloglucan endo-transglycosylase (XET) C-terminus
Glyma.17G065400	GGTGGCCTTGTGAAGACAGAT	GGCCTGCAGAGTCCAGTTCC	Xyloglucan endo-transglycosylase (XET) C-terminus
Glyma.16G041200	AGCCTAGTAGTAATAGTGAACTGGAGTGA	AATATGATGCGTATGTGAACGAAAG	Glutamate/leucine/phenylalanine/valine_dehydrogenases
Glyma.16G153400	GACATACCAAGCTTGCTCAAACA	GTCAGTTGGGTGATTGGCTG	Glutamate/leucine/phenylalanine/valine_dehydrogenases
Glyma.19G111000	AGGACGGGGAGTCCTCTTTG	CTGTGCCCTTTGGAATGCTC	Glutamate/leucine/phenylalanine/valine_dehydrogenases
Glyma.19G168500	CCAACGAAGCACCTCTCCTT	GGGGGCATAGGGAGAGAGAA	Auxin-induced protein; AUX/IAA family
Glyma.05G169100	TGCTTGTCGTGCCACAATTC	ACTTGTTGCAGTGTAGGCGA	Cupin family with nutrient reservoir activity
Glyma.07G186100	GCTCAACGCATGAAACGAGG	AGGTGCCACCCCTAACAATG	Branched chain aminotransferase
			Protease inhibitor/seed storage/LTP family
Glyma.17G139900	AAGCCAAAGCCCAACCCTAA	GCTTTGAGGGCAGTGCAAA	Seed storage protein
