# Supplementary material for: Comparative Transcriptome Analysis of Two Contrasting Soybean Varieties in Response to Aluminum Toxicity
Source: Int J Mol Sci. 2020 Jun 17;21(12):4316. doi: 10.3390/ijms21124316 (PMC7352676; doi:10.3390/ijms21124316)
Supplement: Supplementary file 1 [file ijms-21-04316-s001.zip › Supplementary Materials 2020June13/Table S2.xlsx]

## Sheet: Sheet1
Supplementary Table S2: Detailed information of the RNA-seq data in this study
Sample	Raw Reads	Raw Bases	Clean Reads	Clean Bases	Clean Reads Percent	Clean Bases Percent	GC%	Q20%	Q30%	Total mapped reads	Total mapped percent	Unique match	Unique match Percent	Multiple Map	Multiple PE Map Percent	Pair Map	Pair Map Percent	Single Map	Single PE Map Percent
PCK6h-1	20937897	5433692000	19084380	5234474250	0.911475	0.963337	0.4653	0.9611	0.9226	1.79813e+07	0.9422	1.60965e+07	0.89518	1884794	0.10482	18072985	0.947004	952936	0.052996
PCK6h-2	15548716	4047967500	13637227	3887179000	0.877065	0.960279	0.4586	0.9571	0.9155	1.27917e+07	0.938	1.08496e+07	0.848171	1942160	0.151829	12969538	0.951039	626292	0.0489608
PAL6h-1	23051770	6175892750	20420387	5762942500	0.885849	0.933135	0.4507	0.9575	0.9193	1.9236e+07	0.942	1.77757e+07	0.924084	1460321	0.075916	19404216	0.950237	957233	0.0497626
PAL6h-2	27630905	7169827250	24877352	6907726250	0.900345	0.963444	0.4491	0.9613	0.9266	2.33499e+07	0.9386	2.1704e+07	0.929511	1645914	0.0704892	23581910	0.947927	1.2159e+06	0.0520731
PCK12h-1	16011895	4203030750	13668094	4002973750	0.853621	0.952402	0.4508	0.9431	0.9116	1.27633e+07	0.9338	1.1487e+07	0.900007	1276235	0.0999928	12986993	0.950169	636012	0.0498315
PCK12h-2	19376595	5003310250	16327596	4844148750	0.842645	0.968189	0.4539	0.9428	0.9022	1.52924e+07	0.9366	1.3473e+07	0.881026	1819400	0.118974	15528988	0.951088	747976	0.0489115
PAL12h-1	15953669	4156239500	13887344	3988417250	0.87048	0.959622	0.4501	0.9503	0.9185	1.29652e+07	0.9336	1.1717e+07	0.903722	1248272	0.0962785	13131674	0.945586	705494	0.0544143
PAL12h-2	19445244	5130641000	16971868	4861311000	0.872803	0.947506	0.455	0.9507	0.9138	1.58144e+07	0.9318	1.46448e+07	0.926044	1169570	0.0739561	16038786	0.945022	869446	0.0549782
MCK6h-1	17849273	4612825250	16287006	4462318250	0.912474	0.967372	0.471	0.9648	0.9356	1.51257e+07	0.9287	1.30273e+07	0.861264	2098492	0.138736	15146460	0.929972	1.05923e+06	0.070028
MCK6h-2	21071192	5585641250	18977683	5267798000	0.900646	0.943096	0.4547	0.9614	0.9262	1.74765e+07	0.9209	1.60503e+07	0.918392	1426230	0.0816082	17625207	0.928733	1.2455e+06	0.0712667
MAL6h-1	17019201	4532823000	14968899	4254800250	0.87953	0.938665	0.4494	0.9519	0.9192	1.38043e+07	0.9222	1.2604e+07	0.913048	1200308	0.0869516	13973782	0.933521	917697	0.066479
MAL6h-2	21098226	5655752000	18359093	5274556500	0.870172	0.9326	0.4475	0.9508	0.9154	1.69252e+07	0.9219	1.53499e+07	0.90692	1575397	0.0930797	17140314	0.933614	1.12359e+06	0.0663856
MCK12h-1	21248117	5581394000	18458860	5312029250	0.868729	0.951739	0.4549	0.949	0.9143	1.71206e+07	0.9275	1.48163e+07	0.865409	2304270	0.134591	17317404	0.938162	1.0587e+06	0.0618378
MCK12h-2	19075634	5169160750	16663582	4768908500	0.873553	0.922569	0.4548	0.9494	0.9195	1.53572e+07	0.9216	1.40378e+07	0.914086	1319392	0.0859138	15536832	0.932382	1.03841e+06	0.0676175
MAL12h-1	20628776	5373896500	18157013	5157194000	0.880179	0.959675	0.4448	0.942	0.9015	1.66427e+07	0.9166	1.53343e+07	0.921383	1308401	0.078617	16776363	0.923961	1.2655e+06	0.0760395
MAL12h-2	20868809	5565183750	18157013	5217202250	0.870055	0.937472	0.4541	0.9491	0.9122	1.65356e+07	0.9107	1.52272e+07	0.920874	1308400	0.0791263	16776363	0.923961	1.25736e+06	0.0760395
min	15548716	4047967500	13637227	3887179000	0.842645	0.922569	0.4448	0.942	0.9015	1.27633e+07	0.9107	1.08496e+07	0.848171	1169570	0.0704892	12969538	0.923961	626292	0.0760395
max	27630905	7169827250	24877352	6907726250	0.912474	0.968189	0.471	0.9648	0.9356	2.33499e+07	0.9422	2.1704e+07	0.929511	2304270	0.151829	23581910	0.951088	1.2655e+06	0.0489115
total	316815919	83397277500	278903397	79203979750	0.880333	0.949719				2.59182e+08		2.34195e+08		24987556		262007815		1.75691e+07
average	1.9801e+07	5.21233e+09	1.74315e+07	4.88772e+09	0.880333	0.937722	0.454044	0.952728	0.917125	1.61989e+07	0.929169	1.46372e+07	0.90182	1.56172e+06	0.09818	1.63755e+07	0.939524	979830	0.0604763
