# Supplementary material for: Comparative Transcriptome Analysis of Two Contrasting Soybean Varieties in Response to Aluminum Toxicity
Source: Int J Mol Sci. 2020 Jun 17;21(12):4316. doi: 10.3390/ijms21124316 (PMC7352676; doi:10.3390/ijms21124316)
Supplement: Supplementary file 1 [file ijms-21-04316-s001.zip › Supplementary Materials 2020June13/Table S4.xlsx]

## Sheet: 格式
Supplementary Table S4: Significantly enriched KEGG Pathways in up- or down-regulated genes in M or P in response to 25 μM AlCl3 (pH = 4.3) stress
KEGG Pathway	ko_ID	P-value*
		M-up	P-up	M-down	P-down
Alanine, aspartate and glutamate metabolism	ko00250	0.0246341	-	0.00417917	0.0499582
alpha-Linolenic acid metabolism	ko00592	-	0.00120651	-	-
Amino sugar and nucleotide sugar metabolism	ko00520	-	-	0.00513959	0.0126487
Arginine and proline metabolism	ko00330	0.0287773	-	-	-
Ascorbate and aldarate metabolism	ko00053	-	-	0.00735294	-
Base excision repair	ko03410	-	-	0.0311054	-
Circadian rhythm - plant	ko04712	0.00196859	0.00449011	-	-
Cyanoamino acid metabolism	ko00460	0.000515538	0.00158029	-	0.0140472
Cysteine and methionine metabolism	ko00270	0.000495745	0.00112803	-	0.0284706
Degradation of aromatic compounds	ko01220	-	-	-	0.0367419
Diterpenoid biosynthesis	ko00904	-	-	0.0428185	0.0463496
DNA replication	ko03030	-	-	4.82883e-16	2.49803e-05
Ether lipid metabolism	ko00565	0.000718798	-	0.0119543	-
Flavonoid biosynthesis	ko00941	0.00158691	2.43496e-08	-	-
Galactose metabolism	ko00052	-	-	0.0366073	-
Glyoxylate and dicarboxylate metabolism	ko00630	-	-	-	0.0192061
Homologous recombination	ko03440	-	-	0.0343624	-
Inositol phosphate metabolism	ko00562	-	-	0.00195652	-
Limonene and pinene degradation	ko00903	-	-	0.0396691	-
Linoleic acid metabolism	ko00591	0.0275074	-	0.0206709	-
Mismatch repair	ko03430	-	-	0.00788143	0.0420429
Monobactam biosynthesis	ko00261	-	0.00429094	-	-
NA	ko04933	-	0.0211425	-	-
Nicotinate and nicotinamide metabolism	ko00760	-	0.0336581	-	-
Nitrogen metabolism	ko00910	0.0239402	0.0319023	-	-
Pantothenate and CoA biosynthesis	ko00770	-	-	-	0.0420429
Pentose and glucuronate interconversions	ko00040	-	-	0.00230914	0.00845857
Phagosome	ko04145	-	-	-	0.00489433
Phenylalanine metabolism	ko00360	0.0239402	1.83233e-06	-	-
Phenylpropanoid biosynthesis	ko00940	2.39012e-11	6.23301e-17	3.20415e-05	0.000141164
Photosynthesis - antenna proteins	ko00196	-	-	0.0103485	-
Photosynthesis	ko00195	0.00281886	-	-	-
Plant-pathogen interaction	ko04626	1.4334e-08	4.78047e-08	-	-
Propanoate metabolism	ko00640	-	-	0.0195889	-
Pyrimidine metabolism	ko00240	-	-	0.011548	-
Starch and sucrose metabolism	ko00500	0.037884	-	0.0154067	0.00153121
Steroid biosynthesis	ko00100	-	-	0.000692963	-
Stilbenoid, diarylheptanoid and gingerol biosynthesis	ko00945	-	8.52108e-05	-	-
Sulfur metabolism	ko00920	0.000837537	1.14038e-05	-	-
Valine, leucine and isoleucine biosynthesis	ko00290	-	-	-	0.0207721
Valine, leucine and isoleucine degradation	ko00280	-	-	0.00306336	0.0434835
* - indicates P > 0.05
