# Supplementary material for: Comparative Transcriptome Analysis of Two Contrasting Soybean Varieties in Response to Aluminum Toxicity
Source: Int J Mol Sci. 2020 Jun 17;21(12):4316. doi: 10.3390/ijms21124316 (PMC7352676; doi:10.3390/ijms21124316)
Supplement: Supplementary file 1 [file ijms-21-04316-s001.zip › Supplementary Materials 2020June13/Table S6.xls]

## Sheet: Sheet1
Supplementary Table S6: M-up-selected genes including the Al-responsive genes that showed specific to M or more up-regulation in M than P
Gene	Physical Position (chr:bp)	P6hAl/P6hCK		M6hAl/M6hCK		P12hAl/P12hCK		M12hAl/M12hCK		Annotation	PFAM_Descriptions	KOG_Desctiptions	Top Arabidopsis (TAIR10) BLASTP Hit (4)
		log2FC	FDR	log2FC	FDR	log2FC	FDR	log2FC	FDR
Glyma.01G003900	Chr01:411124-413137	-3.31803	1	-1.2196	0.168004	1.59075	0.14908	3.47175	0.000737859	1-amino-cyclopropane-1-carboxylate synthase 7	Aminotransferase class I and II	1-aminocyclopropane-1-carboxylate_synthase,_and_related_proteins	AT4G26200.1
Glyma.01G004000	Chr01:415192-417507	0.464182	0.869646	0.92779	0.215125	1.41291	0.0299056	2.61253	0.000737859	Phospholipase A2 family protein	NA	NA	AT4G29460.1
Glyma.01G004100	Chr01:418635-423778	-0.258972	0.897246	0.67331	0.170228	0.695471	0.0431858	1.96878	0.000737859	Regulator of Vps4 activity in the MVB pathway protein	Regulator of Vps4 activity in the MVB pathway	Spindle_pole_body_protein	AT2G19710.1
Glyma.01G004800	Chr01:446824-452825	0.270138	0.949769	1.34607	1	3.26888	0.000934821	4.79763	0.0297169	root hair specific 16	Protein tyrosine kinase	Serine/threonine_protein_kinase	AT4G29180.2
Glyma.01G006700	Chr01:652560-658525	0.961884	0.169648	-0.312132	0.772805	0.800935	0.0800681	1.10087	0.0210725	Peptidase M28 family protein	Transferrin receptor-like dimerisation domain; "Peptidase family M28"; "PA domain"	Transferrin_receptor_and_related_proteins_containing_the_protease-associated_(PA)_domain	AT5G19740.1
Glyma.01G007500	Chr01:746803-750737	-0.915077	0.659	-0.437386	1	1.41316	0.0836925	1.56336	0.0167745	Protein kinase family protein with leucine-rich repeat domain	Protein kinase domain; "Leucine Rich Repeat"; "Leucine rich repeat N-terminal domain"	Serine/threonine_protein_kinase	AT5G25930.1
Glyma.01G009200	Chr01:901694-903187	0.777543	0.418618	-0.0431108	0.976225	0.770361	0.235723	1.05518	0.0401931	Polyketide cyclase/dehydrase and lipid transport superfamily protein	Polyketide cyclase / dehydrase and lipid transport	NA	AT2G25770.2
Glyma.01G010500	Chr01:1018532-1021955	-0.338	0.886108	0.485568	0.529989	1.41866	0.000934821	2.50501	0.000737859	NB-ARC domain-containing disease resistance protein	NB-ARC domain	Apoptotic_ATPase	AT3G07040.1
Glyma.01G011700	Chr01:1130668-1132629	-0.0498985	0.992868	-0.295842	1	1.62827	0.134531	2.00378	0.0286805	Tetratricopeptide repeat (TPR)-like superfamily protein	PPR repeat	NA	AT1G31920.1
Glyma.01G012400	Chr01:1197819-1201968	-0.0267306	0.995673	-0.349432	0.78407	0.80317	0.181023	1.5441	0.00566748	Protein of unknown function (DUF760)	Protein of unknown function (DUF760)	NA	AT1G32160.1
Glyma.01G013200	Chr01:1245512-1250153	0.965261	0.366991	1.38938	0.0486352	5.90007	0.000934821	3.46804	0.000737859	alpha/beta-Hydrolases superfamily protein	Lipase (class 3)	NA	AT3G49050.1
Glyma.01G015000	Chr01:1485324-1491704	0.30393	0.858081	0.214772	0.814638	0.743033	0.0503372	1.31277	0.000737859	WWE protein-protein interaction domain protein family	RCD1-SRO-TAF4 (RST) plant domain	NA	AT1G32230.1
Glyma.01G015300	Chr01:1507118-1508864	-0.0119315	0.997207	0.366695	0.638864	0.0645068	0.920398	1.21847	0.000737859	unknown protein; FUNCTIONS IN: molecular_function unknown; INVOLVED IN: biological_process unknown; LOCATED IN: mitochondrion; EXPRESSED IN: 22 plant structures; EXPRESSED DURING: 13 growth stages; BEST Arabidopsis thaliana protein match is: unknown protein (TAIR:AT2G35480.1); Has 48 Blast hits to 48 proteins in 14 species: Archae - 0; Bacteria - 0; Metazoa - 0; Fungi - 0; Plants - 48; Viruses - …	NA	NA	AT1G32260.1
Glyma.01G016700	Chr01:1599356-1600466	0	1	0.868564	0.13594	0	1	1.0964	0.00297804	Inositol 1,3,4-trisphosphate 5/6-kinase family protein	Inositol 1, 3, 4-trisphosphate 5/6-kinase	NA	AT5G16760.1
Glyma.01G016800	Chr01:1609123-1612598	0.121227	0.967781	0.176196	0.873195	0.30219	0.549262	1.1208	0.000737859	SNARE associated Golgi protein family	SNARE associated Golgi protein	Predicted_membrane_protein	AT4G17790.1
Glyma.01G017700	Chr01:1689029-1691957	0.885467	0.100416	0.210454	0.834111	1.2038	0.000934821	1.21219	0.000737859	PLATZ transcription factor family protein	PLATZ transcription factor	NA	AT4G17900.1
Glyma.01G018000	Chr01:1736216-1737749	0.995516	0.29436	0.652435	0.607581	0.659551	0.186706	2.10651	0.000737859	NA	NA	NA	NA
Glyma.01G018100	Chr01:1745242-1746141	0.872714	0.137351	0.409122	0.528864	0.712431	0.0396839	1.14726	0.000737859	NA	NA	NA	NA
Glyma.01G019200	Chr01:1839152-1846859	-0.133739	0.958609	0.794321	0.0603557	1.62697	0.000934821	1.91055	0.000737859	phosphoenolpyruvate carboxykinase 1	Phosphoenolpyruvate carboxykinase	NA	AT4G37870.1
Glyma.01G020800	Chr01:2092160-2100211	-0.270554	1	-1.94401	0.001762	1.59343	1	1.03285	0.0336351	Rhamnogalacturonate lyase family protein	Rhamnogalacturonate lyase family	NA	AT2G22620.1
Glyma.01G022800	Chr01:2296900-2303966	-0.0271261	0.995673	0.00779779	0.995686	1.21496	0.0149173	1.83709	0.000737859	FUNCTIONS IN: molecular_function unknown; INVOLVED IN: biological_process unknown; LOCATED IN: chloroplast; EXPRESSED IN: 22 plant structures; EXPRESSED DURING: 13 growth stages; CONTAINS InterPro DOMAIN/s: SGT1 (InterPro:IPR010770); Has 1807 Blast hits to 1807 proteins in 277 species: Archae - 0; Bacteria - 0; Metazoa - 736; Fungi - 347; Plants - 385; Viruses - 0; Other Eukaryotes - 339 (source:…	SGT1 protein	MADS_box_transcription_factor	AT5G65490.1
Glyma.01G023500	Chr01:2367320-2373449	-0.542245	0.869646	-0.124792	0.943554	0.207391	0.844658	1.31978	0.00392805	K-box region and MADS-box transcription factor family protein	K-box region; "SRF-type transcription factor (DNA-binding and dimerisation domain)"	MADS_box_transcription_factor	AT2G22540.1
Glyma.01G024000	Chr01:2455766-2457198	0.287421	0.869497	1.44957	0.001762	1.53492	0.000934821	2.63389	0.000737859	uncoupling protein 5	Mitochondrial carrier protein	Mitochondrial_oxoglutarate/malate_carrier_proteins	AT2G22500.1
Glyma.01G024500	Chr01:2502595-2504339	1.88589	1	5.89578	0.666537	2.64155	0.00844923	5.03223	0.000737859	NA	NA	NA	NA
Glyma.01G026400	Chr01:2765243-2767576	-0.118478	0.97769	0.333927	0.795089	0.488063	0.392576	1.136	0.0216064	armadillo repeat only 4	NA	NA	AT3G26600.1
Glyma.01G026500	Chr01:2768570-2771462	0.117454	0.973828	0.101346	0.949276	0.594892	0.279934	1.5293	0.00136914	F-box family protein	Sel1 repeat	NA	AT1G70590.1
Glyma.01G026600	Chr01:2781490-2782600	0.647061	0.65335	1.16174	0.019057	0.812765	0.106387	1.31117	0.00297804	unknown protein; BEST Arabidopsis thaliana protein match is: unknown protein (TAIR:AT3G27630.1); Has 87 Blast hits to 87 proteins in 12 species: Archae - 0; Bacteria - 0; Metazoa - 0; Fungi - 0; Plants - 87; Viruses - 0; Other Eukaryotes - 0 (source: NCBI BLink).	NA	NA	AT5G40460.1
Glyma.01G028100	Chr01:2929034-2934455	0.105417	0.978396	0.129854	0.934042	1.64897	0.000934821	2.0618	0.000737859	cysteine-rich RLK (RECEPTOR-like protein kinase) 2	Salt stress response/antifungal; "Protein kinase domain"	Serine/threonine_protein_kinase	AT1G70520.1
Glyma.01G030300	Chr01:3178069-3179538	-0.135415	1	1.0292	0.0953534	0.735677	0.0717033	2.10847	0.000737859	Protein of unknown function (DUF1645)	Protein of unknown function (DUF1645)	NA	AT1G70420.1
Glyma.01G032300	Chr01:3396703-3399050	-0.0385575	0.994426	1.77962	0.001762	2.67985	0.000934821	4.90131	0.000737859	NA	NA	NA	NA
Glyma.01G036000	Chr01:3770840-3773093	0.885351	1	3.97554	0.001762	3.9709	0.00844923	2.39369	1	UDP-glucosyl transferase 74B1	UDP-glucoronosyl and UDP-glucosyl transferase	UDP-glucuronosyl_and_UDP-glucosyl_transferase	AT1G24100.1
Glyma.01G036900	Chr01:3922225-3924037	0.818662	0.155691	1.25349	0.001762	0.472978	0.282858	-0.983872	0.00606287	Matrixin family protein	Matrixin; "Putative peptidoglycan binding domain"	NA	AT1G59970.1
Glyma.01G037200	Chr01:3946314-3948100	0.671863	0.745351	2.17176	0.001762	2.85005	0.000934821	3.52116	0.000737859	Matrixin family protein	Matrixin; "Putative peptidoglycan binding domain"	NA	AT1G24140.1
Glyma.01G040900	Chr01:4396964-4402461	1.87693	0.00526016	2.96205	0.001762	2.03219	0.000934821	4.75458	0.000737859	RNA helicase family protein	Helicase conserved C-terminal domain; "Helicase associated domain (HA2)"; "Oligonucleotide/oligosaccharide-binding (OB)-fold"; "DEAD/DEAH box helicase"	mRNA_splicing_factor_ATP-dependent_RNA_helicase	AT1G32490.1
Glyma.01G041500	Chr01:4485001-4496387	0.282242	0.964614	1.25721	0.30953	0.251583	0.844813	1.53582	0.0425901	5'-AMP-activated protein kinase-related	NA	NA	AT1G27070.1
Glyma.01G042300	Chr01:4613541-4618432	0.314578	0.8958	-0.64963	0.355603	0.280437	0.720934	1.31299	0.00797108	PAS/LOV protein B	PAS fold	NA	AT2G02710.2
Glyma.01G043600	Chr01:4751166-4754842	0.278468	0.930685	0.124166	0.959769	-0.200072	0.790043	2.51407	0.0048047	ubiquitin carrier protein 1	Ubiquitin-conjugating enzyme	Ubiquitin-protein_ligase	AT1G14400.2
Glyma.01G054000	Chr01:6955911-6957783	0.366426	0.877967	0.283915	0.799384	0.506127	0.471754	1.08318	0.0272255	eukaryotic elongation factor 5A-1	KOW motif; "Eukaryotic elongation factor 5A hypusine, DNA-binding OB fold"	Translation_initiation_factor_5A_(eIF-5A)	AT1G13950.1
Glyma.01G054500	Chr01:7017264-7022863	0.739739	0.494173	1.34687	0.0088962	-0.144329	0.860419	0.312662	0.543882	chorismate mutase 3	Chorismate mutase type II	Chorismate_mutase	AT1G69370.1
Glyma.01G056900	Chr01:7386179-7388755	0.711943	1	1.09179	1	1.39154	1	1.66192	0.0403898	C2H2-like zinc finger protein	NA	NA	AT1G26610.1
Glyma.01G061800	Chr01:8532372-8535077	0.746814	0.207281	0.928392	0.019057	1.6299	0.000934821	3.29295	0.000737859	Uncharacterised conserved protein UCP015417, vWA	Domain of unknown function (DUF2828)	NA	AT5G13210.1
Glyma.01G071300	Chr01:12899423-12902300	0.427159	0.745184	0.507746	0.485556	0.256028	0.700004	1.20699	0.0158775	Adenosylmethionine decarboxylase family protein	Adenosylmethionine decarboxylase	S-adenosylmethionine_decarboxylase	AT3G25570.2
Glyma.01G072900	Chr01:13455914-13457116	1.03145	0.61768	2.03192	0.0357083	-0.0399086	0.976082	1.12598	0.0943974	Protein kinase superfamily protein	NA	NA	AT1G48490.3
Glyma.01G074500	Chr01:15356774-15376461	-0.331404	0.960724	-0.937607	0.638592	1.22435	0.172723	1.96399	0.0149623	Phosphoglycerate mutase family protein	Histidine phosphatase superfamily (branch 1)	Predicted_phosphoglycerate_mutase	AT3G60450.1
Glyma.01G079900	Chr01:21711572-21713010	0.322749	1	0.616114	0.639516	0.451289	1	1.87948	0.0121437	C2H2-like zinc finger protein	NA	NA	AT3G60580.1
Glyma.01G082000	Chr01:23857596-23861023	0.050522	0.993221	0.227445	0.879817	2.33841	0.129684	2.15501	0.000737859	DNA glycosylase superfamily protein	Methyladenine glycosylase	NA	AT1G13635.2
Glyma.01G083000	Chr01:24167138-24169616	0.726617	0.693689	2.32145	0.001762	3.35057	0.000934821	4.80608	0.000737859	Regulator of Vps4 activity in the MVB pathway protein	Regulator of Vps4 activity in the MVB pathway	Spindle_pole_body_protein	AT1G13340.1
Glyma.01G090400	Chr01:27318223-27319456	0.950129	0.543715	1.16914	0.057829	2.39335	0.000934821	3.50214	0.000737859	inflorescence deficient in abscission (IDA)-like 1	NA	NA	AT3G25655.1
Glyma.01G090900	Chr01:27458130-27459726	0.377035	0.944337	0.584714	0.743315	1.71062	0.0396839	4.3295	0.000737859	nudix hydrolase 1	NUDIX domain	NA	AT1G68760.1
Glyma.01G096000	Chr01:30431179-30433742	0.771071	0.283201	0.362702	0.630458	1.22661	0.000934821	1.87263	0.000737859	PLATZ transcription factor family protein	PLATZ transcription factor	NA	AT4G17900.1
Glyma.01G098200	Chr01:32659837-32662016	0.946737	0.745184	2.45686	0.001762	5.16504	0.00732005	7.00814	0.000737859	NA	NA	NA	NA
Glyma.01G098300	Chr01:32700541-32702711	-0.762883	0.83803	1.83027	0.0289484	4.39052	0.00172635	6.49498	0.000737859	NA	NA	NA	NA
Glyma.01G099800	Chr01:33261107-33274284	0.129495	0.967431	-0.510105	0.527487	-0.295772	0.61393	1.33071	0.00644897	delta 1-pyrroline-5-carboxylate synthase 2	Aldehyde dehydrogenase family; "Amino acid kinase family"	Gamma-glutamyl_phosphate_reductase	AT3G55610.1
Glyma.01G101100	Chr01:33585700-33587767	-1.6365	1	-0.0710837	1	-0.00759538	1	2.03383	0.00136914	Protein of unknown function (DUF668)	Domain of unknown function (DUF3475); "Protein of unknown function (DUF668)"	NA	AT5G51670.1
Glyma.01G102600	Chr01:34164971-34168482	0.164757	0.950967	1.34608	0.00321908	1.78684	0.000934821	1.11455	0.00566748	NAD(P)-linked oxidoreductase superfamily protein	Aldo/keto reductase family	Aldo/keto_reductase_family_proteins	AT2G37770.2
Glyma.01G105300	Chr01:35568133-35568860	0.561708	0.74944	1.4872	0.001762	0.300211	0.660198	2.14929	0.000737859	unknown protein; FUNCTIONS IN: molecular_function unknown; INVOLVED IN: biological_process unknown; LOCATED IN: endomembrane system; EXPRESSED IN: root; Has 31 Blast hits to 31 proteins in 9 species: Archae - 0; Bacteria - 0; Metazoa - 0; Fungi - 0; Plants - 31; Viruses - 0; Other Eukaryotes - 0 (source: NCBI BLink).	NA	NA	AT3G09280.1
Glyma.01G106800	Chr01:36419655-36422132	0.436232	1	0.257998	1	3.34139	0.221586	2.73062	0.0365516	HSP20-like chaperones superfamily protein	Hsp20/alpha crystallin family	Alpha_crystallins	AT1G53540.1
Glyma.01G108700	Chr01:37019264-37022017	-0.0972997	0.973828	0.916263	0.0296666	1.89108	0.000934821	2.073	0.000737859	PAR1 protein	PAR1 protein	NA	AT3G54040.1
Glyma.01G109500	Chr01:37329077-37330095	0.368489	0.848007	0.789006	0.159666	0.516028	0.321637	1.69494	0.000737859	SOUL heme-binding family protein	SOUL heme-binding protein	NA	AT2G37970.1
Glyma.01G114400	Chr01:39584591-39586937	-0.547318	0.632182	-0.268868	0.78864	2.31812	0.000934821	2.53561	0.000737859	unknown protein; CONTAINS InterPro DOMAIN/s: Protein of unknown function DUF247, plant (InterPro:IPR004158), Protein of unknown function DUF862, eukaryotic (InterPro:IPR008580); BEST Arabidopsis thaliana protein match is: Plant protein of unknown function (DUF247) (TAIR:AT5G11290.1); Has 1967 Blast hits to 1844 proteins in 183 species: Archae - 0; Bacteria - 6; Metazoa - 223; Fungi - 83; Plants -…	Plant protein of unknown function	NA	AT4G31980.1
Glyma.01G117900	Chr01:40636079-40646114	0.35633	1	-0.469077	1	2.42087	0.000934821	3.33044	0.000737859	receptor kinase 3	Protein tyrosine kinase; "S-locus glycoprotein family"; "PAN-like domain"; "D-mannose binding lectin"	Serine/threonine_protein_kinase	AT4G21380.1
Glyma.01G121000	Chr01:41469637-41471583	-0.717687	0.769665	-0.541644	0.661708	-0.113323	0.935703	1.53711	0.031145	Homeodomain-like superfamily protein	NA	Transcription_factor_GT-2_and_related_proteins,_contains_trihelix_DNA-binding/SANT_domain	AT2G38250.1
Glyma.01G124500	Chr01:42969803-42973300	-0.327332	0.952358	0.5807	0.60725	0.315312	0.822686	1.65575	0.00136914	ferretin 1	Ferritin-like domain	Ferritin	AT5G01600.1
Glyma.01G125200	Chr01:43223988-43229838	0.268313	0.944454	1.60455	0.00321908	-0.0937699	0.914851	1.0446	0.0291672	Leucine-rich repeat protein kinase family protein	Protein kinase domain; "Leucine Rich Repeat"; "Leucine rich repeat N-terminal domain"	Serine/threonine_protein_kinase	AT1G67510.1
Glyma.01G131500	Chr01:44789011-44792912	0.582896	0.478996	0.354649	0.637636	1.56917	0.000934821	1.9043	0.000737859	SOS3-interacting protein 1	Protein kinase domain; "NAF domain"	Serine/threonine_protein_kinase	AT5G58380.1
Glyma.01G132000	Chr01:44901717-44908220	-0.0164215	0.996816	-1.45519	0.00986827	1.50279	0.000934821	2.5585	0.000737859	with no lysine (K) kinase 5	Protein kinase domain	Serine/threonine_protein_kinase	AT3G51630.2
Glyma.01G134200	Chr01:45524481-45526218	0.408426	1	0.48023	0.753764	0.749021	0.392205	2.20654	0.00524623	C2H2-like zinc finger protein	NA	NA	AT3G60580.1
Glyma.01G135500	Chr01:45776778-45781199	-0.25635	0.967431	1.08102	0.318649	3.74065	0.00172635	4.25878	0.000737859	SPX domain gene 3	SPX domain	Protein_involved_in_vacuolar_polyphosphate_accumulation,_contains_SPX_domain	AT2G45130.1
Glyma.01G137500	Chr01:46403906-46405146	-0.314611	0.920805	0.302354	0.810763	0.772624	0.119524	1.08332	0.014351	SAUR-like auxin-responsive protein family	Auxin responsive protein	NA	AT2G45210.1
Glyma.01G146500	Chr01:48176045-48177895	0.30633	0.912704	0.752257	0.190868	1.78491	0.000934821	3.14695	0.000737859	RING/U-box superfamily protein	Zinc finger, C3HC4 type (RING finger)	NA	AT4G28890.1
Glyma.01G150400	Chr01:48743165-48746043	0.746167	0.214324	0.631293	0.181789	0.943432	0.000934821	1.30014	0.000737859	Ankyrin repeat family protein	Ankyrin repeat	NA	AT5G07840.1
Glyma.01G150500	Chr01:48751165-48753618	-0.07177	0.983964	0.233804	0.807396	0.689308	0.066682	2.12902	0.000737859	Homeodomain-like superfamily protein	NA	Transcription_factor_GT-2_and_related_proteins,_contains_trihelix_DNA-binding/SANT_domain	AT2G38250.1
Glyma.01G153000	Chr01:49017000-49018976	0.527299	0.614254	0.599065	0.224045	1.61034	0.000934821	1.75854	0.000737859	Protein of unknown function (DUF1218)	Protein of unknown function (DUF1218)	NA	AT1G31720.1
Glyma.01G154000	Chr01:49131013-49133148	0.474446	0.897246	0.112934	0.959769	0.251101	0.848678	1.36108	0.0216064	NA	NA	NA	NA
Glyma.01G157300	Chr01:49512428-49516713	0.802008	0.531813	0.549569	0.581712	0.373477	0.572679	3.3483	0.000737859	tonoplast monosaccharide transporter3	Sugar (and other) transporter	Predicted_transporter_(major_facilitator_superfamily)	AT3G51490.2
Glyma.01G161200	Chr01:49945682-49947759	0.298053	0.869646	0.223558	0.807941	0.950957	0.00444619	1.44623	0.000737859	SEC14 cytosolic factor family protein / phosphoglyceride transfer family protein	NA	Hismacro_and_SEC14_domain-containing_proteins	AT4G35750.1
Glyma.01G162900	Chr01:50078302-50080962	-0.0325193	0.992892	1.04159	0.0277289	0.646357	0.174764	1.45433	0.000737859	RING/U-box superfamily protein	NA	NA	AT4G35840.1
Glyma.01G163000	Chr01:50088586-50092706	0.235828	0.905135	1.43574	0.001762	0.762381	0.0183485	1.34019	0.000737859	Eukaryotic aspartyl protease family protein	Eukaryotic aspartyl protease	Aspartyl_protease	AT2G17760.1
Glyma.01G166100	Chr01:50366874-50372430	-0.600906	0.529651	-0.683236	0.18551	0.835554	0.0134831	1.24282	0.000737859	calcium-dependent protein kinase 28	Protein kinase domain	Ca2+/calmodulin-dependent_protein_kinase,_EF-Hand_protein_superfamily	AT5G66210.1
Glyma.01G169100	Chr01:50656698-50662990	0.142312	0.958609	0.488828	0.471881	0.47883	0.241947	1.05578	0.00193389	Protein of unknown function (DUF726)	Protein of unknown function (DUF726)	Uncharacterized_conserved_protein	AT4G36210.3
Glyma.01G171300	Chr01:50860045-50861859	0.197247	0.930744	0.235302	0.798898	1.03735	0.00381697	2.74063	0.000737859	P-loop containing nucleoside triphosphate hydrolases superfamily protein	ATPase family associated with various cellular activities (AAA)	AAA+-type_ATPase	AT2G18193.1
Glyma.01G171900	Chr01:50912519-50915454	0.0607361	0.991033	0.576528	0.642571	0.631691	0.376227	2.04734	0.00644897	Glycosyl hydrolase superfamily protein	Cellulase (glycosyl hydrolase family 5)	NA	AT5G66460.1
Glyma.01G172000	Chr01:50924043-50928250	0.812447	0.565228	0.293029	0.851215	0.514854	0.42971	2.2171	0.000737859	unknown protein; BEST Arabidopsis thaliana protein match is: unknown protein (TAIR:AT5G66480.1); Has 76 Blast hits to 75 proteins in 28 species: Archae - 0; Bacteria - 10; Metazoa - 7; Fungi - 2; Plants - 49; Viruses - 0; Other Eukaryotes - 8 (source: NCBI BLink).	NA	NA	AT3G50910.1
Glyma.01G172100	Chr01:50935659-50936001	-1.92877	0.711422	-0.900208	0.765597	0.939571	0.563115	2.5978	0.0182023	unknown protein; BEST Arabidopsis thaliana protein match is: unknown protein (TAIR:AT5G66490.1); Has 45 Blast hits to 45 proteins in 7 species: Archae - 0; Bacteria - 0; Metazoa - 0; Fungi - 0; Plants - 45; Viruses - 0; Other Eukaryotes - 0 (source: NCBI BLink).	NA	NA	AT3G50900.1
Glyma.01G175800	Chr01:51252147-51253509	-0.879129	0.697368	-1.07752	0.19684	0.0543522	0.961268	2.10907	0.000737859	NA	NA	NA	NA
Glyma.01G177600	Chr01:51408058-51410519	-0.607491	0.636946	-0.269288	0.771109	0.300555	0.58599	1.11736	0.000737859	Quinone reductase family protein	NADPH-dependent FMN reductase	1,4-benzoquinone_reductase-like;_Trp_repressor_binding_protein-like/protoplast-secreted_protein	AT4G36750.1
Glyma.01G178500	Chr01:51465236-51468198	1.4062	0.00526016	1.36686	0.001762	0.159012	0.764307	0.626538	0.0780944	Protein of unknown function (DUF607)	Protein of unknown function, DUF607	Uncharacterized_conserved_protein	AT2G23790.1
Glyma.01G179000	Chr01:51506808-51509532	-1.07184	0.181727	-0.607164	0.322253	2.36439	0.000934821	3.76358	0.000737859	protein kinase family protein / peptidoglycan-binding LysM domain-containing protein	LysM domain; "Protein kinase domain"	Serine/threonine_protein_kinase	AT2G23770.1
Glyma.01G180500	Chr01:51685409-51686341	0.390252	0.891375	1.5233	0.00986827	-0.0462973	0.959338	0.943998	0.0389193	unknown protein; FUNCTIONS IN: molecular_function unknown; INVOLVED IN: N-terminal protein myristoylation; LOCATED IN: cellular_component unknown; EXPRESSED IN: 7 plant structures; EXPRESSED DURING: petal differentiation and expansion stage; BEST Arabidopsis thaliana protein match is: unknown protein (TAIR:AT4G37240.1); Has 243 Blast hits to 243 proteins in 15 species: Archae - 0; Bacteria - 0; M…	NA	NA	AT2G23690.1
Glyma.01G180700	Chr01:51694483-51696726	0.354888	0.893011	0.54734	0.527487	0.34138	0.58423	1.18932	0.0161859	Uncharacterised protein family (UPF0497)	Domain of unknown function (DUF588)	NA	AT4G37235.1
Glyma.01G181800	Chr01:51750454-51752708	0.71298	0.296064	1.30874	0.001762	0.770424	0.0333946	2.28021	0.000737859	cytochrome P450, family 82, subfamily C, polypeptide 4	Cytochrome P450	Cytochrome_P450_CYP2_subfamily	AT4G31940.1
Glyma.01G183400	Chr01:51860012-51864770	-0.368693	0.825737	-0.157215	0.896424	0.718053	0.0481543	1.01035	0.00344809	Disease resistance protein (CC-NBS-LRR class) family	NB-ARC domain; "Arabidopsis broad-spectrum mildew resistance protein RPW8"	Apoptotic_ATPase	AT5G66900.1
Glyma.01G185800	Chr01:52114296-52116638	0.274573	0.888778	-0.0516956	0.970139	1.22378	0.000934821	2.21325	0.000737859	heat shock factor 4	HSF-type DNA-binding	NA	AT4G36990.1
Glyma.01G188600	Chr01:52377394-52379118	0.724541	0.314842	1.06198	0.00568368	0.602756	0.125948	1.37499	0.000737859	cooperatively regulated by ethylene and jasmonate 1	AP2 domain	NA	AT3G50260.1
Glyma.01G190600	Chr01:52532795-52534956	0.848476	0.817115	-0.514632	1	-3.45883	0.0789632	2.40854	0.000737859	Auxin-responsive GH3 family protein	GH3 auxin-responsive promoter	NA	AT2G14960.1
Glyma.01G194700	Chr01:52885140-52892443	-0.158159	0.960004	0.556748	0.430253	1.1664	0.00172635	1.27893	0.00247339	N-acetyl-l-glutamate synthase 1	Acetyltransferase (GNAT) family; "Amino acid kinase family"	Acetylglutamate_kinase/acetylglutamate_synthase	AT2G22910.1
Glyma.01G199800	Chr01:53351625-53353972	0	1	-1.3422	0.162502	1.67343	1	3.76805	0.000737859	ent-kaurenoic acid hydroxylase 2	Cytochrome P450	Cytochrome_P450_CYP4/CYP19/CYP26_subfamilies	AT2G32440.2
Glyma.01G202200	Chr01:53506533-53508572	1.10795	0.606787	2.85125	0.001762	3.5012	0.000934821	5.12695	0.000737859	BON association protein 2	C2 domain	NA	AT2G45760.1
Glyma.01G203400	Chr01:53662609-53665746	0.108572	0.974416	-2.46054	0.001762	-0.390161	1	1.50937	0.000737859	chloroplast beta-amylase	Glycosyl hydrolase family 14	NA	AT4G17090.1
Glyma.01G203500	Chr01:53667258-53670201	0.296582	0.942118	0.385334	0.809553	1.22392	0.0116187	2.50377	0.000737859	Protein kinase superfamily protein	Protein kinase domain	Serine/threonine_protein_kinase	AT5G47070.1
Glyma.01G204800	Chr01:53748391-53751095	0.742662	0.325221	1.25386	0.00568368	1.72863	0.000934821	3.20829	0.000737859	expansin-like B1	Pollen allergen; "Rare lipoprotein A (RlpA)-like double-psi beta-barrel"	NA	AT4G17030.1
Glyma.01G208300	Chr01:54001136-54009619	-0.24072	0.944454	0.17478	0.911769	0.566117	0.43678	1.92625	0.00193389	Protein of unknown function, DUF547	Protein of unknown function, DUF547	NA	AT5G47380.1
Glyma.01G208800	Chr01:54050321-54051413	0.0777636	1	2.64431	1	2.84534	1	3.66591	0.0100685	Matrixin family protein	Putative peptidoglycan binding domain; "Matrixin"	NA	AT4G16640.1
Glyma.01G209700	Chr01:54126054-54127290	0.564328	1	0.890697	0.649687	1.91775	0.134089	2.4525	0.00606287	NA	NA	NA	NA
Glyma.01G210200	Chr01:54156781-54160054	1.15349	0.120015	0.430017	0.642955	1.09586	0.0271204	1.70184	0.000737859	Ubiquitin-like superfamily protein	Autophagy protein Atg8 ubiquitin like	Microtubule-associated_anchor_protein_involved_in_autophagy_and_membrane_trafficking	AT4G16520.2
Glyma.01G210400	Chr01:54170358-54172571	-0.224117	0.960004	1.6047	0.0327548	0.596744	0.511623	-0.425596	0.628676	Lactate/malate dehydrogenase family protein	lactate/malate dehydrogenase, alpha/beta C-terminal domain; "lactate/malate dehydrogenase, NAD binding domain"	Lactate_dehydrogenase	AT4G17260.1
Glyma.01G212100	Chr01:54366071-54367448	0.301888	0.952848	1.28124	0.063385	1.99802	0.000934821	3.56662	0.000737859	Protein of unknown function (DUF1442)	Protein of unknown function (DUF1442)	NA	AT3G60780.1
Glyma.01G212200	Chr01:54370101-54380889	0.45726	0.777445	0.342014	0.709237	0.549868	0.24608	1.19078	0.00436014	Sec1/munc18-like (SM) proteins superfamily	Sec1 family	Vesicle_trafficking_protein_Sec1	AT1G12360.1
Glyma.01G214600	Chr01:54554209-54556460	-0.195351	0.966201	-0.153948	0.932057	2.06497	0.0306202	2.23256	0.000737859	non-yellowing 1	NA	NA	AT4G22920.1
Glyma.01G214800	Chr01:54571550-54578286	0.279212	0.93729	0.353344	0.705097	0.544554	0.536501	2.23539	0.000737859	KNOTTED-like homeobox of Arabidopsis thaliana 7	KNOX2 domain ; "Homeobox domain"; "KNOX1 domain "; "ELK domain "	Transcription_factor_MEIS1_and_related_HOX_domain_proteins	AT1G62990.1
Glyma.01G217600	Chr01:54781724-54783290	0.16728	0.969985	2.86636	0.001762	2.47418	0.000934821	2.71141	0.000737859	osmotin 34	Thaumatin family	NA	AT4G11650.1
Glyma.01G218000	Chr01:54802696-54805432	-0.128742	0.986268	-0.048209	1	1.61954	1	3.3947	0.00937247	Remorin family protein	Remorin, C-terminal region	NA	AT5G23750.2
Glyma.01G219400	Chr01:54898588-54899940	-0.467942	0.929348	1.17902	0.182496	4.88362	0.135689	2.07893	0.00566748	glutathione peroxidase 6	Glutathione peroxidase	Glutathione_peroxidase	AT4G11600.1
Glyma.01G221100	Chr01:55018467-55020621	-0.610307	1	0.19997	0.934573	0.499347	0.687552	2.05255	0.0167745	CCT motif family protein	CCT motif	NA	AT5G41380.1
Glyma.01G226600	Chr01:55497640-55500565	1.45849	0.118582	1.71504	0.00448057	2.42431	0.000934821	3.34543	0.000737859	scarecrow-like 3	GRAS domain family	NA	AT1G50420.1
Glyma.01G230100	Chr01:55763603-55765491	-0.651527	0.820094	-0.238814	0.896729	2.77522	0.101605	2.47307	0.0048047	Eukaryotic aspartyl protease family protein	Eukaryotic aspartyl protease	Aspartyl_protease	AT5G33340.1
Glyma.01G234600	Chr01:56070979-56081177	0.209712	0.965098	-0.513467	1	0.13337	1	2.12808	0.00644897	zinc knuckle (CCHC-type) family protein	Plus-3 domain	NA	AT5G43630.1
Glyma.01G235600	Chr01:56133401-56135458	0.778627	0.220238	1.34747	0.001762	2.70388	0.000934821	2.06752	0.000737859	12-oxophytodienoate reductase 2	NADH:flavin oxidoreductase / NADH oxidase family	NADH:_flavin_oxidoreductase/12-oxophytodienoate_reductase	AT1G76690.1
Glyma.01G236500	Chr01:56194028-56194868	0.366677	0.90871	0.566027	0.62142	2.46066	0.000934821	4.83484	0.000737859	Acyl-CoA N-acyltransferases (NAT) superfamily protein	Acetyltransferase (GNAT) family	NA	AT2G32020.1
Glyma.01G239400	Chr01:56356063-56357252	0.968358	0.794739	-1.30271	0.0256481	1.48143	1	1.26215	0.0347563	alpha/beta-Hydrolases superfamily protein	alpha/beta hydrolase fold	NA	AT1G47480.1
Glyma.01G240800	Chr01:56449647-56452477	-0.0390127	1	1.26302	0.28964	1.74845	0.116118	1.81467	0.0281994	cysteine-rich RLK (RECEPTOR-like protein kinase) 10	Protein tyrosine kinase; "Salt stress response/antifungal"	Serine/threonine_protein_kinase	AT4G23180.1
Glyma.01G241600	Chr01:56549991-56550593	0.967438	0.149065	1.03261	0.0183121	0.18983	0.759823	0.624198	0.129972	unknown protein; CONTAINS InterPro DOMAIN/s: Uncharacterised protein family UPF0310 (InterPro:IPR002740); Has 2761 Blast hits to 2761 proteins in 686 species: Archae - 5; Bacteria - 1143; Metazoa - 73; Fungi - 78; Plants - 42; Viruses - 0; Other Eukaryotes - 1420 (source: NCBI BLink).	EVE domain	Uncharacterized_conserved_protein	AT2G14660.1
Glyma.02G002100	Chr02:247327-250095	0.556261	0.851518	1.17858	0.170793	1.65028	0.00316526	1.51609	0.0170777	calmodulin 8	EF hand	Calmodulin_and_related_proteins_(EF-Hand_superfamily)	AT4G14640.1
Glyma.02G005300	Chr02:583828-591684	1.88871	1	3.83965	1	4.89616	1	5.1082	0.0405509	Regulator of chromosome condensation (RCC1) family with FYVE zinc finger domain	Regulator of chromosome condensation (RCC1) repeat; "FYVE zinc finger"; "Transcription factor regulating root and shoot growth via Pin3"	Uncharacterized_conserved_protein,_contains_RCC1_domain	AT3G23270.1
Glyma.02G006200	Chr02:669866-671087	1.07101	1	0	0.001762	0	0.000934821	5.40024	0.0331755	ethylene response factor 1	AP2 domain	NA	AT3G23240.1
Glyma.02G008000	Chr02:822821-829313	0.488629	0.626965	1.17119	0.001762	2.45631	0.000934821	4.08241	0.000737859	ATP binding cassette subfamily B4	ABC transporter transmembrane region; "ABC transporter"	Multidrug/pheromone_exporter,_ABC_superfamily	AT2G47000.1
Glyma.02G009400	Chr02:922171-923187	0.39028	0.809786	1.5422	0.00568368	1.69095	0.000934821	2.48599	0.000737859	NA	NA	NA	NA
Glyma.02G009500	Chr02:932320-933067	0.627492	0.507613	3.81062	0.001762	3.19685	0.000934821	2.10776	0.000737859	NIM1-interacting 1	NA	NA	AT1G02450.1
Glyma.02G009800	Chr02:949996-951642	-4.78e-06	0.997207	2.4172	1	1.61696	0.0234622	4.20414	0.000737859	myb domain protein 2	Myb-like DNA-binding domain	Transcription_factor,_Myb_superfamily	AT2G47190.1
Glyma.02G010900	Chr02:1024234-1026549	0.5587	0.565228	0.700848	0.154482	0.962641	0.00316526	1.06634	0.00247339	WRKY DNA-binding protein 23	WRKY DNA -binding domain	NA	AT2G47260.1
Glyma.02G012100	Chr02:1100824-1110153	1.29181	0.00526016	1.3421	0.001762	2.03871	0.000934821	2.04998	0.000737859	SET domain-containing protein	SET domain	Transcriptional_repressor_EZH1	AT4G02020.1
Glyma.02G013000	Chr02:1169694-1173051	-0.465026	0.911221	-0.280182	0.885221	0.547644	0.494352	1.83478	0.00247339	RING/FYVE/PHD zinc finger superfamily protein	Protein of unknown function (DUF3675) ; "Zinc finger, C3HC4 type (RING finger)"	NA	AT1G02610.1
Glyma.02G017100	Chr02:1520742-1522550	1.02361	0.0486785	1.87233	0.001762	1.40504	0.000934821	1.7022	0.000737859	senescence-associated gene 21	Late embryogenesis abundant protein	NA	AT4G02380.1
Glyma.02G020400	Chr02:1854655-1859613	0.696311	0.774318	0.0512445	0.980275	0.977933	0.146915	1.08391	0.0473888	ssDNA-binding transcriptional regulator	Whirly transcription factor	NA	AT1G14410.1
Glyma.02G021400	Chr02:1900378-1903175	0.42117	0.795487	1.86457	0.001762	1.40177	0.000934821	2.13536	0.000737859	SPFH/Band 7/PHB domain-containing membrane-associated protein family	SPFH domain / Band 7 family	Prohibitins_and_stomatins_of_the_PID_superfamily	AT5G62740.1
Glyma.02G022000	Chr02:1955798-1959903	1.09133	0.0256985	0.644176	0.185086	2.03088	0.000934821	2.50934	0.000737859	PAS/LOV protein B	PAS fold; "PAS fold"	NA	AT2G02710.2
Glyma.02G023500	Chr02:2120956-2123333	0.144206	0.970125	-1.17552	0.0717071	0.82148	0.115432	1.0339	0.0417639	DNAJ heat shock family protein	DnaJ domain; "DnaJ C terminal domain"	Molecular_chaperone_(DnaJ_superfamily)	AT3G08910.1
Glyma.02G024200	Chr02:2152654-2160738	0.603117	0.601594	0.111167	0.931263	0.796035	0.0623932	1.35545	0.000737859	Actin cross-linking protein	Protein of unknown function (DUF569)	NA	AT1G27100.1
Glyma.02G027000	Chr02:2445404-2446914	0.215084	0.973828	-0.778558	0.610133	1.41746	1	2.29739	0.0451632	germin-like protein 7	Cupin	NA	AT1G10460.1
Glyma.02G027800	Chr02:2497529-2499229	-0.422756	0.837729	1.14553	0.0158308	0.0594555	0.932192	0.331231	0.478276	Matrixin family protein	Matrixin; "Putative peptidoglycan binding domain"	NA	AT1G24140.1
Glyma.02G033700	Chr02:3132031-3134368	1.41027	0.0233322	1.53838	0.001762	0.760849	0.0868439	0.562834	0.204114	acyl-CoA binding protein 2	Ankyrin repeat	Myotrophin_and_similar_proteins	AT4G27780.1
Glyma.02G034000	Chr02:3157711-3162381	0.870479	0.157289	0.901573	0.150377	2.29511	0.000934821	3.21206	0.000737859	aldehyde dehydrogenase 2B7	Aldehyde dehydrogenase family	Aldehyde_dehydrogenase	AT1G23800.1
Glyma.02G034300	Chr02:3173216-3179345	0.574088	0.515012	1.19278	0.001762	-0.284328	0.553978	-0.0277487	0.959773	splicing factor PWI domain-containing protein / RNA recognition motif (RRM)-containing protein	PWI domain; "RNA recognition motif. (a.k.a. RRM, RBD, or RNP domain)"	U1_snRNP_complex,_subunit_SNU71_and_related_PWI-motif_proteins	AT1G60200.1
Glyma.02G035200	Chr02:3264239-3265610	-0.458453	0.8235	1.70627	0.001762	1.08864	0.000934821	2.64175	0.000737859	Protein of unknown function (DUF1645)	Protein of unknown function (DUF1645)	NA	AT1G70420.1
Glyma.02G035300	Chr02:3271442-3277257	-2.7844	1	-1.18098	0.239604	0.678149	1	2.29469	0.0114733	root hair specific 10	Protein tyrosine kinase	Serine/threonine_protein_kinase	AT1G70460.1
Glyma.02G037100	Chr02:3446095-3451464	0.176658	0.950821	-0.231601	0.820444	0.991991	0.00172635	1.22254	0.000737859	cysteine-rich RLK (RECEPTOR-like protein kinase) 2	Protein kinase domain; "Salt stress response/antifungal"	Serine/threonine_protein_kinase	AT1G70520.1
Glyma.02G037600	Chr02:3511548-3517106	-1.54978	0.208194	-0.413492	0.730089	0.328288	0.749218	1.15149	0.025764	tryptophan aminotransferase of Arabidopsis 1	Allinase	NA	AT1G70560.1
Glyma.02G038200	Chr02:3561792-3562671	0.155798	0.973418	1.034	0.137923	-0.0237718	0.979109	1.22688	0.0341029	unknown protein; BEST Arabidopsis thaliana protein match is: unknown protein (TAIR:AT1G60783.1); Has 59 Blast hits to 59 proteins in 9 species: Archae - 0; Bacteria - 0; Metazoa - 0; Fungi - 0; Plants - 59; Viruses - 0; Other Eukaryotes - 0 (source: NCBI BLink).	NA	NA	AT1G10690.1
Glyma.02G038400	Chr02:3576170-3578587	0.542278	1	1.09234	1	0.857491	0.148604	2.50825	0.000737859	armadillo repeat only 4	NA	NA	AT3G26600.1
Glyma.02G040700	Chr02:3830529-3832064	-0.294036	0.881852	1.02337	0.0309823	-0.275463	0.59277	0.291368	0.500885	uncoupling protein 5	Mitochondrial carrier protein	Mitochondrial_oxoglutarate/malate_carrier_proteins	AT2G22500.1
Glyma.02G042500	Chr02:3995111-3998421	-0.555217	0.797548	0.477549	0.62142	0.639993	0.354498	2.26544	0.000737859	basic chitinase	Chitinase class I; "Chitin recognition protein"	Predicted_chitinase	AT3G12500.1
Glyma.02G042600	Chr02:4001310-4002258	0.68329	0.865848	0.107721	0.966209	0.63052	0.603256	2.11947	0.00136914	Arabidopsis protein of unknown function (DUF241)	Arabidopsis protein of unknown function	NA	AT4G35720.1
Glyma.02G042800	Chr02:4010521-4011629	0.413366	1	2.72047	0.0416946	0.585951	0.543375	1.02914	0.103988	Arabidopsis protein of unknown function (DUF241)	Arabidopsis protein of unknown function	NA	AT4G35690.1
Glyma.02G043500	Chr02:4058111-4060921	1.72061	0.33801	2.40589	0.0283446	7.29097	0.225131	6.44503	0.00344809	F-box family protein with a domain of unknown function (DUF295)	Protein of unknown function (DUF295)	NA	AT2G17030.1
Glyma.02G045800	Chr02:4209690-4215392	-0.0637068	1	-0.685344	0.567459	1.83461	1	1.5155	0.0259943	PLAC8 family protein	PLAC8 family	NA	AT4G35920.2
Glyma.02G047000	Chr02:4322833-4324959	0.87978	0.277001	0.572694	0.446544	1.0999	0.0484443	1.30958	0.00297804	sulfurtransferase 18	Rhodanese-like domain	Rhodanese-related_sulfurtransferase	AT5G66170.3
Glyma.02G052300	Chr02:4798698-4802521	0.752244	0.631605	1.56303	0.0538638	1.92084	0.00381697	2.10512	0.0083207	alpha/beta-Hydrolases superfamily protein	alpha/beta hydrolase fold	Soluble_epoxide_hydrolase	AT3G51000.1
Glyma.02G053600	Chr02:4889653-4892206	0.987954	0.61768	4.97482	0.0107455	6.09462	0.00502859	8.80212	0.00524623	cytochrome BC1 synthesis	ATPase family associated with various cellular activities (AAA)	AAA+-type_ATPase	AT3G50930.1
Glyma.02G054900	Chr02:4969682-4970505	1.38066	0.571621	-0.452436	0.832168	5.25347	0.372198	1.49621	0.041154	unknown protein; BEST Arabidopsis thaliana protein match is: unknown protein (TAIR:AT4G36500.1); Has 50 Blast hits to 50 proteins in 7 species: Archae - 0; Bacteria - 0; Metazoa - 0; Fungi - 0; Plants - 50; Viruses - 0; Other Eukaryotes - 0 (source: NCBI BLink).	NA	NA	AT2G18210.1
Glyma.02G055100	Chr02:4977622-4984152	-0.244616	0.903092	0.433158	0.501274	0.53808	0.232548	1.40639	0.000737859	Chaperone DnaJ-domain superfamily protein	DnaJ domain	Auxilin-like_protein_and_related_proteins_containing_DnaJ_domain	AT4G36520.1
Glyma.02G055500	Chr02:5005163-5009407	0.288002	0.895218	0.11921	0.932285	0.619491	0.112906	1.59898	0.000737859	ARM repeat superfamily protein	U-box domain; "Kinesin-associated protein (KAP)"	NA	AT4G36550.1
Glyma.02G059300	Chr02:5340508-5342467	0.467316	0.769665	0.663656	0.212812	0.882515	0.034128	1.56178	0.000737859	GNS1/SUR4 membrane protein family	GNS1/SUR4 family	Fatty_acyl-CoA_elongase/Polyunsaturated_fatty_acid_specific_elongation_enzyme	AT4G36830.1
Glyma.02G059500	Chr02:5356618-5363076	0.190694	0.951277	2.42105	0.00568368	3.60806	0.000934821	2.56336	0.00297804	PQ-loop repeat family protein / transmembrane family protein	PQ loop repeat	Predicted_membrane_protein	AT4G36850.1
Glyma.02G059600	Chr02:5370647-5371762	0.0587899	0.992868	1.41136	0.11674	4.56128	0.00172635	4.63838	0.000737859	calmodulin-like 41	EF hand	Calmodulin_and_related_proteins_(EF-Hand_superfamily)	AT3G50770.1
Glyma.02G059900	Chr02:5388493-5395213	0.127201	0.9705	0.183583	0.883324	1.91763	0.000934821	2.58516	0.000737859	LIM domain-containing protein	LIM domain; "Protein of unknown function (DUF3633)"	Adaptor_protein_Enigma_and_related_PDZ-LIM_proteins	AT4G36860.1
Glyma.02G060900	Chr02:5530723-5531639	-0.610308	1	1.33465	0.0717071	-0.801555	0.548325	2.90124	0.000737859	unknown protein; FUNCTIONS IN: molecular_function unknown; INVOLVED IN: N-terminal protein myristoylation; LOCATED IN: cellular_component unknown; EXPRESSED IN: 7 plant structures; EXPRESSED DURING: petal differentiation and expansion stage; BEST Arabidopsis thaliana protein match is: unknown protein (TAIR:AT4G37240.1); Has 243 Blast hits to 243 proteins in 15 species: Archae - 0; Bacteria - 0; M…	NA	NA	AT2G23690.1
Glyma.02G064300	Chr02:5757817-5759434	0.833508	0.765241	-0.0496552	0.98448	0.337082	0.534883	1.76128	0.00136914	ribonuclease 1	Ribonuclease T2 family	Ribonuclease,_T2_family	AT2G02990.1
Glyma.02G066200	Chr02:5878332-5880650	0.194678	0.94665	0.248927	0.777382	0.635481	0.128176	1.51802	0.000737859	Integrase-type DNA-binding superfamily protein	AP2 domain	NA	AT5G61890.1
Glyma.02G067600	Chr02:5975110-5976381	1.10405	0.445656	1.51903	0.0107455	1.84784	0.0120908	2.56392	0.000737859	Integrase-type DNA-binding superfamily protein	AP2 domain	NA	AT5G13910.1
Glyma.02G070000	Chr02:6157246-6159952	-0.726306	0.808754	-1.13125	0.31507	2.21782	0.0886981	1.94172	0.0459789	NAC domain containing protein 47	No apical meristem (NAM) protein	NA	AT3G04070.1
Glyma.02G070600	Chr02:6217489-6219708	-0.497701	0.693689	0.336966	0.672469	1.23115	0.000934821	2.96784	0.000737859	Arabidopsis NAC domain containing protein 87	No apical meristem (NAM) protein	NA	AT5G18270.1
Glyma.02G072000	Chr02:6320072-6325195	0.307875	0.874887	0.723144	0.43111	0.771544	0.0353953	2.00173	0.000737859	evolutionarily conserved C-terminal region 2	YT521-B-like domain	Uncharacterized_high-glucose-regulated_protein	AT3G13460.1
Glyma.02G078600	Chr02:6773614-6779990	0.647289	0.789409	-0.11077	0.956991	1.84971	0.106799	2.09226	0.0193521	NAD(P)-binding Rossmann-fold superfamily protein	short chain dehydrogenase	Dehydrogenases_with_different_specificities_(related_to_short-chain_alcohol_dehydrogenases)	AT4G09750.1
Glyma.02G080000	Chr02:6894276-6894902	0.330841	0.948646	0.508148	0.732029	0.144174	0.928926	2.05137	0.0316132	NA	Plant invertase/pectin methylesterase inhibitor	NA	NA
Glyma.02G085600	Chr02:7452799-7459569	0.295824	0.89934	1.3403	0.00686619	1.55597	0.000934821	4.23847	0.000737859	heat shock protein 70	C1-like domain; "Hsp70 protein"	Molecular_chaperones_GRP78/BiP/KAR2,_HSP70_superfamily	AT3G12580.1
Glyma.02G086000	Chr02:7487372-7492996	0.286539	0.931722	-0.732471	0.36286	0.95879	0.136188	1.60347	0.000737859	Sec14p-like phosphatidylinositol transfer family protein	CRAL/TRIO domain	Phosphatidylinositol_transfer_protein_SEC14_and_related_proteins	AT1G14820.3
Glyma.02G086100	Chr02:7499966-7510307	0.548396	0.578808	0.358018	0.673647	1.62755	0.000934821	1.84457	0.000737859	RNA-dependent RNA polymerase 1	RNA dependent RNA polymerase	RNA-directed_RNA_polymerase_QDE-1_required_for_posttranscriptional_gene_silencing_and_RNA_interference	AT1G14790.1
Glyma.02G086900	Chr02:7553126-7557516	-2.00326	1	0.321872	0.866709	4.26614	0.419675	3.7789	0.00566748	Pectin lyase-like superfamily protein	Pectinesterase	NA	AT3G24130.1
Glyma.02G087400	Chr02:7618899-7624414	0.828466	0.566201	-1.30994	0.0283446	0.169752	0.890219	1.49843	0.0383215	related to AP2.7	AP2 domain	NA	AT2G28550.2
Glyma.02G087800	Chr02:7676882-7680136	0.415947	0.902279	-0.0803542	0.968229	1.1073	0.213931	1.24294	0.040919	Transcriptional coactivator/pterin dehydratase	Pterin 4 alpha carbinolamine dehydratase	Pterin_carbinolamine_dehydratase_PCBD/dimerization_cofactor_of_HNF1	AT5G51110.1
Glyma.02G088700	Chr02:7802307-7805412	2.37437	0.250189	-0.425701	1	0	0.000934821	3.10736	0.000737859	Protein kinase family protein	Protein tyrosine kinase	Serine/threonine_protein_kinase	AT5G38210.1
Glyma.02G090100	Chr02:7925639-7933611	0.72986	0.311605	0.658476	0.23617	0.872842	0.00444619	1.8054	0.000737859	MATE efflux family protein	MatE	Uncharacterized_membrane_protein,_predicted_efflux_pump	AT1G71140.1
Glyma.02G090800	Chr02:8023896-8026772	0.723102	0.248086	1.18302	0.00321908	1.15444	0.000934821	1.17853	0.000737859	Translation initiation factor IF2/IF5	Domain found in IF2B/IF5; "eIF4-gamma/eIF5/eIF2-epsilon"	Translation_initiation_factor_5_(eIF-5)	AT1G77840.1
Glyma.02G094500	Chr02:8467739-8468598	0.23874	0.948591	1.80515	0.001762	2.36523	0.000934821	3.80372	0.000737859	C2H2-type zinc finger family protein	NA	NA	AT2G28710.1
Glyma.02G095500	Chr02:8589282-8597716	0.0539389	0.987483	0.166725	0.889606	1.17695	0.00245792	1.53742	0.000737859	sulfate transporter 4.1	STAS domain; "Sulfate transporter family"	Sulfate/bicarbonate/oxalate_exchanger_SAT-1_and_related_transporters_(SLC26_family)	AT5G13550.1
Glyma.02G097800	Chr02:8833306-8834189	0.695813	0.843746	1.95023	0.0115846	2.84878	0.25501	3.03145	0.018778	NA	NA	NA	NA
Glyma.02G098600	Chr02:9101996-9106449	-0.0490029	0.990367	1.10842	0.0309823	0.684007	0.0940767	1.97066	0.000737859	Endosomal targeting BRO1-like domain-containing protein	BRO1-like domain	NA	AT1G13310.1
Glyma.02G098700	Chr02:9141032-9149017	0.468635	0.872763	-0.822641	0.308451	1.3267	0.100596	1.43826	0.0255215	Metallo-hydrolase/oxidoreductase superfamily protein	NA	NA	AT1G29700.1
Glyma.02G099500	Chr02:9306725-9308948	-0.416039	0.723546	-0.186616	0.864966	0.29461	0.531172	1.0862	0.000737859	AP2/B3 transcription factor family protein	B3 DNA binding domain; "AP2 domain"	NA	AT1G25560.1
Glyma.02G100300	Chr02:9449377-9454175	0.213771	0.959041	0.179773	0.930303	1.30391	0.00844923	3.30604	0.000737859	PR5-like receptor kinase	Protein tyrosine kinase	Serine/threonine_protein_kinase	AT5G38280.1
Glyma.02G100400	Chr02:9454763-9457069	0.188419	0.971777	0.304204	0.860428	1.6902	0.00562171	4.20847	0.000737859	Protein kinase superfamily protein	Protein kinase domain	Serine/threonine_protein_kinase	AT1G66920.2
Glyma.02G101100	Chr02:9530934-9537366	-0.406393	0.901828	-0.832428	1	0.107219	1	2.0156	0.00867717	Hydroxyproline-rich glycoprotein family protein	NA	NA	AT3G25690.2
Glyma.02G104300	Chr02:9891041-9893305	-0.312715	0.902242	1.91513	0.00568368	3.40227	0.000934821	3.0936	0.000737859	UDP-glycosyltransferase 73B4	UDP-glucoronosyl and UDP-glucosyl transferase	UDP-glucuronosyl_and_UDP-glucosyl_transferase	AT2G15490.3
Glyma.02G104500	Chr02:9914774-9917324	1.52126	0.153609	1.78518	0.00789502	3.05355	0.000934821	3.63545	0.000737859	UDP-glycosyltransferase 73B4	UDP-glucoronosyl and UDP-glucosyl transferase	UDP-glucuronosyl_and_UDP-glucosyl_transferase	AT2G15490.3
Glyma.02G108000	Chr02:10311314-10313811	-0.552346	0.770393	-0.625367	0.386041	1.28792	0.0257385	2.24783	0.000737859	Ribonuclease T2 family protein	Ribonuclease T2 family	Ribonuclease,_T2_family	AT1G14220.1
Glyma.02G109800	Chr02:10525393-10527411	-0.423748	0.8172	-1.0371	0.0388982	1.14548	0.0877532	1.0089	0.0255215	NAC-like, activated by AP3/PI	No apical meristem (NAM) protein	NA	AT1G69490.1
Glyma.02G111900	Chr02:10844353-10850876	-0.240215	0.943608	1.0634	0.00568368	-0.119698	0.903207	0.365839	0.415719	Protein of unknown function (DUF1336)	Protein of unknown function (DUF1336)	NA	AT1G13970.1
Glyma.02G112400	Chr02:10905624-10907687	-0.00789991	0.997207	-0.555429	0.332769	1.28873	0.000934821	1.41412	0.000737859	eukaryotic elongation factor 5A-1	KOW motif; "Eukaryotic elongation factor 5A hypusine, DNA-binding OB fold"	Translation_initiation_factor_5A_(eIF-5A)	AT1G13950.1
Glyma.02G114300	Chr02:11090977-11094317	0.213841	0.955586	0.503079	0.577218	0.412625	0.639282	1.09697	0.0445614	Remorin family protein	Remorin, C-terminal region	NA	AT1G13920.1
Glyma.02G121900	Chr02:12112033-12115054	-1.53893	1	0.346814	1	0.499829	1	2.49698	0.000737859	Malectin/receptor-like protein kinase family protein	Protein tyrosine kinase; "Di-glucose binding within endoplasmic reticulum"	Serine/threonine_protein_kinase	AT3G51550.1
Glyma.02G123800	Chr02:12367926-12371353	-0.00875634	0.997207	-0.048609	0.975725	1.66318	1	1.33424	0.0202613	DNA glycosylase superfamily protein	Methyladenine glycosylase	NA	AT1G13635.2
Glyma.02G125900	Chr02:12599794-12600593	0.698486	0.775211	2.9389	0.001762	2.44678	0.000934821	5.07506	0.000737859	NA	NA	NA	NA
Glyma.02G128700	Chr02:13144759-13146010	0.884129	0.479931	1.48061	0.0133534	1.47979	0.000934821	2.5465	0.000737859	unknown protein; Has 149 Blast hits to 140 proteins in 44 species: Archae - 0; Bacteria - 6; Metazoa - 40; Fungi - 6; Plants - 39; Viruses - 0; Other Eukaryotes - 58 (source: NCBI BLink).	NA	NA	AT3G25590.1
Glyma.02G128800	Chr02:13148101-13150151	0.537443	0.76247	0.660273	0.304754	2.30054	0.000934821	2.56576	0.000737859	Protein of unknown function (DUF1262)	Protein of unknown function (DUF1262)	NA	AT1G13480.1
Glyma.02G133200	Chr02:13766589-13769290	0.109338	0.978427	-0.0555774	0.97027	1.71326	0.000934821	1.86004	0.000737859	PLANT CADMIUM RESISTANCE 2	PLAC8 family	NA	AT1G14870.1
Glyma.02G133300	Chr02:13775243-13776717	1.17085	0.272959	0.316133	0.777025	0.498006	0.512297	1.22827	0.011802	unknown protein; BEST Arabidopsis thaliana protein match is: unknown protein (TAIR:AT3G19200.1).	NA	NA	AT4G34419.1
Glyma.02G134500	Chr02:13908902-13910565	0.0343292	0.993614	0.430075	0.617778	1.71565	0.000934821	2.29971	0.000737859	Protein of unknown function (DUF1645)	Protein of unknown function (DUF1645)	NA	AT2G15760.1
Glyma.02G134800	Chr02:13958440-13963538	0.140986	0.959256	0.221111	0.82907	0.31393	0.546265	1.26082	0.00136914	peptidyl-prolyl cis-trans isomerase / cyclophilin-40 (CYP40) / rotamase	Cyclophilin type peptidyl-prolyl cis-trans isomerase/CLD; "Tetratricopeptide repeat"	HSP90_co-chaperone_CPR7/Cyclophilin	AT2G15790.1
Glyma.02G135100	Chr02:13982034-13985035	0.575278	0.516683	0.889178	0.172327	0.383956	0.419675	1.76982	0.00971482	Peroxidase superfamily protein	Peroxidase	NA	AT1G49570.1
Glyma.02G136000	Chr02:14099586-14101529	0.583992	0.577907	-1.00772	0.117391	0.967535	0.00675021	2.95725	0.000737859	2-oxoglutarate (2OG) and Fe(II)-dependent oxygenase superfamily protein	2OG-Fe(II) oxygenase superfamily	Iron/ascorbate_family_oxidoreductases	AT3G19010.1
Glyma.02G136300	Chr02:14113717-14116112	0.493583	0.656074	-0.993596	0.0262701	0.811808	0.0333946	1.03723	0.00937247	2-oxoglutarate (2OG) and Fe(II)-dependent oxygenase superfamily protein	2OG-Fe(II) oxygenase superfamily	Iron/ascorbate_family_oxidoreductases	AT3G19010.1
Glyma.02G137400	Chr02:14214096-14219443	-0.686624	0.348213	-0.734051	0.18577	0.555002	0.181503	1.3652	0.000737859	basic helix-loop-helix (bHLH) DNA-binding superfamily protein	NA	NA	AT1G05710.5
Glyma.02G139700	Chr02:14495635-14499937	0.982601	0.0983046	-0.0484597	0.969327	1.72822	0.000934821	1.81326	0.000737859	basic helix-loop-helix (bHLH) DNA-binding superfamily protein	Helix-loop-helix DNA-binding domain	NA	AT1G68810.1
Glyma.02G141700	Chr02:14642348-14643796	1.39274	0.106431	-1.1173	0.193368	-0.638497	0.386307	1.58279	0.0173624	photosystem II reaction center W	Photosystem II reaction centre W protein (PsbW)	NA	AT2G30570.1
Glyma.02G143100	Chr02:14757824-14760121	0.41017	0.826373	-0.25817	0.825176	-0.132698	0.866662	1.09484	0.0224168	Protein of unknown function (DUF506)	Protein of unknown function (DUF506)	NA	AT3G22970.1
Glyma.02G143300	Chr02:14781617-14787876	0.0745566	0.989882	1.10863	0.199742	0.311872	0.815588	3.01043	0.00644897	unknown protein; BEST Arabidopsis thaliana protein match is: unknown protein (TAIR:AT1G64680.1); Has 143 Blast hits to 143 proteins in 26 species: Archae - 0; Bacteria - 6; Metazoa - 0; Fungi - 0; Plants - 122; Viruses - 0; Other Eukaryotes - 15 (source: NCBI BLink).	NA	NA	AT1G03055.1
Glyma.02G145100	Chr02:14977438-14985613	1.6252	0.00526016	0.22849	0.808191	1.54253	0.000934821	2.1361	0.000737859	sulfate transporter 3;1	STAS domain; "Sulfate transporter family"	Sulfate/bicarbonate/oxalate_exchanger_SAT-1_and_related_transporters_(SLC26_family)	AT3G51895.1
Glyma.02G151200	Chr02:15567784-15569152	-0.0165346	0.997207	0.626917	0.410027	1.13729	0.044879	1.40299	0.00297804	Ankyrin repeat family protein	Ankyrin repeat	26S_proteasome_regulatory_complex,_subunit_PSMD10	AT2G03430.1
Glyma.02G151700	Chr02:15592587-15594507	-2.55464	0.00526016	-0.435512	0.543719	2.34795	0.000934821	2.51792	0.000737859	Peroxidase superfamily protein	Peroxidase	NA	AT1G05260.1
Glyma.02G159200	Chr02:17656861-17660760	1.57775	0.530288	0.372865	0.904429	3.57594	0.0183485	4.52916	0.000737859	NAD(P)-binding Rossmann-fold superfamily protein	short chain dehydrogenase	Reductases_with_broad_range_of_substrate_specificities	AT3G55290.1
Glyma.02G161100	Chr02:19237960-19241061	-0.523262	0.572224	-0.0180963	0.986831	0.243411	0.625897	1.29477	0.000737859	basic region/leucine zipper motif 60	Basic region leucine zipper	NA	AT1G42990.1
Glyma.02G162300	Chr02:21052063-21076949	0.555949	0.676785	0.211262	0.857155	0.639828	0.142623	1.06254	0.00436014	protein kinase family protein / protein phosphatase 2C ( PP2C) family protein	Protein phosphatase 2C; "Protein kinase domain"	Serine/threonine_protein_phosphatase	AT2G40860.1
Glyma.02G167600	Chr02:25789177-25791510	-0.0995079	0.977889	0.665343	0.176984	1.65437	0.000934821	2.201	0.000737859	ubiquitin-specific protease 12	MATH domain	NA	AT5G06600.3
Glyma.02G171100	Chr02:26816652-26819655	0.0615595	0.985776	0.360877	0.662962	0.246676	0.661384	1.08746	0.00247339	Aha1 domain-containing protein	Activator of Hsp90 ATPase homolog 1-like protein; "Activator of Hsp90 ATPase, N-terminal"	Uncharacterized_conserved_protein	AT3G12050.1
Glyma.02G172200	Chr02:27235921-27238188	1.06375	0.5913	0.132525	1	5.2034	0.24608	3.94915	0.00724298	Concanavalin A-like lectin protein kinase family protein	Protein kinase domain; "Legume lectin domain"	Serine/threonine_protein_kinase	AT5G06740.1
Glyma.02G176000	Chr02:28704514-28707168	0.0783989	0.989932	0.52804	0.719164	0.333488	0.760827	2.0898	0.000737859	RAB GTPase homolog A4D	Ras family	GTPase_Rab11/YPT3,_small_G_protein_superfamily	AT3G12160.1
Glyma.02G180500	Chr02:30695481-30696138	0.162945	0.980309	0.125473	0.944029	2.9797	0.251257	2.56313	0.00193389	NA	NA	NA	NA
Glyma.02G182600	Chr02:31342035-31344739	0.65829	0.757626	0.707415	0.462566	0.843031	0.168977	1.58224	0.00436014	Remorin family protein	Remorin, C-terminal region	NA	AT2G41870.1
Glyma.02G184800	Chr02:32457076-32460550	0.569182	0.677915	0.210729	0.877066	0.708578	0.14227	1.02976	0.0158775	outer plastid envelope protein 16-1	Tim17/Tim22/Tim23/Pmp24 family	NA	AT2G28900.1
Glyma.02G190900	Chr02:35985073-35985938	0.851937	0.159597	2.07792	0.001762	3.0917	0.000934821	5.84117	0.000737859	CONTAINS InterPro DOMAIN/s: EF-Hand 1, calcium-binding site (InterPro:IPR018247); BEST Arabidopsis thaliana protein match is: unknown protein (TAIR:AT2G41730.1); Has 1807 Blast hits to 1807 proteins in 277 species: Archae - 0; Bacteria - 0; Metazoa - 736; Fungi - 347; Plants - 385; Viruses - 0; Other Eukaryotes - 339 (source: NCBI BLink).	NA	NA	AT5G40690.1
Glyma.02G193200	Chr02:36516964-36523077	0.151477	0.95431	0.20252	0.840274	0.94581	0.00316526	1.05847	0.000737859	BEST Arabidopsis thaliana protein match is: Polyketide cyclase/dehydrase and lipid transport superfamily protein (TAIR:AT3G11720.3); Has 157 Blast hits to 155 proteins in 41 species: Archae - 0; Bacteria - 6; Metazoa - 5; Fungi - 6; Plants - 99; Viruses - 0; Other Eukaryotes - 41 (source: NCBI BLink).	NA	NA	AT5G06440.3
Glyma.02G195000	Chr02:36851778-36857360	1.30955	0.0486785	0.430351	0.723367	0.301559	0.678185	1.29511	0.00971482	nuclear factor Y, subunit A10	CCAAT-binding transcription factor (CBF-B/NF-YA) subunit B	CCAAT-binding_factor,_subunit_B_(HAP2)	AT5G06510.2
Glyma.02G195300	Chr02:36867043-36869767	0.812221	0.665938	2.5328	0.001762	3.99701	0.000934821	4.12138	0.000737859	syntaxin of plants 121	Syntaxin; "SNARE domain"	SNARE_protein_Syntaxin_1_and_related_proteins	AT3G11820.1
Glyma.02G196500	Chr02:37250174-37255107	0.63717	0.551738	0.655874	0.356092	1.95382	0.000934821	2.78041	0.000737859	BEL1-like homeodomain 1	Associated with HOX; "Homeobox domain"	Transcription_factor_MEIS1_and_related_HOX_domain_proteins	AT2G35940.3
Glyma.02G197300	Chr02:37497063-37498639	0.607984	0.755669	0.865104	0.342343	0.674397	0.229756	3.25927	0.000737859	NA	NA	NA	NA
Glyma.02G198100	Chr02:37822544-37837514	0.575371	0.702183	0.605827	0.438339	0.736711	0.162831	1.0915	0.00937247	unknown protein; FUNCTIONS IN: molecular_function unknown; INVOLVED IN: biological_process unknown; LOCATED IN: mitochondrion; EXPRESSED IN: 17 plant structures; EXPRESSED DURING: 6 growth stages; CONTAINS InterPro DOMAIN/s: Protein of unknown function FPL (InterPro:IPR019155); Has 243 Blast hits to 233 proteins in 101 species: Archae - 0; Bacteria - 0; Metazoa - 110; Fungi - 0; Plants - 53; Viru…	Uncharacterised conserved protein	Uncharacterized_conserved_protein	AT3G28430.1
Glyma.02G200500	Chr02:38400033-38402766	-0.839688	1	0.709193	0.490308	-0.324156	1	1.64499	0.0152517	AP2/B3-like transcriptional factor family protein	B3 DNA binding domain	NA	AT5G06250.2
Glyma.02G205800	Chr02:39076969-39082328	0.230997	0.953152	0.314942	0.721396	1.90626	0.0254105	2.17942	0.000737859	Cellulose synthase family protein	Cellulose synthase	NA	AT5G17420.1
Glyma.02G206500	Chr02:39154705-39161370	0.27106	0.896532	-0.277196	0.753764	0.612072	0.13177	1.77999	0.000737859	INVOLVED IN: autophagy; EXPRESSED IN: 24 plant structures; EXPRESSED DURING: 15 growth stages; CONTAINS InterPro DOMAIN/s: Autophagy-related protein 17 (InterPro:IPR007240), Autophagy-related protein 11 (InterPro:IPR019460); Has 8793 Blast hits to 6268 proteins in 570 species: Archae - 89; Bacteria - 657; Metazoa - 4844; Fungi - 808; Plants - 441; Viruses - 15; Other Eukaryotes - 1939 (source: NC…	Autophagy-related protein 11	NA	AT4G30790.1
Glyma.02G207400	Chr02:39241331-39246164	1.31052	0.146017	1.22322	0.0637078	0.961267	0.0836925	1.5587	0.00644897	Leucine-rich repeat protein kinase family protein	Protein kinase domain; "Leucine Rich Repeat"; "Leucine rich repeat N-terminal domain"	Serine/threonine_protein_kinase	AT2G23950.1
Glyma.02G208500	Chr02:39350841-39354415	0.701721	0.582032	0.954283	0.258948	1.56279	0.0101191	2.1235	0.000737859	Protein kinase superfamily protein	Protein kinase domain	Serine/threonine_protein_kinase	AT1G78290.3
Glyma.02G210300	Chr02:39541303-39543047	-0.692927	0.592344	-0.265642	0.789033	0.926635	0.0523237	1.38009	0.000737859	unknown protein; FUNCTIONS IN: molecular_function unknown; INVOLVED IN: biological_process unknown; LOCATED IN: mitochondrion; EXPRESSED IN: 7 plant structures; EXPRESSED DURING: 4 anthesis, C globular stage, petal differentiation and expansion stage; Has 106 Blast hits to 103 proteins in 21 species: Archae - 0; Bacteria - 5; Metazoa - 0; Fungi - 4; Plants - 87; Viruses - 0; Other Eukaryotes - 10…	NA	NA	AT2G14095.1
Glyma.02G211000	Chr02:39634164-39636520	0.0783988	0.987483	0.330601	0.825536	2.05301	0.00245792	2.28215	0.000737859	purine permease 3	Triose-phosphate Transporter family; "EamA-like transporter family"	Predicted_integral_membrane_protein	AT1G28220.1
Glyma.02G211500	Chr02:39679464-39682574	-0.169391	0.967431	-0.27811	0.819101	0.377752	0.588451	1.08294	0.0107716	Target SNARE coiled-coil domain protein	SNARE domain	V-SNARE	AT4G14600.1
Glyma.02G214400	Chr02:40057623-40060661	-0.0469567	0.991533	0.0122784	0.993441	0.394706	0.535116	1.45173	0.000737859	unknown protein; BEST Arabidopsis thaliana protein match is: unknown protein (TAIR:AT5G65480.1); Has 35333 Blast hits to 34131 proteins in 2444 species: Archae - 798; Bacteria - 22429; Metazoa - 974; Fungi - 991; Plants - 531; Viruses - 0; Other Eukaryotes - 9610 (source: NCBI BLink).	NA	NA	AT4G38060.2
Glyma.02G215900	Chr02:40264834-40268372	-0.151616	1	3.25524	1	2.70647	0.0512041	4.24715	0.00644897	HVA22 homologue A	TB2/DP1, HVA22 family; "Zinc-finger double-stranded RNA-binding"; "RNase H"	NA	AT1G74520.1
Glyma.02G217400	Chr02:40426368-40431048	-0.296757	0.893901	0.704652	0.212049	1.05581	0.00316526	4.33241	0.000737859	Protein of unknown function (duplicated DUF1399)	Protein of unknown function (DUF1399)	NA	AT4G37900.1
Glyma.02G225000	Chr02:41244432-41252140	0.37001	0.821148	1.10936	0.0124868	0.519727	0.201837	0.22337	0.649343	Glycosyl hydrolase family protein	Glycosyl hydrolase family 3 N terminal domain; "Glycosyl hydrolase family 3 C-terminal domain"	NA	AT3G47000.1
Glyma.02G225400	Chr02:41270456-41274626	0.862607	0.574697	0.340646	0.803608	1.27133	0.0306202	2.373	0.000737859	zinc finger WD40 repeat protein 1	WD domain, G-beta repeat	G_protein_beta_subunit-like_protein	AT4G25440.1
Glyma.02G226900	Chr02:41387495-41393794	0.377881	0.876488	0.368189	0.751355	0.729324	0.151213	1.23677	0.0124562	Double Clp-N motif-containing P-loop nucleoside triphosphate hydrolases superfamily protein	AAA domain (Cdc48 subfamily)	Chaperone_HSP104_and_related_ATP-dependent_Clp_proteases	AT1G07200.2
Glyma.02G227500	Chr02:41437908-41441540	0.235199	0.961449	0.0210179	0.991885	1.52677	0.0484443	2.18636	0.000737859	Mannose-binding lectin superfamily protein	Jacalin-like lectin domain	NA	AT1G19715.3
Glyma.02G228300	Chr02:41567091-41568597	0.326246	1	0.830618	0.257729	1.10083	0.136512	1.90739	0.000737859	mitogen-activated protein kinase kinase kinase 14	Protein kinase domain	MEKK_and_related_serine/threonine_protein_kinases	AT2G30040.1
Glyma.02G229300	Chr02:41672432-41674966	0.210783	0.958609	0.329293	0.777106	0.561492	0.376496	1.00366	0.0299676	BCL-2-associated athanogene 4	Ubiquitin family; "BAG domain"	BCL2-associated_athanogene-like_proteins_and_related_BAG_family_chaperone_regulators	AT3G51780.1
Glyma.02G232000	Chr02:41910823-41913939	0.778948	0.641138	0.20783	0.907097	0.844356	0.142104	1.91011	0.000737859	exocyst subunit exo70 family protein B1	Exo70 exocyst complex subunit	Exocyst_component_protein_and_related_proteins	AT5G58430.1
Glyma.02G232600	Chr02:42001352-42004784	0.459696	0.687014	0.266649	0.759148	1.45472	0.000934821	2.86826	0.000737859	WRKY DNA-binding protein 33	WRKY DNA -binding domain	NA	AT2G38470.1
Glyma.02G233900	Chr02:42133239-42136315	-1.93794	0.120771	-1.48339	0.264946	2.39307	0.00956388	2.84415	0.00344809	Peroxidase superfamily protein	Peroxidase	NA	AT5G05340.1
Glyma.02G235700	Chr02:42305272-42310760	0.0556905	0.986379	0.341111	0.698192	2.65693	0.000934821	2.97321	0.000737859	with no lysine (K) kinase 4	Protein kinase domain	Serine/threonine_protein_kinase	AT5G58350.1
Glyma.02G236800	Chr02:42480998-42483226	-0.0366561	1	0.675594	1	1.35562	0.0673827	3.84231	0.000737859	cytokinin response factor 4	AP2 domain	NA	AT4G27950.1
Glyma.02G238600	Chr02:42714307-42718195	-1.06164	0.496624	-0.610265	0.60725	-0.430754	0.675156	1.81209	0.0146725	TRAM, LAG1 and CLN8 (TLC) lipid-sensing domain containing protein	TLC domain	Uncharacterized_conserved_protein,_contains_TBC_domain	AT4G10360.2
Glyma.02G238700	Chr02:42722616-42726326	0.615119	0.462845	0.470786	0.4995	0.81801	0.0327435	1.25755	0.00344809	Cystathionine beta-synthase (CBS) family protein	CBS domain	NA	AT5G10860.1
Glyma.02G238800	Chr02:42735395-42738350	1.20013	0.00526016	1.33352	0.001762	1.78909	0.000934821	1.5743	0.000737859	Thiamine pyrophosphate dependent pyruvate decarboxylase family protein	Thiamine pyrophosphate enzyme, C-terminal TPP binding domain; "Thiamine pyrophosphate enzyme, N-terminal TPP binding domain"; "Thiamine pyrophosphate enzyme, central domain"	Thiamine_pyrophosphate-requiring_enzyme	AT5G17380.1
Glyma.02G239100	Chr02:42754797-42755899	1.61714	0.0520593	2.55172	0.001762	3.3334	0.000934821	3.59682	0.000737859	Late embryogenesis abundant (LEA) hydroxyproline-rich glycoprotein family	Late embryogenesis abundant protein	NA	AT1G65690.1
Glyma.02G241000	Chr02:42928961-42932788	0.141933	0.982385	0.690373	1	-0.275416	1	2.80663	0.0202613	Homeodomain-like superfamily protein	Myb-like DNA-binding domain	Transcription_factor,_Myb_superfamily	AT5G17300.1
Glyma.02G243300	Chr02:43137147-43137878	3.06542	0.397184	4.69802	0.118755	3.87775	0.00316526	6.43166	0.00724298	NA	NA	NA	NA
Glyma.02G244100	Chr02:43222700-43224588	-1.15747	1	1.57971	1	2.5356	0.297598	3.08735	0.0425901	nudix hydrolase homolog 17	NUDIX domain	Diadenosine_and_diphosphoinositol_polyphosphate_phosphohydrolase	AT2G01670.1
Glyma.02G246500	Chr02:43460072-43464328	0.194684	0.970572	-0.444118	0.798464	1.40366	0.182805	1.53267	0.0383215	ARM repeat superfamily protein	Armadillo/beta-catenin-like repeat	Uncharacterized_conserved_protein,_contains_ARM_repeats	AT3G03440.1
Glyma.02G246900	Chr02:43474643-43475667	-0.254883	1	1.37886	0.255207	0.360213	0.773248	1.89568	0.0124562	unknown protein; FUNCTIONS IN: molecular_function unknown; INVOLVED IN: biological_process unknown; LOCATED IN: chloroplast; EXPRESSED IN: stem; BEST Arabidopsis thaliana protein match is: unknown protein (TAIR:AT3G18560.1); Has 105 Blast hits to 105 proteins in 13 species: Archae - 0; Bacteria - 0; Metazoa - 0; Fungi - 0; Plants - 105; Viruses - 0; Other Eukaryotes - 0 (source: NCBI BLink).	NA	NA	AT1G49000.1
Glyma.02G252900	Chr02:44015476-44019039	0.00741502	0.997256	0.125129	0.930344	0.73662	0.199413	1.0406	0.014351	Protein of unknown function (DUF620)	Protein of unknown function (DUF620)	NA	AT5G05840.1
Glyma.02G254200	Chr02:44112231-44114503	1.08867	0.406204	0.00151196	0.998696	1.33763	0.0134831	3.29663	0.000737859	Duplicated homeodomain-like superfamily protein	Myb-like DNA-binding domain	Zuotin_and_related_molecular_chaperones_(DnaJ_superfamily),_contains_DNA-binding_domains	AT2G38090.1
Glyma.02G258000	Chr02:44457365-44461365	0.467764	0.74944	0.578066	0.284494	0.6444	0.221139	1.3553	0.000737859	Plant protein of unknown function (DUF828)	PF03005	NA	AT3G55990.1
Glyma.02G258600	Chr02:44580130-44581457	0.734402	0.432517	1.45594	0.001762	-0.492373	0.297675	-0.119415	0.839353	unknown protein; FUNCTIONS IN: molecular_function unknown; INVOLVED IN: response to oxidative stress; LOCATED IN: endomembrane system; EXPRESSED IN: 21 plant structures; EXPRESSED DURING: 13 growth stages; BEST Arabidopsis thaliana protein match is: unknown protein (TAIR:AT2G31940.1); Has 30201 Blast hits to 17322 proteins in 780 species: Archae - 12; Bacteria - 1396; Metazoa - 17338; Fungi - 342…	NA	NA	AT5G19875.1
Glyma.02G258700	Chr02:44584759-44585730	-0.170518	0.979098	0.852565	0.428123	1.71658	0.0865946	1.60356	0.0376552	NA	NA	NA	NA
Glyma.02G261600	Chr02:44758968-44763198	0.857502	0.738517	0.199522	0.88731	0.0742858	1	1.40935	0.00724298	laccase 5	Multicopper oxidase; "Multicopper oxidase"; "Multicopper oxidase"	Multicopper_oxidases	AT2G40370.1
Glyma.02G261700	Chr02:44767827-44783352	0.600318	0.601281	0.090907	0.95339	0.335206	0.552779	1.09354	0.00797108	Integrase-type DNA-binding superfamily protein	AP2 domain	NA	AT2G40340.1
Glyma.02G262500	Chr02:44848704-44851315	0.503314	0.644579	-0.0143483	0.988931	0.284776	0.572062	1.09383	0.000737859	ferritin 4	Ferritin-like domain	Ferritin	AT2G40300.1
Glyma.02G265900	Chr02:45073474-45074323	0.345233	0.912704	-1.6335	0.271519	0.107804	0.905651	1.07467	0.0309295	Calcium-binding EF-hand family protein	NA	NA	AT2G44310.1
Glyma.02G267500	Chr02:45183007-45188165	0.602193	0.638411	0.766974	0.203209	0.803582	0.0377913	1.01415	0.0213429	Zinc finger C-x8-C-x5-C-x3-H type family protein	Zinc finger C-x8-C-x5-C-x3-H type (and similar)	CCCH-type_Zn-finger_protein	AT1G04990.1
Glyma.02G268000	Chr02:45262241-45264179	-0.0716828	1	-1.36394	1	1.49742	1	3.03637	0.00606287	ethylene-forming enzyme	2OG-Fe(II) oxygenase superfamily	Iron/ascorbate_family_oxidoreductases	AT1G05010.1
Glyma.02G268200	Chr02:45277439-45279284	1.36352	0.00526016	1.47099	0.001762	3.06223	0.000934821	2.65363	0.000737859	ethylene-forming enzyme	2OG-Fe(II) oxygenase superfamily	Iron/ascorbate_family_oxidoreductases	AT1G05010.1
Glyma.02G274900	Chr02:45798283-45806511	0.840211	0.23915	1.23419	0.001762	0.223666	0.674977	0.373946	0.372607	Argonaute family protein	Piwi domain; "PAZ domain"; "Domain of unknown function (DUF1785)"	Translation_initiation_factor_2C_(eIF-2C)_and_related_proteins	AT2G27040.2
Glyma.02G277900	Chr02:46057139-46061392	0.000176003	0.999639	0.223573	0.915756	2.18788	0.0845465	1.50302	0.0407458	Aldolase superfamily protein	HMGL-like	Hydroxymethylglutaryl-CoA_lyase	AT2G26800.1
Glyma.02G278400	Chr02:46094572-46096119	0.457103	0.732243	1.00017	0.0220813	0.0641147	0.924739	0.0358388	0.95233	heat shock transcription factor B4	HSF-type DNA-binding	Heat_shock_transcription_factor	AT1G46264.1
Glyma.02G279900	Chr02:46209164-46211591	0.576676	0.79587	1.03372	0.175556	0.570406	0.523468	1.42213	0.0161859	Calcium-dependent lipid-binding (CaLB domain) family protein	C2 domain	NA	AT5G12300.1
Glyma.02G280000	Chr02:46225818-46228814	0.380623	0.861271	1.30819	0.00568368	0.442717	0.429772	0.928242	0.0585105	Lateral root primordium (LRP) protein-related	Domain of unknown function (DUF702)	NA	AT5G12330.4
Glyma.02G282000	Chr02:46427030-46431333	0.242767	0.897246	0.540536	0.293521	1.07424	0.00172635	1.20526	0.000737859	polyamine oxidase 2	Flavin containing amine oxidoreductase	Amine_oxidase	AT2G43020.1
Glyma.02G282500	Chr02:46462285-46464804	1.1183	0.291906	-0.132226	0.962239	-0.660292	0.552677	1.82259	0.0281994	photosystem II subunit P-1	PsbP	NA	AT1G06680.1
Glyma.02G284700	Chr02:46610640-46612290	-0.226573	1	-0.112277	1	1.01825	1	1.94338	0.0338788	Tetratricopeptide repeat (TPR)-like superfamily protein	PPR repeat	NA	AT1G13410.1
Glyma.02G284800	Chr02:46617840-46620117	-0.590194	0.751741	0.246246	0.866397	0.491365	0.235217	2.12213	0.000737859	Eukaryotic aspartyl protease family protein	Eukaryotic aspartyl protease	Aspartyl_protease	AT3G59080.1
Glyma.02G287300	Chr02:46767523-46769624	-1.45244	0.347964	-0.0159874	0.992718	0.647358	0.538846	2.07229	0.000737859	cytochrome P450, family 718	Cytochrome P450	Cytochrome_P450_CYP4/CYP19/CYP26_subfamilies	AT2G42850.1
Glyma.02G290900	Chr02:47044262-47044826	-0.304577	0.926966	-1.33333	0.0088962	0.0232979	0.988338	1.09363	0.0213429	Expression of the gene is downregulated in the presence of paraquat, an inducer of photoxidative stress.	NA	NA	AT3G20340.1
Glyma.02G291500	Chr02:47084238-47085386	-0.227411	0.954166	1.04719	0.0351231	0.186915	0.799456	1.31235	0.000737859	Translation initiation factor SUI1 family protein	Translation initiation factor SUI1	Translation_initiation_factor_1_(eIF-1/SUI1)	AT5G54940.2
Glyma.02G291700	Chr02:47102437-47103989	1.24335	0.180958	1.94057	0.001762	0.884215	0.104403	2.15227	0.00344809	Protein of unknown function, DUF584	Senescence regulator	NA	AT4G21970.1
Glyma.02G292100	Chr02:47123392-47124673	1.62409	0.277548	-0.271472	0.913205	3.11852	0.102255	2.11235	0.0361052	NA	NA	NA	NA
Glyma.02G292800	Chr02:47164819-47167693	2.10983	0.105616	9.47643	0.666537	6.87153	0.000934821	10.9712	0.0155734	mannose-1-phosphate guanylyltransferase (GDP)s;GDP-galactose:mannose-1-phosphate guanylyltransferases;GDP-galactose:glucose-1-phosphate guanylyltransferases;GDP-galactose:myoinositol-1-phosphate guanylyltransferases;glucose-1-phosphate guanylyltransferase	NA	Predicted_hydrolase_(HIT_family)	AT4G26850.1
Glyma.02G292900	Chr02:47175296-47178910	-0.173114	0.968711	0.470594	0.733838	0.615869	0.3791	1.16634	0.0304596	transcription factor IIIA	NA	NA	AT1G72050.2
Glyma.02G297100	Chr02:47478507-47481119	1.80514	0.0504723	-0.217464	0.917214	1.86284	0.0703726	4.27545	0.0134049	Leucine-rich repeat protein kinase family protein	Protein kinase domain; "Leucine Rich Repeat"	Serine/threonine_protein_kinase	AT5G53320.1
Glyma.02G298200	Chr02:47546917-47555795	0.186072	0.939263	0.119383	0.924401	0.62459	0.0773498	1.39744	0.000737859	CBS domain-containing protein / transporter associated domain-containing protein	Transporter associated domain; "CBS domain"; "Domain of unknown function DUF21"	Predicted_membrane_protein,_contains_two_CBS_domains	AT1G55930.1
Glyma.02G298300	Chr02:47557606-47562087	1.50937	1	1.9324	1	3.20763	0.000934821	5.78684	0.000737859	multidrug resistance-associated protein 3	ABC transporter transmembrane region; "ABC transporter"	Multidrug_resistance-associated_protein/mitoxantrone_resistance_protein,_ABC_superfamily	AT3G13080.2
Glyma.02G298400	Chr02:47564696-47571222	-0.012765	0.997207	-0.542501	0.576241	0.692844	0.211892	1.21142	0.0202613	multidrug resistance-associated protein 3	ABC transporter transmembrane region; "ABC transporter"	Multidrug_resistance-associated_protein/mitoxantrone_resistance_protein,_ABC_superfamily	AT3G13080.1
Glyma.02G298500	Chr02:47580166-47586555	0.672632	0.634503	2.37089	0.001762	5.45146	0.000934821	7.9151	0.000737859	multidrug resistance-associated protein 3	ABC transporter transmembrane region; "ABC transporter"	Multidrug_resistance-associated_protein/mitoxantrone_resistance_protein,_ABC_superfamily	AT3G13080.1
Glyma.02G299100	Chr02:47615799-47617497	0.564752	0.592344	0.916441	0.0332872	1.55557	0.000934821	2.06283	0.000737859	serine acetyltransferase 2;2	Serine acetyltransferase, N-terminal	Serine_O-acetyltransferase	AT3G13110.1
Glyma.02G302100	Chr02:47768468-47771819	0.109194	0.986268	0.677002	0.558867	1.07958	1	1.68876	0.0354574	Nucleotide/sugar transporter family protein	UAA transporter family; "Triose-phosphate Transporter family"	Glucose-6-phosphate/phosphate_and_phosphoenolpyruvate/phosphate_antiporter	AT5G55950.1
Glyma.02G303200	Chr02:47857060-47857869	-0.0275476	0.995673	0.434014	0.567874	0.265394	0.73248	1.08863	0.00902028	unknown protein; FUNCTIONS IN: molecular_function unknown; INVOLVED IN: biological_process unknown; LOCATED IN: endomembrane system; Has 29 Blast hits to 29 proteins in 10 species: Archae - 0; Bacteria - 0; Metazoa - 0; Fungi - 0; Plants - 29; Viruses - 0; Other Eukaryotes - 0 (source: NCBI BLink).	NA	NA	AT3G13275.1
Glyma.02G305300	Chr02:48018420-48021738	0.486035	1	0.757934	0.475203	2.14581	0.0106491	3.85874	0.000737859	ATPase E1-E2 type family protein / haloacid dehalogenase-like hydrolase family protein	NA	NA	AT3G63380.1
Glyma.02G307500	Chr02:48175534-48177218	0.470587	0.651477	1.16969	0.001762	1.61395	0.000934821	2.90248	0.000737859	NA	NA	NA	NA
Glyma.02G309500	Chr02:48295103-48297398	1.19034	0.0539032	-1.10274	0.0850039	-0.569928	0.378156	1.4972	0.0114733	photosystem I light harvesting complex gene 3	Chlorophyll A-B binding protein	NA	AT1G61520.3
Glyma.02G311200	Chr02:48461057-48464540	-0.287366	0.880514	-0.259594	0.783357	1.03785	0.000934821	1.40827	0.000737859	Protein kinase superfamily protein	Protein tyrosine kinase	Serine/threonine_protein_kinase	AT2G17220.2
Glyma.03G001500	Chr03:169479-172727	-0.244636	0.926713	0.221473	0.850728	2.05413	0.000934821	2.61583	0.000737859	HAD superfamily, subfamily IIIB acid phosphatase	HAD superfamily, subfamily IIIB (Acid phosphatase)	NA	AT2G38600.1
Glyma.03G001600	Chr03:177389-180789	0.524363	0.912704	1.80547	0.0332872	-0.46356	1	0.966737	0.352893	HAD superfamily, subfamily IIIB acid phosphatase	HAD superfamily, subfamily IIIB (Acid phosphatase)	NA	AT2G38600.1
Glyma.03G002900	Chr03:270077-273611	0.475041	0.76374	1.30328	0.001762	1.50319	0.000934821	1.02218	0.0104187	receptor-like protein kinase 4	Protein kinase domain; "S-locus glycoprotein family"; "D-mannose binding lectin"	Serine/threonine_protein_kinase	AT4G00340.1
Glyma.03G007400	Chr03:667754-668886	0.864114	0.676454	0.761815	0.56566	0.644718	0.496462	3.07262	0.0341029	unknown protein; FUNCTIONS IN: molecular_function unknown; INVOLVED IN: biological_process unknown; LOCATED IN: endomembrane system; EXPRESSED IN: 19 plant structures; EXPRESSED DURING: 11 growth stages; Has 15 Blast hits to 15 proteins in 7 species: Archae - 0; Bacteria - 0; Metazoa - 0; Fungi - 0; Plants - 15; Viruses - 0; Other Eukaryotes - 0 (source: NCBI BLink).	NA	NA	AT3G47510.1
Glyma.03G008200	Chr03:793190-799880	-0.231621	0.965062	0.134158	1	0.991522	1	2.80978	0.0202613	Major facilitator superfamily protein	Major Facilitator Superfamily	Permease_of_the_major_facilitator_superfamily	AT4G00370.1
Glyma.03G009600	Chr03:956940-958584	-2.1891	0.00526016	-0.832385	0.0738772	1.67162	0.00172635	1.89452	0.000737859	2-oxoglutarate (2OG) and Fe(II)-dependent oxygenase superfamily protein	2OG-Fe(II) oxygenase superfamily	Iron/ascorbate_family_oxidoreductases	AT4G23340.1
Glyma.03G015800	Chr03:1555122-1555954	-0.594421	0.844612	1.28553	0.0369467	2.735	0.000934821	2.95931	0.000737859	BON association protein 2	C2 domain	NA	AT2G45760.1
Glyma.03G015900	Chr03:1561333-1561891	1.18945	0.495232	0.637975	0.776855	0.0043717	0.981088	3.54943	0.00247339	BON association protein 2	NA	NA	AT2G45760.1
Glyma.03G016300	Chr03:1592484-1593462	1.92886	0.542687	2.98248	0.0124868	4.56985	0.00172635	6.86826	0.00686341	BON association protein 2	NA	NA	AT2G45760.1
Glyma.03G016400	Chr03:1597131-1598225	1.77906	0.353066	3.28698	0.001762	2.90153	0.000934821	3.16214	0.000737859	BON association protein 2	C2 domain	NA	AT2G45760.1
Glyma.03G025600	Chr03:2786616-2791610	0.176416	0.973828	0.709721	0.501364	0.842124	0.338208	2.12443	0.00247339	FUNCTIONS IN: molecular_function unknown; INVOLVED IN: biological_process unknown; LOCATED IN: cellular_component unknown; EXPRESSED IN: inflorescence meristem, flower, cultured cell; EXPRESSED DURING: petal differentiation and expansion stage; BEST Arabidopsis thaliana protein match is: Calcium-binding EF-hand family protein (TAIR:AT4G34070.1); Has 171 Blast hits to 170 proteins in 31 species: A…	NA	NA	AT2G45380.1
Glyma.03G026000	Chr03:2813566-2814916	1.40635	0.00526016	2.544	0.001762	1.50176	0.000934821	2.41017	0.000737859	Protein of unknown function (DUF1442)	Protein of unknown function (DUF1442)	NA	AT5G62280.1
Glyma.03G032400	Chr03:3694047-3698244	-0.542964	1	-0.311099	1	2.52023	1	3.18494	0.0435595	SPX domain gene 3	SPX domain	Protein_involved_in_vacuolar_polyphosphate_accumulation,_contains_SPX_domain	AT2G45130.1
Glyma.03G033600	Chr03:3885838-3887777	0.165022	1	0.821312	0.346628	0.691831	0.444426	1.67241	0.0048047	C2H2-like zinc finger protein	NA	NA	AT3G60580.1
Glyma.03G035300	Chr03:4274743-4278897	-0.220071	0.958211	-0.193399	0.921213	1.13595	0.0292143	1.66792	0.000737859	Protein kinase superfamily protein	Protein tyrosine kinase	Serine/threonine_protein_kinase	AT3G08760.1
Glyma.03G036000	Chr03:4335980-4341371	0.402935	0.87787	0.569693	0.573269	1.23647	0.0787118	1.51679	0.011142	Protein kinase superfamily protein	Protein tyrosine kinase	Tyrosine_kinase_specific_for_activated_(GTP-bound)_p21cdc42Hs	AT5G01850.1
Glyma.03G037300	Chr03:4566740-4573890	-0.130188	1	-0.397743	1	1.27791	1	1.39565	0.0221456	NB-ARC domain-containing disease resistance protein	Leucine Rich Repeat; "NB-ARC domain"	Apoptotic_ATPase	AT3G14470.1
Glyma.03G038600	Chr03:4770004-4772715	0.647981	0.666004	1.36313	0.123382	2.8155	0.000934821	2.48412	0.000737859	Peroxidase superfamily protein	Peroxidase	NA	AT5G05340.1
Glyma.03G039300	Chr03:4890563-4894600	-0.0206651	0.99673	0.167192	1	0.284386	0.691095	1.04571	0.0401931	NB-ARC domain-containing disease resistance protein	NB-ARC domain	Apoptotic_ATPase	AT3G14470.1
Glyma.03G042600	Chr03:5393166-5398284	1.92678	0.00526016	1.96888	0.001762	1.73998	0.000934821	1.57812	0.000737859	RNI-like superfamily protein	Leucine Rich Repeat	SCF_ubiquitin_ligase,_Skp2_component	AT5G01720.1
Glyma.03G042700	Chr03:5405761-5409385	-0.0263283	0.996479	-0.745419	0.447225	1.44181	0.00444619	1.62711	0.000737859	WRKY DNA-binding protein 33	WRKY DNA -binding domain	NA	AT2G38470.1
Glyma.03G050100	Chr03:6536627-6540105	-0.846585	0.783785	0.554868	0.685387	1.88414	0.151278	2.41169	0.000737859	ferretin 1	Ferritin-like domain	Ferritin	AT5G01600.1
Glyma.03G052200	Chr03:6902164-6905344	0.00469255	0.997207	1.79286	0.0107455	-0.174704	0.890196	0.639757	0.2883	PEBP (phosphatidylethanolamine-binding protein) family protein	Phosphatidylethanolamine-binding protein	NA	AT5G01300.1
Glyma.03G056900	Chr03:7845696-7858335	0.360408	0.929461	0.976198	0.353521	-0.0168816	0.987841	2.09615	0.000737859	Homeodomain-like superfamily protein	NA	Transcription_factor_GT-2_and_related_proteins,_contains_trihelix_DNA-binding/SANT_domain	AT2G38250.1
Glyma.03G058800	Chr03:8489374-8490437	-0.727533	0.489623	0.378731	0.714747	1.41216	0.000934821	2.65931	0.000737859	NA	NA	NA	NA
Glyma.03G059200	Chr03:8598571-8603003	0.780036	0.382584	1.19494	0.00568368	0.567293	0.170525	0.423709	0.304582	Mitochondrial substrate carrier family protein	Mitochondrial carrier protein	Mitochondrial_solute_carrier_protein	AT3G51870.1
Glyma.03G060000	Chr03:8734849-8738496	1.61968	0.0714106	0.910301	0.438339	0.979772	0.100345	4.96995	0.000737859	RING/U-box superfamily protein	NA	Predicted_E3_ubiquitin_ligase	AT5G01520.1
Glyma.03G060200	Chr03:8752529-8755684	0.506548	0.605438	0.198885	0.855824	1.55536	0.000934821	1.6228	0.000737859	high mobility group B1	HMG (high mobility group) box	HMG_box-containing_protein	AT3G51880.2
Glyma.03G060300	Chr03:8759684-8761779	1.01116	0.518443	0.102607	0.957727	0.465944	0.643732	1.38876	0.0179106	light harvesting complex photosystem II	Chlorophyll A-B binding protein	NA	AT3G08940.2
Glyma.03G063400	Chr03:10010808-10013015	-0.91088	0.29436	-0.0241354	0.984824	1.45269	0.000934821	1.8585	0.000737859	unknown protein; CONTAINS InterPro DOMAIN/s: Protein of unknown function DUF247, plant (InterPro:IPR004158), Protein of unknown function DUF862, eukaryotic (InterPro:IPR008580); BEST Arabidopsis thaliana protein match is: Plant protein of unknown function (DUF247) (TAIR:AT5G11290.1); Has 1967 Blast hits to 1844 proteins in 183 species: Archae - 0; Bacteria - 6; Metazoa - 223; Fungi - 83; Plants -…	Plant protein of unknown function	NA	AT4G31980.1
Glyma.03G066800	Chr03:13438085-13441205	0.314271	0.841772	1.16234	0.00321908	2.62367	0.000934821	1.77738	0.000737859	NAD(P)-linked oxidoreductase superfamily protein	Aldo/keto reductase family	Aldo/keto_reductase_family_proteins	AT5G01670.1
Glyma.03G069300	Chr03:14502540-14504971	-0.129323	0.978427	-0.0711878	0.968229	0.863874	0.154265	1.02358	0.0464397	Concanavalin A-like lectin protein kinase family protein	Legume lectin domain; "Protein kinase domain"	Serine/threonine_protein_kinase	AT3G55550.1
Glyma.03G070400	Chr03:16488943-16492371	0.245444	0.895218	0.0133338	0.990436	0.680264	0.0452166	1.20364	0.000737859	Fes1A	HEAT repeat; "Nucleotide exchange factor Fes1"	Armadillo/beta-catenin-like_repeat-containing_protein	AT3G09350.1
Glyma.03G073100	Chr03:17652044-17652924	0.638962	0.567642	0.73932	0.135663	0.731325	0.130209	1.24505	0.00247339	unknown protein; FUNCTIONS IN: molecular_function unknown; INVOLVED IN: biological_process unknown; LOCATED IN: endomembrane system; EXPRESSED IN: root; Has 31 Blast hits to 31 proteins in 9 species: Archae - 0; Bacteria - 0; Metazoa - 0; Fungi - 0; Plants - 31; Viruses - 0; Other Eukaryotes - 0 (source: NCBI BLink).	NA	NA	AT3G09280.1
Glyma.03G074000	Chr03:18377067-18379801	0.391145	0.810564	1.15506	0.00321908	2.3994	0.000934821	1.65111	0.000737859	PAR1 protein	PAR1 protein	NA	AT3G54040.1
Glyma.03G074600	Chr03:18550944-18551974	1.09588	1	0.659341	0.740399	3.09345	0.0384194	5.05688	0.000737859	SOUL heme-binding family protein	SOUL heme-binding protein	NA	AT2G37970.1
Glyma.03G074700	Chr03:18552410-18554510	0.993457	0.712841	1.38362	0.253287	1.32016	0.204803	1.94198	0.0352203	Yos1-like protein	Yos1-like	Predicted_membrane_protein	AT2G37975.1
Glyma.03G078700	Chr03:19749062-19752544	-0.0140352	0.997207	0.607325	0.373419	0.899695	0.123856	1.00209	0.033415	plasma membrane intrinsic protein 1;4	Major intrinsic protein	Aquaporin_(major_intrinsic_protein_family)	AT4G00430.1
Glyma.03G082100	Chr03:22646026-22647386	0.482422	0.8235	0.732589	0.221748	0.773577	0.262665	1.59145	0.000737859	metallothionein 2A	Metallothionein	NA	AT3G09390.1
Glyma.03G088800	Chr03:26329302-26332471	1.01141	0.658875	4.31355	0.001762	4.20795	0.000934821	7.00768	0.00247339	AGC (cAMP-dependent, cGMP-dependent and protein kinase C) kinase family protein	Protein kinase domain	Putative_serine/threonine_protein_kinase	AT3G25250.1
Glyma.03G094700	Chr03:27953191-27954369	2.01483	0.152905	0	1	1.78657	0.0582892	6.52002	0.0313767	cytokinin response factor 4	AP2 domain	NA	AT4G27950.1
Glyma.03G095200	Chr03:28067146-28068416	-1.96437	0.624356	-2.06779	0.0641033	1.05261	0.532886	1.92508	0.00247339	NA	NA	NA	NA
Glyma.03G097600	Chr03:28531241-28535136	0.393797	0.764255	0.604192	0.239841	1.18964	0.000934821	1.35835	0.000737859	Zinc-binding dehydrogenase family protein	Zinc-binding dehydrogenase	Predicted_NAD-dependent_oxidoreductase	AT5G16990.1
Glyma.03G098300	Chr03:28599173-28601768	-0.00502703	0.997207	-0.366713	0.788366	0.561028	0.450465	1.15718	0.0424168	Calcium-binding EF hand family protein	NA	NA	AT1G64850.1
Glyma.03G098600	Chr03:28655668-28658417	0.492729	0.717933	2.98501	0.001762	6.65454	0.000934821	6.39044	0.00566748	alkenal reductase	Zinc-binding dehydrogenase	Predicted_NAD-dependent_oxidoreductase	AT5G16970.1
Glyma.03G099000	Chr03:28715706-28725401	-0.293449	0.895593	1.25712	0.0088962	3.47998	0.000934821	2.72374	0.000737859	Zinc-binding dehydrogenase family protein	Zinc-binding dehydrogenase	Predicted_NAD-dependent_oxidoreductase	AT5G16990.1
Glyma.03G099900	Chr03:28891816-28897248	0.370604	0.772258	0.782505	0.0742938	1.17299	0.000934821	1.24018	0.000737859	Protein of unknown function (DUF1005)	Protein of unknown function (DUF1005)	NA	AT5G17640.1
Glyma.03G101000	Chr03:28992736-29005762	0.693446	0.28955	0.611729	0.206981	1.4199	0.000934821	1.88027	0.000737859	multidrug resistance-associated protein 9	ABC transporter; "ABC transporter transmembrane region"	Multidrug_resistance-associated_protein/mitoxantrone_resistance_protein,_ABC_superfamily	AT3G60160.1
Glyma.03G102800	Chr03:29531222-29538669	0.866698	0.424062	1.52302	0.0141959	3.32591	0.000934821	4.31572	0.000737859	DYNAMIN-like 1E	Dynamin central region; "Dynamin GTPase effector domain"; "Dynamin family"	Vacuolar_sorting_protein_VPS1,_dynamin,_and_related_proteins	AT3G60190.1
Glyma.03G105500	Chr03:30200082-30206908	0.231784	0.914671	0.50424	0.443905	0.77244	0.0285364	1.18596	0.00193389	Protein kinase superfamily protein	Protein tyrosine kinase	Serine/threonine_protein_kinase	AT5G47070.1
Glyma.03G106900	Chr03:30627415-30630485	0.718271	0.487534	1.62035	0.001762	1.82156	0.000934821	3.69621	0.000737859	Histone H3 K4-specific methyltransferase SET7/9 family protein	MORN repeat	NA	AT4G17080.1
Glyma.03G107900	Chr03:30837400-30838744	0.306195	0.939263	2.48203	0.001762	2.01876	0.000934821	3.04348	0.000737859	NA	NA	NA	NA
Glyma.03G112400	Chr03:31885946-31886558	1.79282	0.419171	1.02603	0.531223	0.921276	0.286004	2.01994	0.00136914	ethylene-responsive element binding factor 13	AP2 domain	NA	AT2G44840.1
Glyma.03G114600	Chr03:32187560-32189788	0.581254	0.740708	-0.142432	0.946588	-0.245216	0.836742	1.70781	0.0345166	photosystem II subunit Q-2	Oxygen evolving enhancer protein 3 (PsbQ)	NA	AT4G05180.1
Glyma.03G117500	Chr03:32675474-32678453	0.982812	0.468179	2.04959	0.001762	2.38023	0.000934821	3.47164	0.000737859	squamosa promoter binding protein-like 8	SBP domain	NA	AT1G02065.1
Glyma.03G117800	Chr03:32787647-32789021	1.57325	0.250189	1.74936	0.240405	0.240753	0.827561	2.31373	0.00937247	unknown protein; BEST Arabidopsis thaliana protein match is: unknown protein (TAIR:AT1G02070.1); Has 107 Blast hits to 107 proteins in 14 species: Archae - 0; Bacteria - 0; Metazoa - 0; Fungi - 0; Plants - 107; Viruses - 0; Other Eukaryotes - 0 (source: NCBI BLink).	NA	NA	AT3G60520.1
Glyma.03G122500	Chr03:33543920-33548998	0.346012	0.798458	-0.0737853	0.952938	0.715064	0.042871	1.58545	0.000737859	Major facilitator superfamily protein	POT family	H+/oligopeptide_symporter	AT1G68570.1
Glyma.03G123000	Chr03:33577234-33584024	0.452876	0.739126	0.216088	0.837776	1.30945	0.000934821	1.6921	0.000737859	Major facilitator superfamily protein	POT family	H+/oligopeptide_symporter	AT1G68570.1
Glyma.03G125600	Chr03:33929464-33932834	0.436644	0.90702	1.04609	0.375337	4.78864	0.000934821	2.90831	0.00247339	serine carboxypeptidase-like 45	Serine carboxypeptidase	Serine_carboxypeptidases_(lysosomal_cathepsin_A)	AT1G28110.2
Glyma.03G127200	Chr03:34122316-34127918	0.000777286	0.997207	-0.104424	1	0.944159	0.204803	1.78441	0.0083207	Glycosyl hydrolases family 31 protein	Glycosyl hydrolases family 31	NA	AT3G45940.1
Glyma.03G129300	Chr03:34394683-34396542	1.13412	0.663323	2.5608	0.001762	4.51199	0.000934821	5.31308	0.000737859	S-adenosyl-L-methionine-dependent methyltransferases superfamily protein	Methyltransferase domain	Methyltransferase	AT2G41380.1
Glyma.03G130300	Chr03:34514135-34518638	0.546833	0.747076	1.32005	0.0183121	-0.217202	0.760771	0.82685	0.0684611	Haloacid dehalogenase-like hydrolase (HAD) superfamily protein	haloacid dehalogenase-like hydrolase	Predicted_hydrolase_(HAD_superfamily)	AT2G41250.1
Glyma.03G130700	Chr03:34564866-34565707	1.05237	0.128026	1.8468	0.001762	1.43364	0.000934821	1.45374	0.00193389	NA	NA	NA	NA
Glyma.03G131600	Chr03:34657710-34658702	-0.538002	0.876895	-0.179022	0.944323	0.898359	0.286533	2.50839	0.00937247	NA	NA	NA	NA
Glyma.03G134800	Chr03:35014112-35016956	0.61515	0.702985	2.37712	0.001762	2.16534	0.000934821	3.71863	0.000737859	Glycosyltransferase family 61 protein	Protein of unknown function (DUF563)	Uncharacterized_conserved_protein	AT2G41640.1
Glyma.03G138200	Chr03:35471938-35477048	-0.0330138	0.99216	0.07744	0.952938	0.889818	0.00502859	1.22241	0.000737859	guanylate kinase	Guanylate kinase	Guanylate_kinase	AT3G57550.1
Glyma.03G139900	Chr03:35632836-35633771	0.77119	0.792929	0.461693	0.761849	2.54372	0.351102	2.05015	0.0196527	NA	NA	NA	NA
Glyma.03G145600	Chr03:36103397-36107031	0.15974	0.970239	0.0717009	0.965417	0.503545	0.587775	1.26306	0.00436014	peroxidase 2	Peroxidase	NA	AT5G06720.1
Glyma.03G147700	Chr03:36329059-36329804	0.953157	0.320721	0.304812	0.804522	0.723311	0.214849	1.18538	0.0218539	Disease resistance-responsive (dirigent-like protein) family protein	Dirigent-like protein	NA	AT5G42500.1
Glyma.03G148300	Chr03:36396978-36399535	0.576645	0.487534	0.651254	0.165365	1.13904	0.000934821	1.43472	0.000737859	alpha/beta-Hydrolases superfamily protein	alpha/beta hydrolase fold	Arylacetamide_deacetylase	AT3G63010.1
Glyma.03G156700	Chr03:37189824-37198694	0.487613	0.632796	1.05943	0.0107455	1.62681	0.000934821	1.94073	0.000737859	sulfate transporter 3;1	STAS domain; "Sulfate transporter family"	Sulfate/bicarbonate/oxalate_exchanger_SAT-1_and_related_transporters_(SLC26_family)	AT3G51895.1
Glyma.03G157700	Chr03:37314519-37317844	-1.00453	0.156493	0.595612	0.307348	2.13824	0.000934821	3.52671	0.000737859	ATPase E1-E2 type family protein / haloacid dehalogenase-like hydrolase family protein	Cation transporting ATPase, C-terminus; "haloacid dehalogenase-like hydrolase"; "Cation transporter/ATPase, N-terminus"; "E1-E2 ATPase"	Calcium_transporting_ATPase	AT3G63380.1
Glyma.03G157800	Chr03:37327763-37328788	0.784759	0.789182	-0.510203	0.792508	2.85877	0.0207817	2.86096	0.00759397	calmodulin-like 11	EF hand	Calmodulin_and_related_proteins_(EF-Hand_superfamily)	AT3G22930.1
Glyma.03G158200	Chr03:37352356-37353337	0.507718	0.876488	1.87239	0.00789502	0.961487	0.170251	2.18984	0.00606287	unknown protein; FUNCTIONS IN: molecular_function unknown; INVOLVED IN: biological_process unknown; LOCATED IN: chloroplast thylakoid membrane, chloroplast; EXPRESSED IN: 22 plant structures; EXPRESSED DURING: 13 growth stages; Has 42 Blast hits to 42 proteins in 19 species: Archae - 0; Bacteria - 0; Metazoa - 0; Fungi - 0; Plants - 40; Viruses - 0; Other Eukaryotes - 2 (source: NCBI BLink).	NA	NA	AT3G51510.1
Glyma.03G160200	Chr03:37527590-37529528	0.349461	0.866483	3.86527	0.001762	4.64705	0.000934821	3.71755	0.000737859	cytochrome P450, family 94, subfamily D, polypeptide 1	Cytochrome P450	Cytochrome_P450_CYP4/CYP19/CYP26_subfamilies	AT1G34540.1
Glyma.03G160300	Chr03:37536012-37537874	-0.0498068	0.991305	0.980094	0.070411	0.769253	0.0820068	1.28679	0.000737859	cytochrome P450, family 94, subfamily B, polypeptide 1	Cytochrome P450	Cytochrome_P450_CYP4/CYP19/CYP26_subfamilies	AT5G63450.1
Glyma.03G160900	Chr03:37602980-37604096	0.644654	0.795775	-0.462837	0.814635	0.986329	0.259518	1.60672	0.0294538	C2H2 and C2HC zinc fingers superfamily protein	NA	NA	AT5G43540.1
Glyma.03G162900	Chr03:37777763-37780053	0.693441	0.312063	0.911511	0.0250121	0.562559	0.136014	1.5503	0.000737859	actin depolymerizing factor 6	Cofilin/tropomyosin-type actin-binding protein	Actin_depolymerizing_factor	AT2G31200.1
Glyma.03G167400	Chr03:38174405-38178950	1.12154	0.714113	0.346731	0.89399	-2.00323	1	1.56478	0.0262019	auxin-induced protein 13	AUX/IAA family	NA	AT2G33310.2
Glyma.03G168000	Chr03:38228102-38236161	0.312778	0.926239	2.86093	0.001762	4.99351	0.000934821	3.76952	0.000737859	pleiotropic drug resistance 12	ABC-2 type transporter; "Plant PDR ABC transporter associated"; "ABC transporter"	Pleiotropic_drug_resistance_proteins_(PDR1-15),_ABC_superfamily	AT1G15520.1
Glyma.03G168500	Chr03:38278645-38281849	-0.671669	1	0.989593	1	1.27447	0.174631	1.69393	0.0417639	RPM1 interacting protein 13	NA	NA	AT2G20310.1
Glyma.03G170300	Chr03:38522368-38529232	0.90854	1	1.36535	0.0320465	0.957062	0.141439	1.22607	0.0349824	phytochrome interacting factor 3-like 5	Helix-loop-helix DNA-binding domain	NA	AT2G20180.3
Glyma.03G173300	Chr03:38743384-38744272	1.46472	0.118582	3.62559	0.001762	1.67748	0.000934821	2.4831	0.000737859	C2H2 and C2HC zinc fingers superfamily protein	NA	NA	AT2G37430.1
Glyma.03G173700	Chr03:38764969-38766577	0.505184	0.837724	0.47413	0.706697	1.01357	0.0267763	2.18852	0.000737859	Plant protein 1589 of unknown function	Plant protein 1589 of unknown function (A thal 3526)	NA	AT5G02580.1
Glyma.03G174300	Chr03:38810867-38813493	-0.580644	1	0.000533346	1	1.05816	1	3.07143	0.000737859	exocyst subunit exo70 family protein H4	Exo70 exocyst complex subunit	Exocyst_component_protein_and_related_proteins	AT3G09520.1
Glyma.03G176300	Chr03:38931529-38934727	1.22247	0.120771	2.28527	0.001762	4.3905	0.000934821	3.29498	0.000737859	Glutathione S-transferase family protein	Glutathione S-transferase, C-terminal domain	Glutathione_S-transferase	AT5G02790.1
Glyma.03G177500	Chr03:39015668-39018941	-0.00883885	0.997207	1.26764	0.0388982	0.296349	0.643807	0.275089	0.688445	related to AP2.7	AP2 domain	NA	AT2G28550.3
Glyma.03G178700	Chr03:39118330-39119191	-0.534621	0.912704	-0.695775	0.663224	0.753278	0.431416	1.52673	0.0247482	FUNCTIONS IN: molecular_function unknown; INVOLVED IN: biological_process unknown; LOCATED IN: plasma membrane; BEST Arabidopsis thaliana protein match is: protamine P1 family protein (TAIR:AT2G37100.1); Has 81 Blast hits to 73 proteins in 9 species: Archae - 0; Bacteria - 0; Metazoa - 0; Fungi - 0; Plants - 81; Viruses - 0; Other Eukaryotes - 0 (source: NCBI BLink).	NA	NA	AT5G03110.1
Glyma.03G180000	Chr03:39215123-39216090	0.264775	0.945595	0.377144	0.70478	0.0192076	0.989833	1.40596	0.0048047	FASCICLIN-like arabinogalactan-protein 11	Fasciclin domain	NA	AT5G03170.1
Glyma.03G180300	Chr03:39238818-39241154	0.993301	0.0677535	0.993818	0.019057	2.50728	0.000934821	2.54188	0.000737859	BEST Arabidopsis thaliana protein match is: conserved peptide upstream open reading frame 47 (TAIR:AT5G03190.1); Has 285 Blast hits to 285 proteins in 23 species: Archae - 0; Bacteria - 0; Metazoa - 1; Fungi - 0; Plants - 279; Viruses - 0; Other Eukaryotes - 5 (source: NCBI BLink).	NA	NA	AT3G53400.1
Glyma.03G180600	Chr03:39250432-39253172	-0.985129	0.674132	0.573782	1	0.834009	0.323169	2.76653	0.0400024	Protein kinase superfamily protein	Protein kinase domain	Serine/threonine_protein_kinase	AT1G16670.1
Glyma.03G181100	Chr03:39286252-39287485	1.841	0.379658	2.17189	0.131029	2.93699	0.0818278	3.86452	0.00902028	Protein of unknown function, DUF584	Senescence regulator	NA	AT5G03230.1
Glyma.03G183300	Chr03:39516237-39518212	-0.203031	0.95859	0.111795	0.932285	2.32401	0.000934821	2.74726	0.000737859	Heavy metal transport/detoxification superfamily protein	Heavy-metal-associated domain	Copper_chaperone	AT5G03380.1
Glyma.03G184800	Chr03:39686663-39689807	0.507626	0.878462	1.21236	0.114179	4.51649	0.000934821	3.92996	0.000737859	ACT-like superfamily protein	ACT domain	NA	AT2G36840.1
Glyma.03G185100	Chr03:39704456-39706695	2.78786	0.115655	2.91013	0.00568368	3.42626	0.00172635	3.73286	0.00136914	Major facilitator superfamily protein	Nodulin-like	NA	AT2G39210.1
Glyma.03G187000	Chr03:39852802-39854986	1.55955	0.175217	3.37854	0.0992715	2.53622	0.00172635	4.31891	0.0262019	UDP-glucosyl transferase 73C1	UDP-glucoronosyl and UDP-glucosyl transferase	UDP-glucuronosyl_and_UDP-glucosyl_transferase	AT2G36750.1
Glyma.03G187200	Chr03:39860552-39862188	-0.390047	1	1.62347	0.0490565	1.29435	1	1.21164	0.138059	don-glucosyltransferase 1	UDP-glucoronosyl and UDP-glucosyl transferase	UDP-glucuronosyl_and_UDP-glucosyl_transferase	AT2G36800.1
Glyma.03G187700	Chr03:39882426-39884819	0.938376	0.630948	1.3964	0.1324	5.0258	0.000934821	5.7177	0.0149623	UDP-glucosyl transferase 73C1	UDP-glucoronosyl and UDP-glucosyl transferase	UDP-glucuronosyl_and_UDP-glucosyl_transferase	AT2G36750.1
Glyma.03G187900	Chr03:39902223-39905432	-0.976883	1	-0.543472	0.663224	3.72085	0.363285	2.22951	0.00436014	2-oxoglutarate (2OG) and Fe(II)-dependent oxygenase superfamily protein	2OG-Fe(II) oxygenase superfamily	Iron/ascorbate_family_oxidoreductases	AT2G36690.1
Glyma.03G189800	Chr03:40060512-40063022	0.135522	0.968711	0.946891	0.0228139	0.898487	0.0321003	1.69542	0.000737859	Leucine-rich repeat protein kinase family protein	Protein kinase domain; "Leucine Rich Repeat"; "Leucine rich repeat N-terminal domain"	Serine/threonine_protein_kinase	AT2G36570.1
Glyma.03G191100	Chr03:40193107-40195606	0.970013	0.567642	0.913006	1	0.785286	0.318913	2.08041	0.00937247	heat shock transcription factor A3	HSF-type DNA-binding	Heat_shock_transcription_factor	AT5G03720.1
Glyma.03G192800	Chr03:40368417-40374308	0.742514	1	3.6311	0.0256481	3.52564	0.000934821	7.46702	0.0844519	pleiotropic drug resistance 11	ABC transporter	NA	AT1G66950.1
Glyma.03G194200	Chr03:40486591-40490907	3.16524	0.128026	5.26012	0.0115846	4.59927	0.0120908	6.23047	0.109872	Purple acid phosphatases superfamily protein	Calcineurin-like phosphoesterase	Purple_acid_phosphatase	AT3G52780.1
Glyma.03G196500	Chr03:40615521-40619016	-0.21132	0.939263	0.643531	0.25766	0.350662	0.464849	1.83115	0.000737859	unknown protein; FUNCTIONS IN: molecular_function unknown; INVOLVED IN: biological_process unknown; LOCATED IN: plasma membrane; EXPRESSED IN: 19 plant structures; EXPRESSED DURING: 9 growth stages; BEST Arabidopsis thaliana protein match is: unknown protein (TAIR:AT2G36220.1); Has 64 Blast hits to 64 proteins in 10 species: Archae - 0; Bacteria - 0; Metazoa - 0; Fungi - 0; Plants - 64; Viruses -…	NA	NA	AT3G52710.1
Glyma.03G197000	Chr03:40650032-40654094	-0.107465	0.968711	-0.0268183	0.98263	0.356523	0.380658	1.58242	0.000737859	Rho GTPase activating protein with PAK-box/P21-Rho-binding domain	P21-Rho-binding domain; "RhoGAP domain"	GTPase-activator_protein	AT5G22400.1
Glyma.03G197900	Chr03:40721163-40723468	3.69528	0.706099	4.3315	0.039273	7.0038	0.538163	7.97179	0.093037	NAC domain containing protein 90	No apical meristem (NAM) protein	NA	AT5G22380.1
Glyma.03G200400	Chr03:40929444-40931653	-0.627672	0.78185	-0.186055	0.917433	0.65442	0.335007	1.2658	0.0083207	HVA22-like protein J	TB2/DP1, HVA22 family	HVA22/DP1_gene_product-related_proteins	AT2G36020.1
Glyma.03G201000	Chr03:40968933-40970257	1.19259	0.00526016	2.58232	0.001762	1.02209	0.00245792	1.82927	0.000737859	Late embryogenesis abundant (LEA) hydroxyproline-rich glycoprotein family	Late embryogenesis abundant protein	NA	AT2G35980.1
Glyma.03G201100	Chr03:40972048-40972976	2.79417	0.0302199	4.43134	0.001762	3.80529	0.000934821	4.56621	0.000737859	Late embryogenesis abundant (LEA) hydroxyproline-rich glycoprotein family	Late embryogenesis abundant protein	NA	AT2G35980.1
Glyma.03G201500	Chr03:40980744-40990121	0.859928	0.60317	0.632629	0.606701	0.749654	0.154828	1.1669	0.0100685	Late embryogenesis abundant (LEA) hydroxyproline-rich glycoprotein family	Late embryogenesis abundant protein	NA	AT2G35980.1
Glyma.03G202300	Chr03:41073952-41078645	0.409792	0.884957	-0.195061	0.892062	1.35291	0.0281889	2.0045	0.000737859	BEL1-like homeodomain 1	Associated with HOX; "Homeobox domain"	Transcription_factor_MEIS1_and_related_HOX_domain_proteins	AT2G35940.3
Glyma.03G208900	Chr03:41587496-41591129	-0.319411	1	0.0506718	1	2.39876	0.0962087	3.03142	0.0336351	Flavin-containing monooxygenase family protein	Flavin-binding monooxygenase-like	Flavin-containing_monooxygenase	AT1G48910.1
Glyma.03G210100	Chr03:41671261-41672031	0.735731	0.372891	0.440212	0.65358	0.497369	0.267415	1.72198	0.000737859	Glutaredoxin family protein	Glutaredoxin	Glutaredoxin_and_related_proteins	AT2G47880.1
Glyma.03G215000	Chr03:41968422-41969314	1.52225	0.181727	2.61399	0.0115846	1.6733	0.00444619	2.96377	0.00644897	Late embryogenesis abundant 3 (LEA3) family protein	Late embryogenesis abundant protein	NA	AT1G02820.1
Glyma.03G215800	Chr03:42010249-42012819	0.531714	0.574697	1.63788	0.001762	2.33549	0.000934821	2.12473	0.000737859	Plant invertase/pectin methylesterase inhibitor superfamily	Pectinesterase; "Plant invertase/pectin methylesterase inhibitor"	NA	AT4G02330.1
Glyma.03G216300	Chr03:42037912-42044153	0.507502	0.648953	-0.131845	0.922333	1.54145	0.000934821	1.89766	0.000737859	sucrose synthase 3	Glycosyl transferases group 1; "Sucrose synthase"	Glycosyltransferase	AT4G02280.1
Glyma.03G217300	Chr03:42126714-42130465	0.114324	0.973828	1.62895	0.001762	0.343084	0.531172	1.86724	0.000737859	Drought-responsive family protein	Drought induced 19 protein (Di19), zinc-binding	NA	AT3G05700.1
Glyma.03G219000	Chr03:42259166-42261468	0.34452	0.897246	-0.101371	0.951514	-0.212947	0.840822	1.77424	0.000737859	RING/FYVE/PHD zinc finger superfamily protein	Protein of unknown function (DUF3675) ; "Zinc finger, C3HC4 type (RING finger)"	NA	AT1G02610.1
Glyma.03G220800	Chr03:42405151-42407179	0.0400458	0.992579	0.536412	0.607643	2.30978	0.000934821	2.34503	0.000737859	WRKY DNA-binding protein 23	WRKY DNA -binding domain	NA	AT2G47260.1
Glyma.03G221700	Chr03:42472550-42474417	-0.29734	0.894721	-0.219794	0.837968	0.847312	0.0215619	1.59961	0.000737859	myb domain protein 2	Myb-like DNA-binding domain	Transcription_factor,_Myb_superfamily	AT2G47190.1
Glyma.03G222000	Chr03:42494622-42497111	0.411558	0.897784	1.00591	0.138153	1.20646	0.0849703	1.2871	0.0216064	galactinol synthase 1	Glycosyl transferase family 8	Glycosyl_transferase,_family_8_-_glycogenin	AT2G47180.1
Glyma.03G222900	Chr03:42571153-42575763	0.441206	0.687581	0.259376	0.760377	0.494872	0.18228	1.41052	0.000737859	RING/U-box superfamily protein	NA	Predicted_E3_ubiquitin_ligase	AT3G62240.1
Glyma.03G224800	Chr03:42715024-42716552	1.48699	0.165025	1.54224	0.0256481	0.0206726	0.988865	0.451319	0.540781	indole-3-acetic acid inducible 20	AUX/IAA family	NA	AT2G46990.1
Glyma.03G227700	Chr03:42961282-42964366	-0.701753	0.374601	0.0860229	0.943756	1.10665	0.000934821	1.54906	0.000737859	myb domain protein 61	Myb-like DNA-binding domain	Transcription_factor,_Myb_superfamily	AT1G09540.1
Glyma.03G230800	Chr03:43231838-43232824	-0.417609	0.877967	-0.452951	0.634341	0.139267	0.896946	1.11434	0.0182023	basic helix-loop-helix (bHLH) DNA-binding superfamily protein	NA	NA	AT1G09250.1
Glyma.03G232500	Chr03:43357739-43360975	0.602836	1	0.876275	1	2.13062	1	1.75515	0.031145	Calmodulin-binding protein	Calmodulin binding protein-like	NA	AT5G57580.1
Glyma.03G233100	Chr03:43392089-43398656	-1.76486	1	0.938913	1	1.15277	1	3.83984	0.00797108	kinesin 4	Calponin homology (CH) domain; "Kinesin motor domain"	Kinesin_(KAR3_subfamily)	AT5G27000.1
Glyma.03G233500	Chr03:43430627-43434927	0.0971517	0.974416	-0.0436085	0.974812	0.299392	0.526319	1.11557	0.00193389	Protein phosphatase 2C family protein	Protein phosphatase 2C	Serine/threonine_protein_phosphatase	AT5G27930.2
Glyma.03G236200	Chr03:43610148-43612067	1.22614	0.0753398	1.84413	0.001762	0.821051	0.0457991	2.00781	0.000737859	Heavy metal transport/detoxification superfamily protein	Heavy-metal-associated domain	Copper_chaperone	AT3G06130.2
Glyma.03G236600	Chr03:43649832-43654131	0.198847	0.970693	-0.832759	1	2.1293	0.0163085	3.02479	0.00392805	indeterminate(ID)-domain 2	NA	Ovo_and_related_transcription_factors	AT3G50700.1
Glyma.03G240500	Chr03:43913227-43914053	-0.135138	0.988241	0.865666	0.544591	-0.125965	0.944098	1.67416	0.0447479	NA	NA	NA	NA
Glyma.03G241600	Chr03:43980846-43986941	1.33123	0.593341	-0.368447	0.859603	1.40491	1	1.97012	0.0267218	ROP binding protein kinases 2	Protein kinase domain	Serine/threonine_protein_kinase	AT3G05140.1
Glyma.03G241900	Chr03:43999524-44003214	1.03454	0.739126	1.21593	1	1.61839	0.120807	4.72303	0.00247339	unknown protein; LOCATED IN: chloroplast; EXPRESSED IN: 22 plant structures; EXPRESSED DURING: 13 growth stages; BEST Arabidopsis thaliana protein match is: unknown protein (TAIR:AT1G54680.3); Has 30201 Blast hits to 17322 proteins in 780 species: Archae - 12; Bacteria - 1396; Metazoa - 17338; Fungi - 3422; Plants - 5037; Viruses - 0; Other Eukaryotes - 2996 (source: NCBI BLink).	NA	NA	AT5G27290.1
Glyma.03G242200	Chr03:44018738-44026105	-1.7896	0.43107	0.145796	0.95198	1.76457	1	2.23397	0.0199557	Calcium-dependent phospholipid-binding Copine family protein	Copine; "C2 domain"	Copine	AT1G08860.1
Glyma.03G248400	Chr03:44482936-44484918	0.433277	0.710373	1.20978	0.00448057	1.66667	0.000934821	1.19801	0.00136914	NAD(P)-linked oxidoreductase superfamily protein	Aldo/keto reductase family	Voltage-gated_shaker-like_K+_channel,_subunit_beta/KCNAB	AT1G60750.1
Glyma.03G248500	Chr03:44485720-44488122	0.485872	0.792929	2.12523	0.001762	1.17902	0.00502859	2.21573	0.000737859	NAD(P)-linked oxidoreductase superfamily protein	Aldo/keto reductase family	Voltage-gated_shaker-like_K+_channel,_subunit_beta/KCNAB	AT1G60690.1
Glyma.03G248600	Chr03:44489654-44498277	0.38122	0.799138	0.59002	0.415878	1.20707	0.000934821	3.1278	0.000737859	NAD(P)-linked oxidoreductase superfamily protein	Aldo/keto reductase family	Voltage-gated_shaker-like_K+_channel,_subunit_beta/KCNAB	AT1G60690.1
Glyma.03G248900	Chr03:44513488-44514230	1.05208	0.440963	2.18011	0.001762	3.41533	0.000934821	3.69753	0.000737859	NA	NA	NA	NA
Glyma.03G249900	Chr03:44595526-44597546	-0.81252	0.759085	-1.33485	0.0399053	0.915341	0.231691	1.5394	0.0048047	ARABIDOPSIS THALIANA PEROXYGENASE 2	Caleosin related protein	NA	AT5G55240.1
Glyma.03G250500	Chr03:44625640-44630894	-0.269682	1	0.697102	0.599889	0.854016	1	1.75321	0.0208223	zinc ion binding;DNA binding	Plus-3 domain; "SWIB/MDM2 domain"	RNA_polymerase_I_transcription_factor_UAF	AT5G63700.1
Glyma.03G253200	Chr03:44887334-44892973	0.0675657	0.991305	0.601682	0.658013	0.198063	0.798411	1.93507	0.00344809	senescence-associated gene 21	Late embryogenesis abundant protein	NA	AT4G02380.1
Glyma.03G256900	Chr03:45168756-45173681	1.09076	0.490835	1.68292	0.00568368	1.36198	0.121327	0.853036	0.185887	alpha/beta-Hydrolases superfamily protein	Lipase (class 3)	NA	AT3G61680.1
Glyma.03G257500	Chr03:45198746-45201968	-0.0891816	0.990203	0.466259	0.592572	1.36412	0.207672	1.82474	0.000737859	Cytochrome b561/ferric reductase transmembrane with DOMON related domain	Eukaryotic cytochrome b561; "DOMON domain"	Predicted_membrane_protein,_contains_DoH_and_Cytochrome_b-561/ferric_reductase_transmembrane_domains	AT3G61750.1
Glyma.03G257800	Chr03:45222201-45225095	0.0672487	0.987552	0.0753211	0.962239	0.744584	0.0923133	1.41905	0.000737859	CONTAINS InterPro DOMAIN/s: Protein of unknown function DUF2043 (InterPro:IPR018610), ENTH/VHS (InterPro:IPR008942); Has 308 Blast hits to 279 proteins in 95 species: Archae - 2; Bacteria - 30; Metazoa - 120; Fungi - 19; Plants - 44; Viruses - 2; Other Eukaryotes - 91 (source: NCBI BLink).	Uncharacterized conserved protein (DUF2043)	Uncharacterized_conserved_protein	AT3G61800.1
Glyma.03G260100	Chr03:45403369-45404426	1.23361	0.149065	0.923627	0.0562056	1.95599	0.000934821	2.44067	0.000737859	NA	NA	NA	NA
Glyma.03G260300	Chr03:45421036-45423205	-1.30536	0.210406	0.587726	0.551415	1.24354	0.034432	1.81521	0.000737859	3-ketoacyl-CoA synthase 1	3-Oxoacyl-[acyl-carrier-protein (ACP)] synthase III C terminal ; "FAE1/Type III polyketide synthase-like protein"	NA	AT1G01120.1
Glyma.03G261400	Chr03:45488449-45489586	0.515967	1	-0.514182	0.559177	1.71256	1	1.04492	0.0441495	Late embryogenesis abundant (LEA) hydroxyproline-rich glycoprotein family	Late embryogenesis abundant protein	NA	AT4G01410.1
Glyma.03G263000	Chr03:45628791-45630480	0.717366	0.786639	2.03344	0.039273	2.2741	0.000934821	4.82551	0.000737859	RING/U-box superfamily protein	Zinc finger, C3HC4 type (RING finger)	NA	AT1G72310.1
Glyma.03G264000	Chr03:45672159-45676480	0.179503	0.969911	-0.297323	0.847175	0.891113	0.217574	3.31089	0.000737859	Plant protein of unknown function (DUF936)	Plant protein of unknown function (DUF936)	NA	AT3G14170.1
Glyma.04G005200	Chr04:433401-436407	2.17454	0.346318	0.288425	1	1.35438	0.200431	3.51461	0.0083207	Protein of unknown function (DUF803)	Magnesium transporter NIPA	Uncharacterized_conserved_protein	AT2G21120.1
Glyma.04G007200	Chr04:555677-556451	0.903741	0.705713	2.06298	0.0663694	1.15874	0.176654	2.35364	0.0242674	NA	NA	NA	NA
Glyma.04G007700	Chr04:598113-601140	0.724727	0.294588	1.4847	0.001762	0.34737	0.543338	1.42755	0.00297804	arginine decarboxylase 2	Pyridoxal-dependent decarboxylase, C-terminal sheet domain; "Pyridoxal-dependent decarboxylase, pyridoxal binding domain"	NA	AT4G34710.2
Glyma.04G008600	Chr04:664370-670061	-0.107317	0.971849	0.113622	0.934517	0.852555	0.0180038	1.20024	0.000737859	2-oxoglutarate (2OG) and Fe(II)-dependent oxygenase superfamily protein	2OG-Fe(II) oxygenase superfamily	Iron/ascorbate_family_oxidoreductases	AT5G20400.1
Glyma.04G015700	Chr04:1192770-1196581	-1.30958	0.461992	-0.174302	0.922333	3.59462	0.238337	1.65301	0.00971482	Seven transmembrane MLO family protein	Mlo family	NA	AT2G39200.1
Glyma.04G016700	Chr04:1262859-1265078	0.62207	0.797566	-0.12696	0.959659	0.384799	0.705001	2.30132	0.0128013	WUSCHEL related homeobox 13	Homeobox domain	Transcription_factor_PHOX2/ARIX,_contains_HOX_domain	AT4G35550.1
Glyma.04G017200	Chr04:1306880-1311976	0.20968	0.952575	1.95406	0.001762	2.62118	0.000934821	2.22203	0.000737859	Protein kinase superfamily protein	Protein kinase domain	Serine/threonine_protein_kinase	AT1G76360.1
Glyma.04G017400	Chr04:1352713-1357474	-0.364597	0.876607	0.551595	0.472683	1.01897	0.0158328	1.09865	0.00644897	Plant regulator RWP-RK family protein	RWP-RK domain; "PB1 domain"	NA	AT1G20640.2
Glyma.04G022300	Chr04:1754774-1758921	1.03532	0.0641238	0.922639	0.136954	-0.933097	0.0496865	3.94831	0.00436014	Subtilisin-like serine endopeptidase family protein	Peptidase inhibitor I9; "Subtilase family"; "PA domain"	NA	AT1G20160.1
Glyma.04G022600	Chr04:1774195-1784474	0.72548	0.59129	1.36044	0.00448057	0.501873	0.392683	0.936401	0.0361052	Subtilisin-like serine endopeptidase family protein	Subtilase family	NA	AT1G20160.2
Glyma.04G026500	Chr04:2154938-2159326	0.163318	0.951329	1.30674	0.001762	1.54518	0.000934821	2.21641	0.000737859	alpha/beta-Hydrolases superfamily protein	alpha/beta hydrolase fold	Predicted_hydrolase/acyltransferase_(alpha/beta_hydrolase_superfamily)	AT4G24160.1
Glyma.04G026600	Chr04:2159452-2161481	0.573732	0.876488	2.68733	0.0088962	0.821197	0.297969	1.31569	0.0692125	NA	NA	NA	NA
Glyma.04G027300	Chr04:2221066-2223784	-1.10159	0.556629	0.407072	0.754782	0.768539	0.377044	2.0109	0.000737859	SLAC1 homologue 1	Voltage-dependent anion channel	NA	AT1G62280.1
Glyma.04G029600	Chr04:2394067-2395324	-0.169833	0.975674	0.00772649	0.99478	0.190709	0.893005	1.55239	0.0114733	basic leucine-zipper 44	bZIP transcription factor	NA	AT1G75390.1
Glyma.04G034700	Chr04:2770693-2784094	0.329984	1	1.7291	0.0775499	2.3945	0.0101191	3.44147	0.000737859	exocyst complex component sec3A	Exocyst complex component Sec3	Exocyst_protein_Sec3	AT1G47550.1
Glyma.04G037400	Chr04:2974413-2975361	0.858576	1	1.04148	1	1.39793	1	3.44194	0.0182023	alpha/beta-Hydrolases superfamily protein	alpha/beta hydrolase fold	Arylacetamide_deacetylase	AT1G47480.1
Glyma.04G037500	Chr04:2977839-2979150	0.228657	0.970125	-0.0836374	0.97151	2.48526	0.060535	2.80604	0.00136914	unknown protein; FUNCTIONS IN: molecular_function unknown; INVOLVED IN: biological_process unknown; LOCATED IN: cellular_component unknown; EXPRESSED IN: 22 plant structures; EXPRESSED DURING: 14 growth stages.	NA	NA	AT1G47410.2
Glyma.04G040000	Chr04:3213936-3216162	1.60495	0.00526016	1.70811	0.001762	3.8328	0.000934821	3.54303	0.000737859	HXXXD-type acyl-transferase family protein	Transferase family	NA	AT5G42830.1
Glyma.04G040300	Chr04:3216959-3224721	-0.0263994	0.997207	1.25958	0.291077	1.31681	0.0654592	2.33495	0.0245288	HXXXD-type acyl-transferase family protein	Transferase family	NA	AT5G42830.1
Glyma.04G040400	Chr04:3227949-3229826	1.2655	0.0690028	1.85117	0.00448057	6.33857	0.000934821	5.61582	0.000737859	HXXXD-type acyl-transferase family protein	Transferase family	NA	AT5G07850.1
Glyma.04G041200	Chr04:3281160-3283141	0.489161	0.78999	-1.38156	0.0315444	0.0252622	0.980879	2.10391	0.000737859	related to AP2 1	AP2 domain	NA	AT1G46768.1
Glyma.04G041400	Chr04:3319906-3323936	0.199442	0.946607	1.03289	0.0262701	0.0984953	0.888672	0.893592	0.0331755	Leucine-rich repeat protein kinase family protein	Leucine Rich Repeat; "Protein kinase domain"	Serine/threonine_protein_kinase	AT5G43020.1
Glyma.04G042500	Chr04:3429720-3432271	-0.188437	0.957175	-0.566903	0.667962	1.46406	0.000934821	1.67757	0.000737859	S-locus lectin protein kinase family protein	S-locus glycoprotein family; "Protein kinase domain"; "PAN-like domain"; "D-mannose binding lectin"	Serine/threonine_protein_kinase	AT2G19130.1
Glyma.04G044600	Chr04:3556927-3559705	0.962662	0.0807038	0.933325	0.0262701	1.94632	0.000934821	2.29106	0.000737859	Subtilase family protein	PA domain; "Peptidase inhibitor I9"; "Subtilase family"	NA	AT5G67360.1
Glyma.04G044900	Chr04:3586956-3589247	0.308149	0.876488	1.4029	0.001762	0.543738	0.14227	1.39818	0.000737859	salt tolerance zinc finger	NA	NA	AT1G27730.1
Glyma.04G045600	Chr04:3653103-3658171	-0.224151	0.909234	0.187895	0.857172	0.237967	0.620554	1.15833	0.000737859	interferon-related developmental regulator family protein / IFRD protein family	Interferon-related protein conserved region; "Interferon-related developmental regulator (IFRD)"	Interferon-related_protein_PC4_like	AT1G27760.3
Glyma.04G045900	Chr04:3671783-3673889	-0.187257	1	-0.395442	0.833303	0	1	1.64299	0.0239846	NA	NA	NA	NA
Glyma.04G046000	Chr04:3679458-3680293	1.67081	1	0.87497	0.683704	1.80193	0.237092	4.66748	0.00136914	ZCF37	NA	NA	AT1G59590.1
Glyma.04G052000	Chr04:4216618-4218904	1.05698	0.47387	1.03239	1	1.60925	0.0120908	4.80713	0.014351	heat shock transcription factor A2	HSF-type DNA-binding	Heat_shock_transcription_factor	AT2G26150.1
Glyma.04G052600	Chr04:4262302-4265155	-0.173518	0.96125	1.71139	0.00321908	2.17842	0.000934821	2.593	0.000737859	Putative lysine decarboxylase family protein	Possible lysine decarboxylase	NA	AT5G11950.2
Glyma.04G053100	Chr04:4314092-4319180	-0.171304	1	0.393593	0.742303	0.79957	1	2.23266	0.000737859	Protein kinase protein with adenine nucleotide alpha hydrolases-like domain	Universal stress protein family; "Protein kinase domain"	Serine/threonine_protein_kinase	AT5G12000.1
Glyma.04G054400	Chr04:4415292-4416170	0.375132	0.788546	0.706217	0.164611	0.33799	0.431835	1.16637	0.00436014	17.6 kDa class II heat shock protein	Hsp20/alpha crystallin family	Molecular_chaperone_(small_heat-shock_protein_Hsp26/Hsp42)	AT5G12020.1
Glyma.04G056900	Chr04:4616842-4620248	-0.483718	1	1.21844	0.0158308	1.06618	1	2.01102	0.00193389	Protein kinase superfamily protein	Protein tyrosine kinase	Serine/threonine_protein_kinase	AT2G05940.1
Glyma.04G058100	Chr04:4764844-4766970	0.792598	1	1.51731	0.168523	4.59566	0.00172635	3.42053	0.00297804	spermidine hydroxycinnamoyl transferase	Transferase family	NA	AT2G19070.1
Glyma.04G060900	Chr04:4966911-4970792	-0.95079	0.730627	-0.436774	0.812404	1.81768	0.0771729	1.48763	0.0324933	NA	PF08371	Predicted_phospholipase_D	NA
Glyma.04G061400	Chr04:5000478-5002170	0.809527	0.874212	4.01144	0.0296666	3.72806	0.0710415	6.16745	0.093037	WRKY DNA-binding protein 40	WRKY DNA -binding domain	NA	AT1G80840.1
Glyma.04G062100	Chr04:5106188-5111732	0.424308	0.867379	-0.0246799	1	0.313125	0.660128	1.08459	0.0470172	Pentatricopeptide repeat (PPR) superfamily protein	PPR repeat	NA	AT4G39952.1
Glyma.04G062200	Chr04:5112211-5119686	0.489001	0.646351	0.282284	0.772805	0.41245	0.325098	1.20798	0.000737859	casein lytic proteinase B4	Clp amino terminal domain; "ATPase family associated with various cellular activities (AAA)"; "AAA domain (Cdc48 subfamily)"; "C-terminal, D2-small domain, of ClpB protein "	Chaperone_HSP104_and_related_ATP-dependent_Clp_proteases	AT2G25140.1
Glyma.04G063200	Chr04:5253112-5254357	0.359216	0.80393	0.772516	0.073431	0.380632	0.35782	1.53069	0.000737859	unknown protein; FUNCTIONS IN: molecular_function unknown; INVOLVED IN: biological_process unknown; LOCATED IN: chloroplast; EXPRESSED IN: 23 plant structures; EXPRESSED DURING: 14 growth stages; BEST Arabidopsis thaliana protein match is: unknown protein (TAIR:AT4G32020.1); Has 30 Blast hits to 30 proteins in 7 species: Archae - 0; Bacteria - 0; Metazoa - 0; Fungi - 2; Plants - 28; Viruses - 0; …	NA	NA	AT2G25250.1
Glyma.04G063700	Chr04:5287600-5291556	-0.266397	0.956132	0.503965	0.679044	0.780668	0.303704	1.41778	0.00297804	RING/FYVE/PHD zinc finger superfamily protein	Zinc finger, C3HC4 type (RING finger)	NA	AT5G05830.1
Glyma.04G063800	Chr04:5293425-5299847	0.103886	0.978016	0.164734	0.874082	1.17639	0.0257385	1.38718	0.000737859	cellulose synthase family protein	Cellulose synthase	NA	AT4G18780.1
Glyma.04G064800	Chr04:5381837-5386695	1.28236	1	1.0367	0.419931	1.70357	0.114316	1.85411	0.0291672	calcium-binding EF hand family protein	EF hand	NA	AT4G32060.1
Glyma.04G065000	Chr04:5394959-5402183	-0.145832	0.973365	-0.328394	0.824594	0.826965	0.0838987	1.9574	0.000737859	TOPLESS-related 1	LisH; "WD domain, G-beta repeat"	WD40_repeat-containing_protein	AT1G80490.2
Glyma.04G075400	Chr04:6312795-6317260	0.291021	0.891497	0.0539072	0.968406	1.08553	0.00316526	1.32762	0.000737859	RING/U-box superfamily protein	NA	NA	AT5G24870.2
Glyma.04G075700	Chr04:6337218-6338901	1.18372	1	0.303854	1	-0.0119395	1	2.13304	0.000737859	Galactose oxidase/kelch repeat superfamily protein	NA	NA	AT2G24540.1
Glyma.04G075800	Chr04:6342148-6343000	-0.287482	0.888288	1.7321	0.001762	-0.149587	0.788305	1.67043	0.000737859	unknown protein; BEST Arabidopsis thaliana protein match is: unknown protein (TAIR:AT5G57123.1); Has 30201 Blast hits to 17322 proteins in 780 species: Archae - 12; Bacteria - 1396; Metazoa - 17338; Fungi - 3422; Plants - 5037; Viruses - 0; Other Eukaryotes - 2996 (source: NCBI BLink).	NA	NA	AT5G10695.1
Glyma.04G076900	Chr04:6467993-6471180	0.755492	0.755429	0.445848	1	1.05505	1	3.61977	0.00797108	protein kinase C-like zinc finger protein	C1-like domain; "AhpC/TSA family"	Thioredoxin,_nucleoredoxin_and_related_proteins	AT4G31240.2
Glyma.04G079700	Chr04:6688184-6692740	0.984473	0.530288	0.560119	0.543603	1.9252	0.00956388	2.61793	0.000737859	Flavin-binding monooxygenase family protein	Flavin-binding monooxygenase-like	Flavin-containing_monooxygenase	AT5G25620.1
Glyma.04G084800	Chr04:7187984-7192897	-0.0227851	0.995361	1.09759	0.00686619	-0.646427	0.131633	-0.540939	0.160251	unknown protein; FUNCTIONS IN: molecular_function unknown; INVOLVED IN: biological_process unknown; LOCATED IN: chloroplast; EXPRESSED IN: 22 plant structures; EXPRESSED DURING: 13 growth stages; BEST Arabidopsis thaliana protein match is: unknown protein (TAIR:AT4G17310.1); Has 90 Blast hits to 90 proteins in 10 species: Archae - 0; Bacteria - 0; Metazoa - 0; Fungi - 0; Plants - 90; Viruses - 0;…	NA	NA	AT5G11630.1
Glyma.04G085500	Chr04:7292338-7296014	-0.760781	0.555074	-0.00338141	0.996866	0.321567	0.639915	1.62367	0.000737859	alpha/beta-Hydrolases superfamily protein	Putative lysophospholipase	Lysophospholipase	AT5G11650.1
Glyma.04G086700	Chr04:7393179-7396717	0.411468	1	1.79814	1	3.56651	0.000934821	4.06305	0.000737859	Protein kinase family protein with leucine-rich repeat domain	Leucine rich repeat N-terminal domain; "Protein kinase domain"; "Leucine Rich Repeat"	Serine/threonine_protein_kinase	AT5G25930.1
Glyma.04G089900	Chr04:7892814-7897607	0.522646	0.595738	0.286725	0.726729	0.728276	0.0330657	1.27424	0.000737859	indoleacetic acid-induced protein 8	AUX/IAA family	NA	AT2G22670.3
Glyma.04G091300	Chr04:8027223-8032858	-1.08902	1	-0.187989	1	0.946786	1	1.60046	0.0318306	Rhamnogalacturonate lyase family protein	Rhamnogalacturonate lyase family	NA	AT1G09890.1
Glyma.04G092800	Chr04:8187555-8190394	-0.344829	0.874887	1.05539	0.0220813	0.353663	0.471786	0.488193	0.24508	CYCLIN D4;1	Cyclin, C-terminal domain; "Cyclin, N-terminal domain"	G1/S-specific_cyclin_D	AT5G65420.1
Glyma.04G098000	Chr04:8871425-8872815	-0.0156632	0.997207	1.58712	0.0133534	0.622861	0.175557	0.87847	0.0632244	ENTH/ANTH/VHS superfamily protein	ANTH domain	NA	AT4G40080.1
Glyma.04G098100	Chr04:8887522-8888545	0.657873	0.740239	0.945436	0.269474	1.19378	0.0246234	2.35512	0.000737859	RING/U-box superfamily protein	Zinc finger, C3HC4 type (RING finger)	NA	AT1G72200.1
Glyma.04G099200	Chr04:9039385-9040395	-0.998901	0.591813	-0.615245	0.517381	0.68063	0.229612	1.11501	0.0121437	unknown protein; BEST Arabidopsis thaliana protein match is: unknown protein (TAIR:AT1G72240.1); Has 1693 Blast hits to 236 proteins in 54 species: Archae - 0; Bacteria - 8; Metazoa - 451; Fungi - 116; Plants - 94; Viruses - 2; Other Eukaryotes - 1022 (source: NCBI BLink).	NA	NA	AT1G22470.1
Glyma.04G100300	Chr04:9196678-9197994	-0.547197	0.718324	1.82403	0.001762	-0.339479	0.431533	1.73012	0.000737859	Phosphate-responsive 1 family protein	Phosphate-induced protein 1 conserved region	NA	AT4G08950.1
Glyma.04G101400	Chr04:9326167-9329845	-0.496314	1	-0.592942	1	1.64765	0.111708	3.82236	0.000737859	Protein phosphatase 2C family protein	Protein phosphatase 2C	Serine/threonine_protein_phosphatase	AT1G34750.1
Glyma.04G104200	Chr04:9806373-9811350	0.990057	0.427526	0.626029	0.657738	0.0967382	0.928567	2.94628	0.0316132	Transducin/WD40 repeat-like superfamily protein	WD domain, G-beta repeat	WD40-like_repeat_containing_protein	AT1G78070.1
Glyma.04G112800	Chr04:12649914-12651280	0.21475	0.958609	-2.04143	0.0115846	-0.801177	0.420947	1.27396	0.0433758	photosystem I subunit G	Photosystem I psaG / psaK	NA	AT1G55670.1
Glyma.04G115700	Chr04:13274335-13277947	0.568889	0.779755	0.567085	0.591129	1.04991	0.0820068	2.56171	0.000737859	BRI1 like	Leucine Rich Repeat; "Protein kinase domain"; "Leucine rich repeat N-terminal domain"	Serine/threonine_protein_kinase	AT1G55610.2
Glyma.04G123700	Chr04:16002629-16006606	0.592932	0.539941	0.20107	0.862665	2.34752	0.000934821	3.23712	0.000737859	solute:sodium symporters;urea transmembrane transporters	Sodium:solute symporter family	Urea_transporter	AT5G45380.1
Glyma.04G123800	Chr04:16009827-16014505	1.48711	0.00909865	1.91588	0.001762	2.53178	0.000934821	4.97303	0.000737859	alternative oxidase 1A	Alternative oxidase	NA	AT3G22370.1
Glyma.04G129200	Chr04:18028812-18036924	0.801199	1	1.91467	1	3.99336	0.029578	4.25718	0.00136914	aminophospholipid ATPase 1	E1-E2 ATPase; "haloacid dehalogenase-like hydrolase"	P-type_ATPase	AT5G04930.1
Glyma.04G136200	Chr04:20328286-20329205	1.76052	0.485863	3.04822	0.00986827	1.9582	0.000934821	2.76545	0.000737859	calmodulin-like 41	EF hand	Calmodulin_and_related_proteins_(EF-Hand_superfamily)	AT3G50770.1
Glyma.04G136600	Chr04:20393162-20394027	0.841954	0.870131	2.5357	0.0590116	3.37613	0.00245792	4.24295	0.000737859	calmodulin like 37	EF hand	Calmodulin_and_related_proteins_(EF-Hand_superfamily)	AT5G42380.1
Glyma.04G140900	Chr04:23449649-23452294	0.840156	0.703451	0.234637	0.898536	4.66592	0.0546977	2.52737	0.00136914	annexin 8	Annexin	Annexin	AT5G12380.1
Glyma.04G142400	Chr04:24911050-24912334	-0.35929	0.897102	-0.650055	0.466653	0.601831	0.272686	2.29998	0.000737859	NA	NA	NA	NA
Glyma.04G145000	Chr04:26539801-26541722	0.316807	0.905135	0.199431	0.893739	-0.263952	0.747488	1.4154	0.00136914	nuclear factor Y, subunit B13	Histone-like transcription factor (CBF/NF-Y) and archaeal histone	NA	AT5G23090.1
Glyma.04G147600	Chr04:29849734-29853236	-0.0683978	0.992001	1.21624	0.239226	0.977576	0.16923	1.08998	0.0413394	SPX domain gene 1	SPX domain	Protein_involved_in_vacuolar_polyphosphate_accumulation,_contains_SPX_domain	AT5G20150.1
Glyma.04G147700	Chr04:30179766-30183807	-0.19233	0.932854	-0.218307	0.819147	0.429512	0.294877	2.57523	0.000737859	Plant haem oxygenase (decyclizing) family protein	Heme oxygenase	Heme_oxygenase	AT2G26670.1
Glyma.04G150400	Chr04:32885863-32887821	0.15618	0.968457	-0.438133	0.706697	0.856752	0.230477	1.16587	0.0403898	unknown protein; Has 1807 Blast hits to 1807 proteins in 277 species: Archae - 0; Bacteria - 0; Metazoa - 736; Fungi - 347; Plants - 385; Viruses - 0; Other Eukaryotes - 339 (source: NCBI BLink).	F-box domain	NA	AT5G19970.1
Glyma.04G152800	Chr04:34611974-34614468	0.147802	0.967926	0.974999	0.0590116	1.51153	0.000934821	1.95568	0.000737859	unknown protein; Has 149 Blast hits to 140 proteins in 44 species: Archae - 0; Bacteria - 6; Metazoa - 40; Fungi - 6; Plants - 39; Viruses - 0; Other Eukaryotes - 58 (source: NCBI BLink).	NA	NA	AT3G25590.1
Glyma.04G153700	Chr04:35198814-35203827	-0.337104	0.912294	0.428131	0.559177	0.903352	1	1.39784	0.000737859	Cellulose synthase family protein	Cellulose synthase	NA	AT5G17420.1
Glyma.04G154300	Chr04:35687482-35692338	0.33266	0.856107	0.657484	0.23506	0.38275	0.411324	1.01008	0.00436014	methyl-CPG-binding domain 10	Methyl-CpG binding domain	NA	AT1G15340.1
Glyma.04G155400	Chr04:36278858-36281745	0.565421	1	0.924477	1	0.333751	1	2.27395	0.00436014	Protein of unknown function, DUF593	Zein-binding	NA	AT5G57830.1
Glyma.04G162400	Chr04:40236980-40239376	-0.821213	0.611141	0.440041	0.718868	1.96683	0.000934821	4.64274	0.000737859	exocyst subunit exo70 family protein E2	Exo70 exocyst complex subunit	Exocyst_component_protein_and_related_proteins	AT5G61010.2
Glyma.04G164400	Chr04:40973231-40975775	-0.309954	0.847662	-0.532463	0.313725	0.715431	0.0337394	1.03639	0.00193389	soluble N-ethylmaleimide-sensitive factor adaptor protein 33	SNARE domain	SNAP-25_(synaptosome-associated_protein)_component_of_SNARE_complex	AT5G61210.1
Glyma.04G165000	Chr04:41246945-41250808	0.393803	0.894367	0.163186	0.914113	0.834989	0.225287	1.73922	0.00247339	Flavin-binding monooxygenase family protein	Flavin-binding monooxygenase-like	Flavin-containing_monooxygenase	AT5G07800.1
Glyma.04G165400	Chr04:41326472-41330652	-0.410489	1	0.443862	1	2.43642	0.00172635	4.31884	0.000737859	Leucine-rich repeat protein kinase family protein	Protein kinase domain; "Leucine Rich Repeat"; "Leucine rich repeat N-terminal domain"	Serine/threonine_protein_kinase	AT1G74360.1
Glyma.04G165600	Chr04:41483826-41491204	-0.574129	0.681096	0.6532	0.219824	0.38429	0.462431	1.16722	0.00392805	Protein kinase superfamily protein	Protein kinase domain	Cdc2-related_protein_kinase	AT1G18670.1
Glyma.04G167900	Chr04:42124873-42127039	0.874747	0.585463	-3.15925	0.0115846	-0.672072	0.528171	1.98878	0.0130911	light-harvesting chlorophyll-protein complex I subunit A4	Chlorophyll A-B binding protein	NA	AT3G47470.1
Glyma.04G174400	Chr04:43601716-43604198	1.37616	0.430425	-0.147072	1	0.0646713	0.964416	2.39786	0.00436014	Protein of unknown function (DUF1118)	Protein of unknown function (DUF1118)	NA	AT1G74730.1
Glyma.04G175900	Chr04:43900248-43904812	-0.0517468	0.990698	-0.45809	0.564379	0.334339	0.683628	1.21003	0.00759397	Nodulin-like / Major Facilitator Superfamily protein	Major Facilitator Superfamily; "Nodulin-like"	NA	AT1G74780.1
Glyma.04G177700	Chr04:44189963-44193177	-0.246007	0.897246	0.46638	0.433008	0.928454	0.00172635	1.92363	0.000737859	alpha/beta-Hydrolases superfamily protein	Lipase (class 3)	NA	AT3G48080.1
Glyma.04G178500	Chr04:44309767-44310438	0.54884	0.61768	1.99979	0.001762	1.29374	0.000934821	2.87914	0.000737859	unknown protein; BEST Arabidopsis thaliana protein match is: unknown protein (TAIR:AT3G48180.1); Has 88 Blast hits to 88 proteins in 15 species: Archae - 0; Bacteria - 0; Metazoa - 0; Fungi - 0; Plants - 88; Viruses - 0; Other Eukaryotes - 0 (source: NCBI BLink).	NA	NA	AT1G19020.1
Glyma.04G182300	Chr04:44846689-44849489	0.818222	0.254191	1.50066	0.001762	0.467625	0.284753	0.484313	0.252959	BURP domain-containing protein	BURP domain	NA	AT1G23760.1
Glyma.04G183300	Chr04:45073924-45075388	-1.05605	0.441576	1.1522	0.0555588	1.0464	0.149351	2.18767	0.000737859	Protein of unknown function (DUF1645)	Protein of unknown function (DUF1645)	NA	AT5G62770.1
Glyma.04G187700	Chr04:45854480-45857173	0.789462	1	1.88027	0.00686619	1.23696	0.0957431	2.2685	0.00193389	Octicosapeptide/Phox/Bem1p family protein	PB1 domain	NA	AT3G48240.1
Glyma.04G190400	Chr04:46109701-46112064	-0.860057	0.614688	0.37756	0.714374	2.43291	0.000934821	3.31119	0.000737859	Leucine-rich repeat protein kinase family protein	Protein kinase domain; "Leucine Rich Repeat"	Serine/threonine_protein_kinase	AT2G31880.1
Glyma.04G191800	Chr04:46261170-46268403	0.952198	0.0826596	0.989677	0.0107455	1.31438	0.000934821	1.57134	0.000737859	DNAse I-like superfamily protein	Endonuclease/Exonuclease/phosphatase family	Apurinic/apyrimidinic_endonuclease_and_related_enzymes	AT3G48425.1
Glyma.04G194800	Chr04:46661783-46663259	-0.0350401	0.995673	-0.119678	0.943844	1.30668	0.0288238	2.88375	0.000737859	calmodulin-like 38	EF hand	Calmodulin_and_related_proteins_(EF-Hand_superfamily)	AT1G76650.3
Glyma.04G195700	Chr04:46749536-46751333	0.458926	0.758219	0.238357	0.811345	0.678006	0.0911633	1.19129	0.00136914	HCP-like superfamily protein with MYND-type zinc finger	Sel1 repeat; "MYND finger"	NA	AT1G67340.1
Glyma.04G196000	Chr04:46787522-46789897	-0.572765	0.582032	-0.446333	0.489701	1.26313	0.00172635	1.50122	0.000737859	Pyridoxal phosphate (PLP)-dependent transferases superfamily protein	NA	NA	AT5G66950.1
Glyma.04G199300	Chr04:47148345-47153115	0.244427	0.926239	0.658649	0.301947	0.211534	0.72948	1.07198	0.00759397	Protein kinase superfamily protein	Protein kinase domain	Cdc2-related_protein_kinase	AT5G50860.1
Glyma.04G199400	Chr04:47154986-47161404	0.348872	0.895218	-0.70652	0.34382	-0.123285	0.900636	1.09805	0.0307127	unknown protein; FUNCTIONS IN: molecular_function unknown; INVOLVED IN: biological_process unknown; EXPRESSED IN: 24 plant structures; EXPRESSED DURING: 15 growth stages; BEST Arabidopsis thaliana protein match is: unknown protein (TAIR:AT5G41110.1); Has 30201 Blast hits to 17322 proteins in 780 species: Archae - 12; Bacteria - 1396; Metazoa - 17338; Fungi - 3422; Plants - 5037; Viruses - 0; Othe…	NA	NA	AT3G26890.5
Glyma.04G203100	Chr04:47579725-47582751	-0.0027525	0.997207	-0.772247	0.296627	0.673825	0.332888	1.49401	0.00193389	unknown protein; FUNCTIONS IN: molecular_function unknown; INVOLVED IN: biological_process unknown; LOCATED IN: plasma membrane; BEST Arabidopsis thaliana protein match is: unknown protein (TAIR:AT2G44010.1); Has 20 Blast hits to 20 proteins in 7 species: Archae - 0; Bacteria - 0; Metazoa - 0; Fungi - 0; Plants - 20; Viruses - 0; Other Eukaryotes - 0 (source: NCBI BLink).	NA	NA	AT3G59880.1
Glyma.04G203300	Chr04:47602123-47609550	-0.146083	0.962507	-0.316871	0.740424	0.528352	0.28103	1.02542	0.0100685	Clp ATPase	Clp amino terminal domain; "ATPase family associated with various cellular activities (AAA)"; "AAA domain (Cdc48 subfamily)"; "C-terminal, D2-small domain, of ClpB protein "	Chaperone_HSP104_and_related_ATP-dependent_Clp_proteases	AT5G51070.1
Glyma.04G204300	Chr04:47665563-47667044	-0.0986379	0.973365	0.600667	0.225695	0.40505	0.397585	1.13777	0.000737859	Thioesterase superfamily protein	Thioesterase superfamily	HGG_motif-containing_thioesterase	AT1G04290.1
Glyma.04G206700	Chr04:47924024-47925875	0.513818	0.875888	0.435744	0.696244	3.63499	0.0582892	2.3875	0.000737859	Eukaryotic aspartyl protease family protein	Eukaryotic aspartyl protease	Aspartyl_protease	AT2G03200.1
Glyma.04G207900	Chr04:48041301-48049634	0.630385	0.577094	0.0135871	0.991171	0.725323	0.0950949	1.01472	0.0083207	cyclin-dependent kinase E;1	Protein kinase domain	Cyclin_C-dependent_kinase_CDK8	AT5G63610.1
Glyma.04G208300	Chr04:48062885-48064803	1.25423	0.00909865	2.49379	0.001762	0.93517	0.000934821	3.07481	0.000737859	NAC (No Apical Meristem) domain transcriptional regulator superfamily protein	No apical meristem (NAM) protein	NA	AT1G01720.1
Glyma.04G208400	Chr04:48074494-48084993	2.85828	0.00526016	3.59025	0.001762	4.39972	0.000934821	6.23536	0.000737859	Glycosyl hydrolase family 35 protein	Glycosyl hydrolases family 35	Beta-galactosidase	AT5G63800.1
Glyma.04G211000	Chr04:48278434-48287009	0.325808	0.85335	0.413155	0.556478	0.722671	0.0387457	1.32627	0.000737859	Copine (Calcium-dependent phospholipid-binding protein) family	Copine	Predicted_E3_ubiquitin_ligase	AT5G63970.2
Glyma.04G212800	Chr04:48446745-48452104	-0.0363192	0.992354	-0.205235	0.870203	0.851307	0.0437132	1.07001	0.0104187	golgi nucleotide sugar transporter 1	NA	Nucleotide-sugar_transporter_VRG4/SQV-7	AT2G13650.3
Glyma.04G213300	Chr04:48507580-48512003	0.623605	0.371996	0.658495	0.149375	0.649587	0.0613618	1.1034	0.000737859	NAC domain containing protein 82	No apical meristem (NAM) protein	NA	AT5G09330.4
Glyma.04G214400	Chr04:48603112-48610215	0.082043	0.988993	0.240817	0.887208	0.57926	0.477961	1.17471	0.0447479	plant glycogenin-like starch initiation protein 1	Glycosyl transferase family 8	Glycosyl_transferase,_family_8_-_glycogenin	AT3G18660.2
Glyma.04G216100	Chr04:48744385-48746847	0.377218	0.877967	0.465568	0.676587	0.21801	0.804397	1.08477	0.0365516	Duplicated homeodomain-like superfamily protein	Alcohol dehydrogenase transcription factor Myb/SANT-like	Transcription_factor_GT-2_and_related_proteins,_contains_trihelix_DNA-binding/SANT_domain	AT1G76880.1
Glyma.04G217000	Chr04:48802289-48803200	2.11067	1	0.250918	1	0.143504	1	3.07616	0.00436014	NA	NA	NA	NA
Glyma.04G218400	Chr04:48944030-48947321	1.07941	1	1.54412	1	4.27147	0.509131	3.40015	0.0277235	WRKY DNA-binding protein 13	WRKY DNA -binding domain	NA	AT4G39410.1
Glyma.04G220600	Chr04:49133079-49135000	-0.50805	0.810924	3.41042	0.00789502	4.88432	0.000934821	5.03099	0.324763	Peroxidase superfamily protein	Peroxidase	NA	AT5G05340.1
Glyma.04G222500	Chr04:49310766-49312445	1.31612	0.038759	1.13672	0.0150569	0.622737	0.189521	0.867732	0.0453773	unknown protein; BEST Arabidopsis thaliana protein match is: unknown protein (TAIR:AT3G56360.1); Has 30201 Blast hits to 17322 proteins in 780 species: Archae - 12; Bacteria - 1396; Metazoa - 17338; Fungi - 3422; Plants - 5037; Viruses - 0; Other Eukaryotes - 2996 (source: NCBI BLink).	NA	NA	AT5G05250.1
Glyma.04G223300	Chr04:49386504-49389183	0.778434	0.640305	3.38018	0.001762	4.35111	0.000934821	5.61905	0.000737859	WRKY DNA-binding protein 70	WRKY DNA -binding domain	NA	AT3G56400.1
Glyma.04G224200	Chr04:49462308-49469068	-0.190667	0.939337	0.300271	0.720169	-0.0659491	0.920142	1.0117	0.00136914	RING/U-box superfamily protein	Zinc finger, C3HC4 type (RING finger)	Uncharacterized_conserved_protein	AT5G01960.1
Glyma.04G225500	Chr04:49557677-49558448	0.319352	0.933193	1.15172	0.169178	1.11273	0.0657169	2.16783	0.000737859	response to low sulfur 2	NA	NA	AT5G24660.1
Glyma.04G227900	Chr04:49711250-49720745	-0.396539	0.849491	1.2658	0.0107455	3.63047	0.000934821	1.35028	0.0149623	2-oxoglutarate (2OG) and Fe(II)-dependent oxygenase superfamily protein	2OG-Fe(II) oxygenase superfamily	Iron/ascorbate_family_oxidoreductases	AT5G24530.1
Glyma.04G229600	Chr04:49862285-49864820	-0.00186113	0.998326	0.231599	0.829199	0.684855	0.0554275	1.80167	0.000737859	RNA-binding (RRM/RBD/RNP motifs) family protein	RNA recognition motif. (a.k.a. RRM, RBD, or RNP domain)	Predicted_RNA-binding_protein_SEB4_(RRM_superfamily)	AT2G46780.1
Glyma.04G231100	Chr04:49969015-49969321	-0.697208	0.781556	0.207595	0.898343	0.439177	0.650596	2.85973	0.000737859	SAUR-like auxin-responsive protein family	Auxin responsive protein	NA	AT2G46690.1
Glyma.04G231400	Chr04:49995353-49997210	0.340653	0.91945	-0.396092	1	1.15263	0.21161	3.35958	0.0318306	homeobox 7	Homeobox domain; "Homeobox associated leucine zipper"	Transcription_factor_PHOX2/ARIX,_contains_HOX_domain	AT2G46680.1
Glyma.04G235200	Chr04:50343055-50351263	-0.188258	0.969985	-0.00152514	0.993552	0.42404	0.679968	2.1208	0.000737859	Glycogen/starch synthases, ADP-glucose type	Glycosyl transferases group 1; "Starch synthase catalytic domain"	NA	AT5G24300.2
Glyma.04G236100	Chr04:50424085-50428259	-0.277346	0.893901	-0.0617846	0.963063	1.06486	0.00316526	1.18857	0.000737859	Phosphatidylinositol 3- and 4-kinase ;Ubiquitin family protein	Ubiquitin family; "Phosphatidylinositol 3- and 4-kinase"	Phosphatidylinositol_4-kinase	AT5G24240.1
Glyma.04G236600	Chr04:50503205-50509085	0.479545	1	0.919911	1	1.6972	1	2.92475	0.000737859	OBP3-responsive gene 1	PAP fibrillin; "Protein kinase domain"	Protein_kinase_PCTAIRE_and_related_kinases	AT5G53450.1
Glyma.04G238300	Chr04:50685344-50687985	1.57062	1	0.61888	1	4.66113	0.239022	3.06879	0.0190579	WRKY DNA-binding protein 30	WRKY DNA -binding domain	NA	AT5G24110.1
Glyma.04G239900	Chr04:50835923-50838342	1.47151	0.192371	1.475	0.0574591	2.34155	0.00732005	2.66982	0.000737859	glycolipid transfer protein 2	Glycolipid transfer protein (GLTP)	Glycolipid_transfer_protein	AT1G21360.1
Glyma.04G242400	Chr04:51047484-51048880	-2.61086	0.00526016	-0.709664	0.175556	1.5058	0.000934821	1.80522	0.000737859	unknown protein; FUNCTIONS IN: molecular_function unknown; INVOLVED IN: biological_process unknown; LOCATED IN: cellular_component unknown; EXPRESSED IN: 23 plant structures; EXPRESSED DURING: 13 growth stages; BEST Arabidopsis thaliana protein match is: unknown protein (TAIR:AT4G19950.1); Has 246 Blast hits to 244 proteins in 29 species: Archae - 2; Bacteria - 16; Metazoa - 0; Fungi - 0; Plants …	NA	NA	AT1G31130.1
Glyma.04G243500	Chr04:51143851-51146402	-0.164242	0.964762	1.81649	0.001762	1.94216	0.000934821	4.22336	0.000737859	FUNCTIONS IN: molecular_function unknown; INVOLVED IN: biological_process unknown; LOCATED IN: cellular_component unknown; BEST Arabidopsis thaliana protein match is: embryo defective 2170 (TAIR:AT1G21390.1); Has 61 Blast hits to 61 proteins in 18 species: Archae - 0; Bacteria - 8; Metazoa - 8; Fungi - 2; Plants - 40; Viruses - 3; Other Eukaryotes - 0 (source: NCBI BLink).	NA	NA	AT1G76980.2
Glyma.04G244800	Chr04:51231799-51232220	0.742815	0.650919	3.01649	0.001762	2.46533	0.000934821	2.37344	0.00392805	NA	NA	NA	NA
Glyma.04G245000	Chr04:51252429-51253384	1.09703	0.793861	1.81491	0.0197932	4.26098	0.000934821	3.28388	0.000737859	Calcium-binding EF-hand family protein	EF hand	Calmodulin_and_related_proteins_(EF-Hand_superfamily)	AT1G21550.1
Glyma.04G245900	Chr04:51349846-51351751	1.05636	0.0704809	1.70421	0.001762	0.301511	0.555683	1.61138	0.000737859	2-oxoglutarate (2OG) and Fe(II)-dependent oxygenase superfamily protein	2OG-Fe(II) oxygenase superfamily	Iron/ascorbate_family_oxidoreductases	AT1G77330.1
Glyma.04G251000	Chr04:51760821-51766080	0.1336	0.969985	-0.414165	0.731307	1.37237	0.00245792	1.42866	0.00436014	nodulin MtN21 /EamA-like transporter family protein	EamA-like transporter family	NA	AT4G08290.1
Glyma.04G251400	Chr04:51825157-51826943	-0.162735	0.968813	2.16533	0.001762	0.08979	0.89755	3.08685	0.000737859	Integrase-type DNA-binding superfamily protein	AP2 domain	NA	AT1G21910.1
Glyma.05G001500	Chr05:111149-112081	-0.724947	0.74083	0.708224	0.352956	0.336708	0.604161	2.07096	0.000737859	unknown protein; FUNCTIONS IN: molecular_function unknown; INVOLVED IN: N-terminal protein myristoylation; LOCATED IN: cellular_component unknown; BEST Arabidopsis thaliana protein match is: unknown protein (TAIR:AT5G17350.1); Has 137 Blast hits to 137 proteins in 11 species: Archae - 0; Bacteria - 0; Metazoa - 0; Fungi - 0; Plants - 137; Viruses - 0; Other Eukaryotes - 0 (source: NCBI BLink).	NA	NA	AT3G03280.1
Glyma.05G002000	Chr05:155219-158250	0.487108	0.885596	0.0287385	0.9854	1.6536	0.0200209	2.89241	0.000737859	Plant protein of unknown function (DUF827)	Weak chloroplast movement under blue light	NA	AT1G66840.1
Glyma.05G002200	Chr05:170547-171363	1.16781	0.555212	0.0159289	0.994353	2.39999	0.0787118	2.02261	0.0478192	Bifunctional inhibitor/lipid-transfer protein/seed storage 2S albumin superfamily protein	Protease inhibitor/seed storage/LTP family	NA	AT3G18280.1
Glyma.05G002700	Chr05:192321-197211	0.716408	0.804892	2.61909	1	1.22496	0.0746971	3.87664	0.000737859	NAC domain containing protein 44	No apical meristem (NAM) protein	NA	AT3G01600.1
Glyma.05G005100	Chr05:440165-444502	-1.07616	1	1.508	1	0	1	2.82365	0.0403898	cysteine-rich RLK (RECEPTOR-like protein kinase) 42	Protein kinase domain; "Salt stress response/antifungal"	Serine/threonine_protein_kinase	AT5G40380.1
Glyma.05G007000	Chr05:672088-673457	-0.147709	1	3.1908	1	0.238243	1	4.61037	0.00136914	Protein of unknown function (DUF1645)	Protein of unknown function (DUF1645)	NA	AT1G23710.1
Glyma.05G007600	Chr05:717220-722645	0.560424	0.783785	0.819843	0.405988	2.2266	0.000934821	2.31265	0.000737859	L-aspartate oxidase	Fumarate reductase flavoprotein C-term; "FAD binding domain"	Succinate_dehydrogenase,_flavoprotein_subunit	AT5G14760.1
Glyma.05G008600	Chr05:778241-783891	4.06648	0.702844	3.86692	0.001762	6.30977	0.529533	8.55755	0.059856	Ran BP2/NZF zinc finger-like superfamily protein	Zn-finger in Ran binding protein and others	NA	AT2G26695.1
Glyma.05G009200	Chr05:819156-821435	0.394913	0.912679	1.57266	0.0107455	-0.24725	0.827695	0.619193	0.315826	AGC (cAMP-dependent, cGMP-dependent and protein kinase C) kinase family protein	Protein kinase domain	Putative_serine/threonine_protein_kinase	AT2G26700.1
Glyma.05G010800	Chr05:945865-947222	0.498106	0.841625	1.00891	0.0205101	2.30053	0.000934821	2.74197	0.000737859	plant natriuretic peptide A	Rare lipoprotein A (RlpA)-like double-psi beta-barrel	NA	AT2G18660.1
Glyma.05G013600	Chr05:1295697-1296578	-0.856618	0.59326	0.0854579	0.951638	0.623404	0.367455	1.8799	0.000737859	CLAVATA3/ESR-RELATED 13	NA	NA	AT1G73965.1
Glyma.05G015400	Chr05:1413680-1420973	-0.144772	0.956616	-0.499543	0.374029	0.771226	0.0211874	1.20848	0.000737859	ATPase E1-E2 type family protein / haloacid dehalogenase-like hydrolase family protein	E1-E2 ATPase; "haloacid dehalogenase-like hydrolase"	P-type_ATPase	AT1G68710.1
Glyma.05G018700	Chr05:1637722-1642184	0.0748674	1	-0.446836	1	2.29223	1	2.43372	0.0299676	gamete expressed protein 1	NA	NA	AT5G55490.1
Glyma.05G019400	Chr05:1723858-1730486	-0.0919948	0.976381	-0.286254	0.739793	1.15362	0.000934821	1.72539	0.000737859	transporter associated with antigen processing protein 2	ABC transporter transmembrane region; "ABC transporter"	Peptide_exporter,_ABC_superfamily	AT5G39040.1
Glyma.05G022200	Chr05:1940603-1944604	0.19678	0.937358	-0.143524	0.911339	1.30818	0.000934821	1.98007	0.000737859	heat shock protein 101	Clp amino terminal domain; "AAA domain (Cdc48 subfamily)"; "ATPase family associated with various cellular activities (AAA)"; "C-terminal, D2-small domain, of ClpB protein "	Chaperone_HSP104_and_related_ATP-dependent_Clp_proteases	AT1G74310.1
Glyma.05G023100	Chr05:2020399-2023401	0.379219	0.8172	-0.0669057	0.960722	1.07983	0.000934821	1.36794	0.000737859	soluble N-ethylmaleimide-sensitive factor adaptor protein 33	SNARE domain	SNAP-25_(synaptosome-associated_protein)_component_of_SNARE_complex	AT5G61210.1
Glyma.05G023200	Chr05:2025043-2030348	0.0547423	0.991305	0.344881	0.731307	1.34628	0.00787713	1.54815	0.000737859	glucuronidase 2	Glycosyl hydrolase family 79, N-terminal domain	NA	AT5G07830.1
Glyma.05G023800	Chr05:2066113-2068799	0.279184	0.87787	0.477093	0.393226	1.51572	0.000934821	1.69213	0.000737859	Flavin-binding monooxygenase family protein	Flavin-binding monooxygenase-like	Flavin-containing_monooxygenase	AT5G61290.1
Glyma.05G023900	Chr05:2079927-2080918	1.07444	0.780575	1.18206	0.213161	-0.585024	1	3.78543	0.033415	CONTAINS InterPro DOMAIN/s: NTP Pyrophosphohydrolase MazG-related, RS21-C6 (InterPro:IPR011394), EAR (InterPro:IPR009039), NTP pyrophosphohydrolase MazG, putative catalytic core (InterPro:IPR004518); Has 1123 Blast hits to 1121 proteins in 452 species: Archae - 22; Bacteria - 753; Metazoa - 81; Fungi - 3; Plants - 83; Viruses - 0; Other Eukaryotes - 181 (source: NCBI BLink).	MazG nucleotide pyrophosphohydrolase domain	NA	AT3G25400.1
Glyma.05G029100	Chr05:2501802-2508656	0.857723	1	0.696316	1	0.441105	1	2.47529	0.0427769	aldehyde dehydrogenase 12A1	Aldehyde dehydrogenase family	Aldehyde_dehydrogenase	AT5G62530.1
Glyma.05G033600	Chr05:2918076-2918869	2.53192	0.149031	3.51367	0.0124868	4.49392	0.000934821	7.42924	0.0560174	unknown protein; BEST Arabidopsis thaliana protein match is: unknown protein (TAIR:AT3G48180.1); Has 88 Blast hits to 88 proteins in 15 species: Archae - 0; Bacteria - 0; Metazoa - 0; Fungi - 0; Plants - 88; Viruses - 0; Other Eukaryotes - 0 (source: NCBI BLink).	NA	NA	AT1G19020.1
Glyma.05G035000	Chr05:3078011-3084940	0.372086	0.779335	0.0998748	0.932285	1.23476	0.000934821	1.96097	0.000737859	Xanthine/uracil permease family protein	Permease family	Xanthine/uracil_transporters	AT5G62890.3
Glyma.05G037100	Chr05:3279688-3281101	-0.281165	0.94854	0.306074	0.856542	0.492234	0.542278	1.32103	0.018778	Uncharacterised protein family (UPF0497)	Domain of unknown function (DUF588)	NA	AT2G36330.1
Glyma.05G037200	Chr05:3292831-3296192	1.49144	0.3462	1.12767	0.303987	1.61337	0.0387457	3.46855	0.000737859	Protein kinase superfamily protein	Protein tyrosine kinase	Tyrosine_kinase_specific_for_activated_(GTP-bound)_p21cdc42Hs	AT1G62400.1
Glyma.05G037700	Chr05:3334269-3337647	0.25626	0.918893	0.752809	0.204005	0.453111	0.381954	2.55251	0.000737859	similar to RCD one 5	RCD1-SRO-TAF4 (RST) plant domain	NA	AT5G62520.1
Glyma.05G038700	Chr05:3438320-3442232	0.219362	1	0.702566	1	1.01621	0.243864	1.72937	0.0274779	unknown protein; BEST Arabidopsis thaliana protein match is: unknown protein (TAIR:AT1G10660.1); Has 35333 Blast hits to 34131 proteins in 2444 species: Archae - 798; Bacteria - 22429; Metazoa - 974; Fungi - 991; Plants - 531; Viruses - 0; Other Eukaryotes - 9610 (source: NCBI BLink).	NA	NA	AT5G62960.1
Glyma.05G038900	Chr05:3450786-3454647	0.0791528	0.987483	0.494792	0.666825	0.404448	0.584167	1.08994	0.0393358	Mitochondrial import inner membrane translocase subunit Tim17/Tim22/Tim23 family protein	Tim17/Tim22/Tim23/Pmp24 family	NA	AT5G63000.1
Glyma.05G039500	Chr05:3504413-3507799	0.571155	0.765351	1.26362	0.0421881	-0.222608	0.758234	0.534394	0.326515	Sec14p-like phosphatidylinositol transfer family protein	CRAL/TRIO domain	Phosphatidylinositol_transfer_protein_PDR16_and_related_proteins	AT5G63060.1
Glyma.05G040100	Chr05:3566108-3569447	0.23745	0.958351	0.570417	0.690543	-0.199409	0.849077	3.04329	0.00606287	NAD(P)-binding Rossmann-fold superfamily protein	short chain dehydrogenase	Dehydrogenases_with_different_specificities_(related_to_short-chain_alcohol_dehydrogenases)	AT5G50130.1
Glyma.05G040600	Chr05:3643492-3647900	0.466714	0.720798	1.01776	0.00321908	0.946917	0.0101191	1.6512	0.000737859	histone deacetylase 6	Histone deacetylase domain	Histone_deacetylase_complex,_catalytic_component_RPD3	AT5G63110.1
Glyma.05G041600	Chr05:3731505-3736034	0.801159	0.153609	0.77765	0.0658596	0.947682	0.00316526	1.63617	0.000737859	ubiquitin-associated (UBA)/TS-N domain-containing protein / octicosapeptide/Phox/Bemp1 (PB1) domain-containing protein	Zinc finger, ZZ type; "PB1 domain"	Uncharacterized_conserved_protein	AT4G24690.1
Glyma.05G047100	Chr05:4188662-4189517	1.0456	0.653415	1.27098	0.150616	3.03823	0.00444619	2.61157	0.000737859	calmodulin-like 38	EF hand	Calmodulin_and_related_proteins_(EF-Hand_superfamily)	AT1G76650.3
Glyma.05G048800	Chr05:4341399-4346196	0.0810428	0.97856	0.35337	0.625821	0.320368	0.476534	1.33723	0.000737859	Zinc finger, C3HC4 type (RING finger) family protein	Zinc finger, C3HC4 type (RING finger)	NA	AT4G11680.1
Glyma.05G049200	Chr05:4390180-4394948	0.0365191	0.991305	0.42155	0.501274	1.19384	0.000934821	2.28104	0.000737859	Ubiquitin-like superfamily protein	UBX domain	NA	AT4G11740.1
Glyma.05G052700	Chr05:4724535-4728536	0.886669	0.690974	1.56335	0.171399	2.00584	0.00562171	2.10756	0.0229439	Leucine-rich repeat protein kinase family protein	Leucine rich repeat N-terminal domain; "Protein tyrosine kinase"; "Leucine Rich Repeat"	Serine/threonine_protein_kinase	AT4G22730.1
Glyma.05G053900	Chr05:4887390-4890668	0.510202	0.871157	0.971726	0.198251	1.44677	0.034432	2.97001	0.000737859	ACT domain repeat 8	ACT domain	NA	AT1G12420.1
Glyma.05G054600	Chr05:4971362-4978585	1.14983	0.37136	1.98529	0.0183121	0.73832	0.25511	2.03969	0.00247339	Cell cycle regulated microtubule associated protein	Cell cycle regulated microtubule associated protein	NA	AT4G22860.1
Glyma.05G055700	Chr05:5050727-5055325	0.660609	0.452127	1.06431	0.0320465	0.867623	0.00675021	0.707705	0.0729398	beta vacuolar processing enzyme	Peptidase C13 family	Asparaginyl_peptidases	AT1G62710.1
Glyma.05G058300	Chr05:5404364-5407765	0.482346	0.722738	0.252355	0.817186	1.06539	0.0144393	1.20713	0.00344809	Ubiquitin-like superfamily protein	Autophagy protein Atg8 ubiquitin like	Microtubule-associated_anchor_protein_involved_in_autophagy_and_membrane_trafficking	AT4G16520.2
Glyma.05G058900	Chr05:5472894-5474914	0.478728	1	1.24089	0.0978227	1.87251	0.00956388	3.07027	0.000737859	Eukaryotic aspartyl protease family protein	Eukaryotic aspartyl protease	Aspartyl_protease	AT4G16563.1
Glyma.05G059300	Chr05:5529421-5537523	1.04362	0.0341777	0.963443	0.0167244	1.96656	0.000934821	2.26353	0.000737859	Nucleotide-diphospho-sugar transferases superfamily protein	Glycosyl transferase family 8	NA	AT4G16600.1
Glyma.05G063500	Chr05:6132702-6134032	0.41484	0.747289	1.13709	0.0088962	-0.0255966	0.966653	0.3042	0.505135	ethylene responsive element binding factor 5	AP2 domain	NA	AT5G47230.1
Glyma.05G063600	Chr05:6176575-6178197	-0.171557	0.956255	0.323601	0.746899	1.11643	0.00787713	1.74054	0.000737859	ethylene responsive element binding factor 1	AP2 domain	NA	AT4G17500.1
Glyma.05G064800	Chr05:6366530-6372311	0.537761	0.624077	1.14137	0.00448057	1.26462	0.000934821	1.44702	0.000737859	GATA transcription factor 26	GATA zinc finger	NA	AT4G17570.3
Glyma.05G068600	Chr05:7066474-7076988	0.68264	0.291568	1.03105	0.00789502	1.78047	0.000934821	0.836224	0.0158775	lon protease 2	ATP-dependent protease La (LON) domain; "Lon protease (S16) C-terminal proteolytic domain"; "ATPase family associated with various cellular activities (AAA)"	Mitochondrial_ATP-dependent_protease_PIM1/LON	AT5G47040.1
Glyma.05G072600	Chr05:8072739-8075296	0.0383364	0.992868	1.22199	0.00789502	-0.598895	0.391899	1.56221	0.000737859	myb domain protein 40	Myb-like DNA-binding domain	Transcription_factor,_Myb_superfamily	AT5G14340.1
Glyma.05G076700	Chr05:9916141-9917328	0.204817	0.969985	-1.77917	0.0296666	1.65902	0.022712	1.94658	0.00392805	Cupredoxin superfamily protein	Plastocyanin-like domain	NA	AT3G27200.1
Glyma.05G080500	Chr05:11843550-11853486	0.897417	0.472143	1.17211	0.0115846	1.8773	0.000934821	2.18144	0.000737859	Phosphoglycerate mutase family protein	Histidine phosphatase superfamily (branch 1)	Phosphoglycerate_mutase	AT3G50520.1
Glyma.05G082200	Chr05:12795780-12801741	-0.415474	0.720799	-0.418229	0.51509	0.5448	0.146777	1.30759	0.000737859	Disease resistance protein (CC-NBS-LRR class) family	Leucine Rich Repeat; "NB-ARC domain"	Apoptotic_ATPase	AT5G66900.1
Glyma.05G082400	Chr05:13067782-13072922	1.06324	0.279736	1.02559	0.119737	3.77504	0.000934821	4.42243	0.000737859	Disease resistance protein (CC-NBS-LRR class) family	NB-ARC domain; "Leucine Rich Repeat"	Apoptotic_ATPase	AT5G66900.1
Glyma.05G082500	Chr05:13080935-13086698	-0.442676	0.703635	0.183043	0.865077	0.393696	0.370521	1.66815	0.000737859	Disease resistance protein (CC-NBS-LRR class) family	Leucine Rich Repeat; "NB-ARC domain"	Apoptotic_ATPase	AT5G66900.1
Glyma.05G085200	Chr05:15489207-15492400	0.303356	0.877967	0.325329	0.719987	0.0131826	0.984791	1.57435	0.000737859	Calcium-binding EF-hand family protein	EF hand	Calmodulin_and_related_proteins_(EF-Hand_superfamily)	AT2G15680.1
Glyma.05G088400	Chr05:18881309-18884308	-1.37829	1	0.111463	1	-0.595716	1	2.06285	0.0155734	protein kinases;ubiquitin-protein ligases	Ankyrin repeat; "MSP (Major sperm protein) domain"	26S_proteasome_regulatory_complex,_subunit_PSMD10	AT5G13530.2
Glyma.05G089200	Chr05:19482841-19500746	-0.618438	0.523826	-0.323415	0.683704	0.0284433	0.96823	1.04178	0.00247339	cationic amino acid transporter 2	Amino acid permease	Amino_acid_transporters	AT1G58030.1
Glyma.05G091100	Chr05:21229067-21232832	-0.10752	0.968813	0.209155	0.823459	0.932314	0.00172635	1.39258	0.000737859	sumo conjugation enzyme 1	Ubiquitin-conjugating enzyme	Ubiquitin-protein_ligase	AT3G57870.1
Glyma.05G094000	Chr05:23861867-23872156	0.10384	0.974126	-0.0537988	0.971283	0.930262	0.0158328	2.17561	0.000737859	nicotinate phosphoribosyltransferase 2	Nicotinate phosphoribosyltransferase (NAPRTase) family	Nicotinic_acid_phosphoribosyltransferase	AT2G23420.1
Glyma.05G094900	Chr05:24303728-24304949	1.53243	0.275754	1.16593	0.0571092	0.938881	0.321539	2.95781	0.0224168	basic helix-loop-helix (bHLH) DNA-binding superfamily protein	Helix-loop-helix DNA-binding domain	NA	AT5G67060.1
Glyma.05G096800	Chr05:25527992-25530821	0.664055	0.533883	1.0563	0.0327548	0.265636	0.644525	0.0866522	0.879449	Granulin repeat cysteine protease family protein	Papain family cysteine protease; "Cathepsin propeptide inhibitor domain (I29)"	Cysteine_proteinase_Cathepsin_L	AT1G47128.1
Glyma.05G099300	Chr05:26298658-26299650	1.19795	1	-2.15702	0.371754	0	0.000934821	4.03065	0.00797108	unknown protein; FUNCTIONS IN: molecular_function unknown; INVOLVED IN: response to karrikin; LOCATED IN: endomembrane system; EXPRESSED IN: cotyledon, hypocotyl, leaf; EXPRESSED DURING: LP.04 four leaves visible; BEST Arabidopsis thaliana protein match is: unknown protein (TAIR:AT2G23270.1); Has 30201 Blast hits to 17322 proteins in 780 species: Archae - 12; Bacteria - 1396; Metazoa - 17338; Fun…	NA	NA	AT4G37290.1
Glyma.05G102300	Chr05:27127162-27129666	0.587804	0.808754	0.976967	0.150178	1.17724	0.0153837	1.54461	0.00566748	ARM-repeat/Tetratricopeptide repeat (TPR)-like protein	NA	NA	AT5G43120.1
Glyma.05G103700	Chr05:27632519-27637991	0.793933	0.317716	1.83789	0.00686619	-0.923126	0.0374891	1.52832	0.00193389	NA	NA	NA	NA
Glyma.05G106800	Chr05:28384472-28386360	0.340767	0.958211	0.999771	0.411846	3.82576	0.363285	2.69316	0.000737859	CYCLIN D1;1	Cyclin, N-terminal domain; "Cyclin, C-terminal domain"	G1/S-specific_cyclin_D	AT1G70210.1
Glyma.05G109500	Chr05:29089825-29091542	0.363364	0.90979	1.31739	0.0471262	2.81602	0.000934821	2.34071	0.000737859	Homeobox-leucine zipper protein family	Homeobox associated leucine zipper; "Homeobox domain"	Transcription_factor_tinman/NKX2-3,_contains_HOX_domain	AT4G37790.1
Glyma.05G114500	Chr05:30370124-30374215	0.676173	0.539956	1.02554	0.0205101	-0.378988	0.455443	0.468194	0.309381	alpha/beta-Hydrolases superfamily protein	alpha/beta hydrolase fold	Predicted_alpha/beta_hydrolase	AT5G14390.1
Glyma.05G114800	Chr05:30475378-30475834	1.55178	0.841551	2.5148	0.160874	4.28358	0.527824	4.14126	0.0210725	NA	NA	NA	NA
Glyma.05G116800	Chr05:30957154-30965495	-0.0947819	0.97421	-0.00762234	0.994505	1.1691	0.000934821	1.20757	0.000737859	Protein phosphatase 2C family protein	Protein phosphatase 2C	Serine/threonine_protein_phosphatase	AT1G34750.1
Glyma.05G117000	Chr05:30980198-30990654	0.278936	0.874887	0.17509	0.862596	0.835512	0.00787713	1.08595	0.000737859	Calmodulin-binding transcription activator protein with CG-1 and Ankyrin domains	IQ calmodulin-binding motif; "Ankyrin repeat"; "IPT/TIG domain"; "CG-1 domain"	Uncharacterized_conserved_protein,_contains_IPT/TIG_domain	AT5G64220.2
Glyma.05G119500	Chr05:31236890-31244123	-0.917596	0.676619	0.545652	1	2.27201	0.000934821	4.20813	0.000737859	BRI1-associated receptor kinase	Protein kinase domain; "Leucine rich repeat N-terminal domain"; "Leucine Rich Repeat"	Serine/threonine_protein_kinase	AT4G33430.1
Glyma.05G119600	Chr05:31254780-31262623	0.320756	0.913801	1.45851	0.162502	1.27867	0.0726103	2.52195	0.0128013	BRI1-associated receptor kinase	Protein kinase domain; "Leucine Rich Repeat"; "Leucine rich repeat N-terminal domain"	Serine/threonine_protein_kinase	AT4G33430.1
Glyma.05G122900	Chr05:31656339-31662035	0.816001	0.576743	0.57967	0.560166	1.97831	0.000934821	3.11872	0.000737859	unknown protein; LOCATED IN: chloroplast; EXPRESSED IN: 24 plant structures; EXPRESSED DURING: 14 growth stages; BEST Arabidopsis thaliana protein match is: unknown protein (TAIR:AT4G08510.1); Has 5029 Blast hits to 1779 proteins in 339 species: Archae - 2; Bacteria - 1372; Metazoa - 990; Fungi - 933; Plants - 111; Viruses - 28; Other Eukaryotes - 1593 (source: NCBI BLink).	NA	NA	AT1G36990.1
Glyma.05G124000	Chr05:31766561-31767866	0.904136	0.695073	2.384	0.177311	2.41709	0.0469587	2.46169	0.0252416	polygalacturonase inhibiting protein 1	Leucine Rich Repeat; "Leucine rich repeat N-terminal domain"	NA	AT5G06860.1
Glyma.05G124300	Chr05:31779501-31780254	0.34256	0.853765	1.07084	0.0124868	-0.220328	0.703518	0.0966549	0.86147	polymerase delta 4	DNA polymerase delta, subunit 4	NA	AT1G09815.1
Glyma.05G124800	Chr05:31818404-31820497	1.47879	0.385596	0.22364	1	7.56877	0.372198	3.00186	0.0083207	FAD-binding Berberine family protein	FAD binding domain ; "Berberine and berberine like "	NA	AT5G44440.1
Glyma.05G129200	Chr05:32244024-32244862	0.500445	0.897176	0.319331	0.850003	2.58512	0.000934821	4.10394	0.000737859	unknown protein; BEST Arabidopsis thaliana protein match is: unknown protein (TAIR:AT1G06475.1); Has 30201 Blast hits to 17322 proteins in 780 species: Archae - 12; Bacteria - 1396; Metazoa - 17338; Fungi - 3422; Plants - 5037; Viruses - 0; Other Eukaryotes - 2996 (source: NCBI BLink).	NA	NA	AT5G46295.1
Glyma.05G133700	Chr05:32660002-32663094	0.259119	0.887676	0.699052	0.131353	0.931083	0.00172635	1.08501	0.000737859	lysm domain GPI-anchored protein 2 precursor	LysM domain	NA	AT2G17120.1
Glyma.05G135200	Chr05:32769625-32771043	-1.03205	0.233732	-0.32545	0.78876	0.727853	0.170638	1.41524	0.00193389	Protein prenylyltransferase superfamily protein	NA	NA	AT3G18420.1
Glyma.05G138400	Chr05:33079961-33087907	-0.244658	0.960092	0.0408889	0.984769	1.12694	0.125072	1.52698	0.0104187	purple acid phosphatase 8	Calcineurin-like phosphoesterase	Purple_(tartrate-resistant)_acid_phosphatase	AT2G01890.1
Glyma.05G138900	Chr05:33135317-33139873	-0.113466	0.967304	-0.158587	0.884174	0.979462	0.000934821	1.06295	0.00136914	Protein of unknown function (DUF1423)	Protein of unknown function (DUF1423)	NA	AT1G14740.1
Glyma.05G139500	Chr05:33196399-33200842	-0.112079	0.984956	1.47979	0.0978227	1.04625	0.0698683	2.51366	0.000737859	Protein kinase superfamily protein	Protein tyrosine kinase	Serine/threonine_protein_kinase	AT1G70740.1
Glyma.05G140200	Chr05:33281197-33285862	0.235961	0.918406	-0.0178056	0.988518	0.627933	0.124654	1.09653	0.00297804	Ubiquitin-conjugating enzyme family protein	Ubiquitin-conjugating enzyme	Ubiquitin-protein_ligase	AT1G53025.1
Glyma.05G144300	Chr05:33815053-33817610	0.650113	0.599616	-0.482131	0.567459	0.829895	0.119895	1.18175	0.00759397	RING/U-box superfamily protein	NA	Predicted_E3_ubiquitin_ligase	AT1G24440.1
Glyma.05G144500	Chr05:33835690-33840877	1.45144	0.235543	0.14282	1	1.34817	0.102846	1.45397	0.0419822	response regulator 11	Response regulator receiver domain; "Myb-like DNA-binding domain"	NA	AT1G67710.1
Glyma.05G144800	Chr05:33861273-33865092	-0.0041569	0.997241	0.434878	0.499393	0.930398	0.00675021	1.64384	0.000737859	Ribonuclease inhibitor	NA	NA	AT3G26000.1
Glyma.05G155500	Chr05:34836690-34838910	-0.592799	0.864324	-0.718063	0.61454	0.761029	1	3.06872	0.000737859	Amino acid permease family protein	Amino acid permease	Amino_acid_transporters	AT3G13620.1
Glyma.05G158200	Chr05:35031701-35033557	0.0312317	0.996196	0.565046	0.64843	0.435852	0.696691	1.42792	0.0170777	Dof-type zinc finger DNA-binding family protein	Dof domain, zinc finger	NA	AT1G29160.1
Glyma.05G159200	Chr05:35128410-35131613	-0.0747775	0.987483	1.45162	0.0363397	0.776385	0.114316	1.60281	0.000737859	Leucine-rich repeat protein kinase family protein	Leucine Rich Repeat; "Protein tyrosine kinase"	Serine/threonine_protein_kinase	AT5G45800.1
Glyma.05G160800	Chr05:35259039-35260877	-0.718875	0.262258	-0.511867	0.365507	0.463579	0.247753	1.96803	0.000737859	WRKY DNA-binding protein 65	WRKY DNA -binding domain	NA	AT1G29280.1
Glyma.05G161400	Chr05:35304157-35305949	1.17674	1	0.737549	0.649716	3.54235	0.0710415	2.90372	0.000737859	glutathione S-transferase tau 7	Glutathione S-transferase, N-terminal domain; "Glutathione S-transferase, C-terminal domain"	Glutathione_S-transferase	AT2G29420.1
Glyma.05G161600	Chr05:35308515-35310360	0.0873599	0.982555	1.14124	0.019057	1.86572	0.000934821	1.07822	0.0210725	glutathione S-transferase tau 7	Glutathione S-transferase, N-terminal domain; "Glutathione S-transferase, C-terminal domain"	Glutathione_S-transferase	AT2G29420.1
Glyma.05G164800	Chr05:35549830-35557199	1.47894	1	-0.782239	0.596559	3.50622	1	3.27919	0.014351	Sulfite exporter TauE/SafE family protein	Sulfite exporter TauE/SafE	NA	AT2G25737.1
Glyma.05G167300	Chr05:35800147-35816861	0.0358215	0.991305	0.502891	0.352753	0.453951	0.230593	1.35191	0.000737859	LETM1-like protein	LETM1-like protein	Ca2+-binding_transmembrane_protein_LETM1/MRS7	AT3G59820.1
Glyma.05G168300	Chr05:35880139-35893105	0.707238	0.746109	-1.90991	0.00986827	-0.02408	0.9852	2.42163	0.00193389	phospholipase D delta	Phospholipase D C terminal ; "C2 domain"; "Phospholipase D Active site motif"	Phospholipase_D1	AT4G35790.2
Glyma.05G171100	Chr05:36147018-36148009	0.934994	0.78185	0.34958	0.876435	1.0796	0.277397	2.01794	0.0309295	Arabidopsis phospholipase-like protein (PEARLI 4) family	Arabidopsis phospholipase-like protein (PEARLI 4)	NA	AT4G35110.2
Glyma.05G172300	Chr05:36235761-36237208	0.182784	0.970693	-2.52601	0.0874073	-0.468033	0.697021	1.59919	0.0389193	photosystem II BY	Photosystem II protein Y (PsbY)	NA	AT1G67740.1
Glyma.05G173500	Chr05:36289444-36294146	0.677419	0.760158	1.89617	0.001762	2.64409	0.000934821	3.02703	0.000737859	Copine (Calcium-dependent phospholipid-binding protein) family	Copine	Predicted_E3_ubiquitin_ligase	AT1G67800.2
Glyma.05G175400	Chr05:36417760-36418855	-1.14922	1	0.837194	1	1.17301	0.333511	2.51613	0.0323097	RING/U-box superfamily protein	Zinc finger, C3HC4 type (RING finger)	Anaphase-promoting_complex_(APC),_subunit_11	AT5G10380.1
Glyma.05G175500	Chr05:36419738-36427415	0.416903	1	0.18614	1	0.686997	1	3.90057	0.000737859	GTP cyclohydrolase II	3,4-dihydroxy-2-butanone 4-phosphate synthase; "GTP cyclohydrolase II"	Bifunctional_GTP_cyclohydrolase_II/3,4-dihydroxy-2butanone-4-phosphate_synthase	AT5G64300.1
Glyma.05G175800	Chr05:36484282-36484991	0.225609	0.967879	1.79095	0.0256481	3.06277	0.000934821	3.6093	0.000737859	NA	NA	NA	NA
Glyma.05G181500	Chr05:36941737-36943371	-0.68524	0.374939	0.848716	0.0399053	-0.0321807	0.959325	1.31913	0.000737859	Heavy metal transport/detoxification superfamily protein	Heavy-metal-associated domain	Copper_chaperone	AT4G39700.1
Glyma.05G182500	Chr05:37029298-37037313	1.10736	0.43081	0.240076	0.883061	1.27279	0.0754784	1.68653	0.000737859	bZIP transcription factor family protein	bZIP transcription factor	NA	AT5G65210.5
Glyma.05G184500	Chr05:37142868-37146009	-0.112627	0.979272	2.79005	0.001762	3.93796	0.000934821	5.25315	0.000737859	WRKY DNA-binding protein 51	WRKY DNA -binding domain	NA	AT5G64810.1
Glyma.05G190200	Chr05:37592566-37598126	0.426159	1	0.379174	0.837776	1.13562	1	1.67777	0.0313767	plant glycogenin-like starch initiation protein 1	Glycosyl transferase family 8	Glycosyl_transferase,_family_8_-_glycogenin	AT3G18660.2
Glyma.05G191000	Chr05:37665840-37673520	-2.62107	0.0256985	-1.34407	0.0351231	1.17984	0.0886981	2.16924	0.000737859	NA	Aminotransferase class-V	NA	NA
Glyma.05G194100	Chr05:37879464-37886088	-0.0357979	0.991305	0.375272	0.598031	0.0456792	0.940813	1.09355	0.000737859	alpha/beta-Hydrolases superfamily protein	Lipase (class 3)	NA	AT3G52430.1
Glyma.05G195000	Chr05:37939651-37941553	1.52111	0.00526016	2.36365	0.001762	2.22318	0.000934821	3.08495	0.000737859	NAC (No Apical Meristem) domain transcriptional regulator superfamily protein	No apical meristem (NAM) protein	NA	AT1G01720.1
Glyma.05G195100	Chr05:37942385-37946300	-0.141511	0.973125	-0.733211	0.299923	0.777057	0.0952232	3.05803	0.000737859	Eukaryotic aspartyl protease family protein	Eukaryotic aspartyl protease	Aspartyl_protease	AT4G33490.2
Glyma.05G195500	Chr05:37982440-37989601	1.51891	0.235393	2.52302	0.001762	1.62202	0.0517237	2.60062	0.000737859	fatty acid amide hydrolase	Amidase	Amidases	AT5G64440.1
Glyma.05G196300	Chr05:38053567-38054664	0.960312	0.62947	0.358496	0.865473	1.27651	0.210627	2.39093	0.0352203	SAUR-like auxin-responsive protein family	Auxin responsive protein	NA	AT2G46690.1
Glyma.05G196400	Chr05:38062129-38068621	0.652665	0.605744	0.945004	0.112392	0.857463	0.0460658	1.03119	0.0149623	Leucine-rich repeat protein kinase family protein	Leucine Rich Repeat; "Protein kinase domain"	Serine/threonine_protein_kinase	AT5G63710.1
Glyma.05G197000	Chr05:38123255-38137604	-0.562652	0.909448	0.57376	0.806747	2.02489	0.00502859	3.27478	0.000737859	MAC/Perforin domain-containing protein	MAC/Perforin domain	NA	AT4G24290.2
Glyma.05G197100	Chr05:38123255-38137604	0.103275	0.982521	0.274722	0.840859	0.936009	0.0705267	1.35021	0.0130911	NA	NA	NA	NA
Glyma.05G198900	Chr05:38298852-38299823	0.434187	0.844964	-0.557575	0.385774	2.25061	0.000934821	2.61522	0.000737859	unknown protein; FUNCTIONS IN: molecular_function unknown; INVOLVED IN: biological_process unknown; LOCATED IN: plasma membrane; BEST Arabidopsis thaliana protein match is: unknown protein (TAIR:AT2G44010.1); Has 20 Blast hits to 20 proteins in 7 species: Archae - 0; Bacteria - 0; Metazoa - 0; Fungi - 0; Plants - 20; Viruses - 0; Other Eukaryotes - 0 (source: NCBI BLink).	NA	NA	AT3G59880.1
Glyma.05G199000	Chr05:38299824-38306022	1.58862	0.0281062	-0.151674	0.918544	2.31669	0.000934821	3.32231	0.000737859	Amidase family protein	Amidase	Amidases	AT5G07360.1
Glyma.05G199700	Chr05:38345005-38347264	1.1696	0.693689	0.612606	0.693502	1.72159	0.116118	1.81171	0.0431481	Rubredoxin-like superfamily protein	Rubredoxin	NA	AT5G51010.1
Glyma.05G200800	Chr05:38463200-38468505	0.350431	0.809427	0.599108	0.238897	0.451011	0.280653	1.36863	0.000737859	auxin response factor 2	AUX/IAA family; "Auxin response factor"; "B3 DNA binding domain"	NA	AT5G62000.3
Glyma.05G202700	Chr05:38623103-38625649	0.933008	0.127675	3.1872	0.00568368	-0.257079	0.691095	1.8968	0.00436014	Nodulin MtN3 family protein	Sugar efflux transporter for intercellular exchange	Multitransmembrane_protein	AT5G50800.1
Glyma.05G204100	Chr05:38767834-38772912	0.425066	0.855228	1.51588	0.001762	0.964501	0.0223721	1.42199	0.000737859	Squamosa promoter-binding protein-like (SBP domain) transcription factor family protein	SBP domain	NA	AT5G50570.2
Glyma.05G204600	Chr05:38801527-38802396	3.47744	1	4.60736	1	3.23219	0.00245792	2.2211	0.0107716	osmotin 34	Thaumatin family	NA	AT4G11650.1
Glyma.05G207700	Chr05:38986352-38989038	-0.00753913	0.997207	-0.180111	0.870808	1.06764	0.00562171	1.40165	0.000737859	Haloacid dehalogenase-like hydrolase (HAD) superfamily protein	haloacid dehalogenase-like hydrolase	Predicted_haloacid-halidohydrolase_and_related_hydrolases	AT4G11570.2
Glyma.05G209000	Chr05:39098575-39099952	-0.700796	0.507955	-0.213436	0.850728	0.993243	0.00844923	1.95734	0.000737859	BTB/POZ domain with WD40/YVTN repeat-like protein	BTB/POZ domain	SETA_binding_protein_SB1_and_related_proteins,_contain_BTB/POZ_domain	AT5G41330.1
Glyma.05G210300	Chr05:39221306-39225275	0.586436	0.603833	-0.473086	0.511099	0.69088	0.122692	1.50614	0.000737859	POX (plant homeobox) family protein	Associated with HOX; "Homeobox domain"	Transcription_factor_MEIS1_and_related_HOX_domain_proteins	AT5G41410.1
Glyma.05G211600	Chr05:39308347-39310484	0.609265	0.690106	0.531272	0.612367	1.10277	0.00675021	6.5044	0.000737859	Heavy metal transport/detoxification superfamily protein	Heavy-metal-associated domain	NA	AT1G01490.2
Glyma.05G211900	Chr05:39339315-39341188	0.167442	0.977223	0.257468	0.857099	2.89723	0.00444619	3.47036	0.000737859	WRKY family transcription factor	WRKY DNA -binding domain	NA	AT4G23550.1
Glyma.05G212600	Chr05:39412221-39413348	-0.756049	0.812564	-0.681961	0.581419	0.589414	0.534808	1.54313	0.00759397	Late embryogenesis abundant (LEA) hydroxyproline-rich glycoprotein family	Late embryogenesis abundant protein	NA	AT2G46150.1
Glyma.05G212900	Chr05:39435298-39443685	-0.503422	1	0.387799	1	0.605486	1	2.89648	0.0234777	P-loop containing nucleoside triphosphate hydrolases superfamily protein	ATPase family associated with various cellular activities (AAA)	AAA+-type_ATPase	AT1G64110.2
Glyma.05G215200	Chr05:39600935-39602625	-0.577363	1	-0.901141	0.364173	0.766064	1	1.48565	0.0307127	NA	NA	NA	NA
Glyma.05G215600	Chr05:39618851-39628009	0.530845	0.808298	-0.404375	0.765624	0.734414	0.129052	1.23641	0.0224168	Transmembrane amino acid transporter family protein	Transmembrane amino acid transporter protein	Amino_acid_transporters	AT5G41800.1
Glyma.05G216000	Chr05:39643273-39644174	1.00588	0.110719	-0.385371	0.647794	1.12482	0.000934821	1.8188	0.000737859	NA	NA	NA	NA
Glyma.05G217500	Chr05:39757554-39758761	0.437706	0.776929	0.106537	0.939487	1.57391	0.000934821	1.69837	0.000737859	Late embryogenesis abundant (LEA) hydroxyproline-rich glycoprotein family	Late embryogenesis abundant protein	NA	AT4G23930.1
Glyma.05G217600	Chr05:39762156-39765360	0.529078	0.722836	1.28738	0.001762	-0.172237	0.803241	0.604258	0.134195	phosphoinositide 4-kinase gamma 4	Ubiquitin-2 like Rad60 SUMO-like; "Ubiquitin family"; "Phosphatidylinositol 3- and 4-kinase"	Phosphatidylinositol_4-kinase	AT2G46500.2
Glyma.05G218500	Chr05:39823268-39825665	0.0549037	0.986268	0.139172	0.906584	0.281492	0.538163	1.45181	0.000737859	DCD (Development and Cell Death) domain protein	Development and cell death domain	NA	AT5G42050.1
Glyma.05G221300	Chr05:40073988-40080807	0.165316	0.954164	-0.105694	0.937991	0.680492	0.0764346	1.12819	0.00136914	auxin response factor 19	B3 DNA binding domain; "AUX/IAA family"; "Auxin response factor"	NA	AT1G19220.1
Glyma.05G221800	Chr05:40120283-40122468	-0.15872	0.964782	0.267	0.848731	0.377713	0.547456	1.34363	0.00344809	unknown protein; Has 1807 Blast hits to 1807 proteins in 277 species: Archae - 0; Bacteria - 0; Metazoa - 736; Fungi - 347; Plants - 385; Viruses - 0; Other Eukaryotes - 339 (source: NCBI BLink).	NA	NA	AT5G35320.1
Glyma.05G222600	Chr05:40196172-40197937	0.629062	1	-1.41477	1	3.98117	0.255494	3.27431	0.00136914	myb-like transcription factor family protein	Myb-like DNA-binding domain	NA	AT5G56840.1
Glyma.05G224700	Chr05:40351004-40361888	0.488301	0.702985	0.100255	0.941173	0.630984	0.134727	1.50939	0.000737859	LOCATED IN: vacuole; EXPRESSED IN: 24 plant structures; EXPRESSED DURING: 13 growth stages; BEST Arabidopsis thaliana protein match is: glycine-rich protein (TAIR:AT4G32920.3); Has 1807 Blast hits to 1807 proteins in 277 species: Archae - 0; Bacteria - 0; Metazoa - 736; Fungi - 347; Plants - 385; Viruses - 0; Other Eukaryotes - 339 (source: NCBI BLink).	NA	NA	AT5G11700.1
Glyma.05G230900	Chr05:40864782-40866071	0.296527	0.914671	1.23382	0.00448057	0.870239	0.0546977	1.64234	0.000737859	ovate family protein 8	Transcriptional repressor, ovate	NA	AT5G19650.1
Glyma.05G231000	Chr05:40872963-40874120	1.12936	0.592752	0.79901	0.589265	0.806707	0.544719	3.50637	0.0372177	unknown protein; BEST Arabidopsis thaliana protein match is: unknown protein (TAIR:AT1G15260.1); Has 26 Blast hits to 26 proteins in 7 species: Archae - 0; Bacteria - 0; Metazoa - 0; Fungi - 0; Plants - 26; Viruses - 0; Other Eukaryotes - 0 (source: NCBI BLink).	NA	NA	AT3G16070.1
Glyma.05G231900	Chr05:40934313-40940453	0.29642	0.856107	0.179205	0.857528	0.813753	0.0187834	1.04331	0.00247339	aldehyde dehydrogenase 2C4	Aldehyde dehydrogenase family	Aldehyde_dehydrogenase	AT3G24503.1
Glyma.05G232300	Chr05:40978698-40981751	-0.489821	0.79587	-0.190702	0.867889	1.01625	0.0130316	1.14682	0.00606287	Heavy metal transport/detoxification superfamily protein	Heavy-metal-associated domain	Copper_chaperone	AT3G24450.1
Glyma.05G232700	Chr05:41017568-41021647	0.294827	0.938538	0.232131	0.88101	0.151547	0.889304	1.48542	0.0048047	alpha/beta-Hydrolases superfamily protein	Partial alpha/beta-hydrolase lipase region	Triglyceride_lipase-cholesterol_esterase	AT1G73920.1
Glyma.05G233000	Chr05:41036662-41039740	0.341116	0.891099	1.04228	0.0416946	1.66802	0.000934821	3.58405	0.000737859	Peptidyl-tRNA hydrolase family protein	Peptidyl-tRNA hydrolase	Peptidyl-tRNA_hydrolase	AT1G18440.1
Glyma.05G234500	Chr05:41154748-41156676	1.57054	0.313802	0.774804	0.296708	0.299471	0.784161	1.13833	0.0451632	BR enhanced expression 1	Helix-loop-helix DNA-binding domain	NA	AT1G18400.1
Glyma.05G234600	Chr05:41164260-41166233	1.31762	0.602359	3.94329	0.313857	5.8023	0.177175	5.19903	0.00606287	myb domain protein 116	Myb-like DNA-binding domain	Transcription_factor,_Myb_superfamily	AT1G25340.1
Glyma.05G237100	Chr05:41347024-41351690	1.05378	1	-1.24948	0.0571092	2.10095	1	1.93463	0.00136914	Protein kinase superfamily protein	Protein tyrosine kinase	Serine/threonine_protein_kinase	AT1G66910.1
Glyma.05G237200	Chr05:41356615-41361074	0.776703	0.666069	2.92359	0.001762	4.97518	0.000934821	5.87131	0.000737859	Calmodulin binding protein-like	Calmodulin binding protein-like	NA	AT1G73805.1
Glyma.05G237300	Chr05:41365081-41368232	0.276096	0.957138	1.31825	0.126065	3.45712	0.000934821	2.81199	0.000737859	Core-2/I-branching beta-1,6-N-acetylglucosaminyltransferase family protein	Core-2/I-Branching enzyme	NA	AT1G68390.1
Glyma.05G240500	Chr05:41562810-41565666	0.509059	0.849612	0.0182621	0.991885	0.998009	0.114113	1.70302	0.00344809	heat shock transcription factor A8	HSF-type DNA-binding	NA	AT1G67970.1
Glyma.05G244400	Chr05:41880910-41883720	0.358472	0.910883	0.192782	0.906897	-0.118645	0.90509	1.77913	0.00344809	Tetratricopeptide repeat (TPR)-like superfamily protein	PPR repeat	NA	AT4G02750.1
Glyma.05G247500	Chr05:42083145-42095871	0.35039	0.898122	0.871815	0.15756	0.42082	0.521173	1.31956	0.00247339	STELAR K+ outward rectifier	Ankyrin repeat; "Domain of unknown function (DUF3354)"; "Ion transport protein"; "Cyclic nucleotide-binding domain"	K+-channel_ERG_and_related_proteins,_contain_PAS/PAC_sensor_domain	AT3G02850.1
Glyma.05G247800	Chr05:42105776-42107998	0.172668	0.964782	0.0141229	0.992188	1.42518	0.000934821	2.15718	0.000737859	purple acid phosphatase 3	Calcineurin-like phosphoesterase	Purple_(tartrate-resistant)_acid_phosphatase	AT1G14700.1
Glyma.05G247900	Chr05:42109944-42112794	1.25388	0.00526016	2.0443	0.001762	2.5047	0.000934821	2.47534	0.000737859	purple acid phosphatase 17	Calcineurin-like phosphoesterase	Purple_(tartrate-resistant)_acid_phosphatase	AT3G17790.1
Glyma.06G007500	Chr06:592808-596209	0.418888	0.792763	0.453924	0.562195	0.479961	0.413375	1.37215	0.0107716	arginine decarboxylase 2	Pyridoxal-dependent decarboxylase, C-terminal sheet domain; "Pyridoxal-dependent decarboxylase, pyridoxal binding domain"	NA	AT4G34710.2
Glyma.06G009100	Chr06:715586-717554	0.682484	1	1.48836	0.144513	3.67732	0.0500064	3.19482	0.00193389	salt tolerance homolog2	B-box zinc finger	NA	AT1G75540.1
Glyma.06G010200	Chr06:800969-802207	-0.378251	0.779205	1.55533	0.001762	0.481957	0.209957	1.82853	0.000737859	G-box binding factor 6	Basic region leucine zipper	NA	AT4G34590.1
Glyma.06G010800	Chr06:836610-837676	0.784218	0.821824	1.67479	0.0405521	2.69962	0.0116187	0.884597	0.1656	jasmonic acid carboxyl methyltransferase	SAM dependent carboxyl methyltransferase	NA	AT1G19640.1
Glyma.06G012200	Chr06:900350-902864	0.739411	0.749325	0.369965	0.763549	1.00189	0.256681	1.77347	0.0107716	cryptochrome-interacting basic-helix-loop-helix 1	Helix-loop-helix DNA-binding domain	NA	AT4G34530.1
Glyma.06G013200	Chr06:984673-988203	1.57883	1	-2.60989	0.001762	-0.528237	1	2.12274	0.00797108	NA	Protein of unknown function (DUF2775)	NA	NA
Glyma.06G017600	Chr06:1302638-1306266	-0.187878	0.973365	1.7359	0.0262701	2.76873	0.000934821	2.97	0.000737859	Protein kinase superfamily protein	Protein kinase domain	Serine/threonine_protein_kinase	AT1G76360.1
Glyma.06G019400	Chr06:1472248-1476137	-0.50608	0.72293	-0.496734	0.476343	0.398575	0.489589	1.18923	0.00247339	FtsH extracellular protease family	Peptidase family M41; "ATPase family associated with various cellular activities (AAA)"	AAA+-type_ATPase_containing_the_peptidase_M41_domain	AT5G42270.1
Glyma.06G026300	Chr06:2025052-2027273	-0.721872	0.554156	1.14045	0.0205101	-1.57458	0.000934821	1.14248	0.00297804	glyoxal oxidase-related protein	Glyoxal oxidase N-terminus; "Domain of unknown function (DUF1929)"	NA	AT1G75620.1
Glyma.06G028000	Chr06:2183635-2186994	0.353526	0.808754	0.834295	0.0590116	0.521631	0.190122	1.26575	0.000737859	Walls Are Thin 1	EamA-like transporter family	NA	AT1G75500.2
Glyma.06G030900	Chr06:2425414-2428423	0.215587	0.92007	0.471308	0.445041	0.735778	0.029578	1.09746	0.000737859	NmrA-like negative transcriptional regulator family protein	NmrA-like family	NA	AT4G39230.1
Glyma.06G033300	Chr06:2575019-2578271	0.676838	0.453737	0.768244	0.22126	0.593384	0.165385	1.07797	0.00566748	C2H2-like zinc finger protein	Zinc-finger double-stranded RNA-binding	NA	AT5G66730.1
Glyma.06G034700	Chr06:2694643-2695761	0.173708	0.974416	1.90265	0.0582189	3.28882	0.000934821	3.85691	0.000737859	calmodulin-like 41	EF hand	Calmodulin_and_related_proteins_(EF-Hand_superfamily)	AT3G50770.1
Glyma.06G036200	Chr06:2776995-2780971	-1.16062	0.0606997	-0.627679	0.23506	0.953174	0.0192134	1.21021	0.000737859	nitrate transporter 1:2	POT family	H+/oligopeptide_symporter	AT1G69850.1
Glyma.06G038400	Chr06:2918144-2919393	0.393469	0.938857	-0.148462	0.943336	1.80868	0.187025	2.10117	0.00902028	unknown protein; FUNCTIONS IN: molecular_function unknown; INVOLVED IN: biological_process unknown; LOCATED IN: cellular_component unknown; EXPRESSED IN: 22 plant structures; EXPRESSED DURING: 14 growth stages.	NA	NA	AT1G47410.2
Glyma.06G041300	Chr06:3122899-3124901	2.02383	0.00526016	2.48811	0.001762	3.67059	0.000934821	4.47824	0.000737859	HXXXD-type acyl-transferase family protein	Transferase family	NA	AT5G42830.1
Glyma.06G041400	Chr06:3132563-3136289	0.632303	0.408386	0.239704	0.794375	1.01918	0.00245792	1.60987	0.000737859	HXXXD-type acyl-transferase family protein	Transferase family	NA	AT5G42830.1
Glyma.06G042100	Chr06:3179112-3180503	0.00524654	0.997256	-0.185966	0.903846	1.22961	0.0192134	1.57012	0.000737859	related to AP2 1	AP2 domain	NA	AT1G46768.1
Glyma.06G042200	Chr06:3180854-3181761	0.0336157	1	0.889751	1	0.822839	1	2.70466	0.048026	NA	NA	NA	NA
Glyma.06G042300	Chr06:3194306-3197140	-0.134081	0.96866	0.6319	0.278732	0.367935	0.423277	1.77301	0.000737859	unknown protein; FUNCTIONS IN: molecular_function unknown; INVOLVED IN: biological_process unknown; LOCATED IN: endomembrane system; Has 22 Blast hits to 22 proteins in 8 species: Archae - 0; Bacteria - 0; Metazoa - 0; Fungi - 0; Plants - 22; Viruses - 0; Other Eukaryotes - 0 (source: NCBI BLink).	SPRY domain	NA	AT4G06534.1
Glyma.06G044200	Chr06:3362509-3366628	0.506681	0.718392	1.52897	0.001762	1.24331	0.000934821	1.88464	0.000737859	NRAMP metal ion transporter 2	Natural resistance-associated macrophage protein	Mn2+_and_Fe2+_transporters_of_the_NRAMP_family	AT1G47240.1
Glyma.06G045400	Chr06:3452455-3454706	0.0447188	0.991372	0.932994	0.0471262	1.15784	0.000934821	2.13035	0.000737859	salt tolerance zinc finger	NA	NA	AT1G27730.1
Glyma.06G046800	Chr06:3535730-3536501	-2.60214	0.14153	-0.236442	0.896477	3.38869	0.0292143	4.04482	0.000737859	ZCF37	NA	NA	AT1G59590.1
Glyma.06G048100	Chr06:3618991-3620857	-0.498742	0.848214	0.245366	0.878485	1.05005	0.0993937	1.48922	0.0048047	Carbohydrate-binding protein	NA	NA	AT1G10150.1
Glyma.06G052900	Chr06:3996996-4002088	0.131061	0.962709	0.481605	0.472511	1.03347	0.000934821	1.09931	0.00193389	Mitochondrial substrate carrier family protein	Mitochondrial carrier protein	Mitochondrial_solute_carrier_protein	AT1G14560.1
Glyma.06G053200	Chr06:4026786-4030186	0.138452	0.959041	0.476254	0.406974	0.837705	0.0101191	1.10528	0.00136914	eukaryotic translation initiation factor 4A1	Helicase conserved C-terminal domain; "DEAD/DEAH box helicase"	Predicted_ATP-dependent_RNA_helicase_FAL1,_involved_in_rRNA_maturation,_DEAD-box_superfamily	AT3G13920.1
Glyma.06G053300	Chr06:4033814-4034583	0.145792	0.969439	-0.912987	0.260598	0.630955	0.277132	1.11665	0.0365516	Protein of unknown function (DUF3511)	Domain of unknown function (DUF3511)	NA	AT5G11970.1
Glyma.06G057300	Chr06:4327103-4329532	-0.965064	1	2.02078	0.0315444	0.136516	1	4.78564	0.0844519	Protein kinase superfamily protein	Protein tyrosine kinase	Serine/threonine_protein_kinase	AT2G05940.1
Glyma.06G058200	Chr06:4377231-4381986	0.11971	0.982956	0.622949	0.576038	-0.190945	0.84887	2.14518	0.00136914	3beta-hydroxysteroid-dehydrogenase/decarboxylase isoform 2	3-beta hydroxysteroid dehydrogenase/isomerase family	C-3_sterol_dehydrogenase/3-beta-hydroxysteroid_dehydrogenase_and_related_dehydrogenases	AT2G26260.1
Glyma.06G059700	Chr06:4525997-4530480	-1.38528	0.335002	0.463294	0.698286	2.34787	0.00732005	3.51848	0.000737859	HOPW1-1-interacting 2	Protein phosphatase 2C	Serine/threonine_protein_phosphatase	AT4G31750.1
Glyma.06G061900	Chr06:4653699-4666752	1.81193	0.702844	2.63974	0.001762	5.8173	0.0125935	5.27255	0.000737859	WRKY DNA-binding protein 40	WRKY DNA -binding domain	NA	AT1G80840.1
Glyma.06G063200	Chr06:4777641-4786997	1.37863	1	1.35772	0.0242919	1.74912	0.15079	3.34687	0.000737859	casein lytic proteinase B4	ATPase family associated with various cellular activities (AAA); "AAA domain (Cdc48 subfamily)"; "C-terminal, D2-small domain, of ClpB protein "	Chaperone_HSP104_and_related_ATP-dependent_Clp_proteases	AT2G25140.1
Glyma.06G064200	Chr06:4887323-4887928	1.14066	0.0124072	1.44237	0.001762	-1.40532	0.000934821	-1.15095	0.00193389	Ribosomal protein L39 family protein	Ribosomal L39 protein	60s_ribosomal_protein_L39	AT4G31985.1
Glyma.06G064900	Chr06:4937612-4940251	1.29107	0.298154	0.640835	0.519857	1.95816	0.00381697	2.97134	0.000737859	RING/FYVE/PHD zinc finger superfamily protein	NA	NA	AT2G34200.1
Glyma.06G065600	Chr06:5007946-5011118	2.48032	0.140615	5.61016	0.001762	5.3665	0.0180038	6.96192	0.463432	SPFH/Band 7/PHB domain-containing membrane-associated protein family	SPFH domain / Band 7 family	Flotillins	AT5G25250.1
Glyma.06G067200	Chr06:5123238-5128154	-0.0666895	0.99216	0.622314	0.638864	0.096174	0.930951	2.84001	0.000737859	adenine phosphoribosyltransferase 5	Phosphoribosyl transferase domain	Adenine_phosphoribosyl_transferases	AT5G11160.1
Glyma.06G067300	Chr06:5143780-5148264	0.154379	0.969911	-0.177369	0.914374	0.911684	0.100345	2.11673	0.000737859	Protein kinase superfamily protein	Protein tyrosine kinase	MEKK_and_related_serine/threonine_protein_kinases	AT4G32250.3
Glyma.06G067700	Chr06:5171384-5173237	0.0143464	0.997207	0.217345	0.840859	0.473703	0.490593	1.02134	0.0161859	indole-3-acetic acid inducible 29	AUX/IAA family	NA	AT4G32280.1
Glyma.06G068000	Chr06:5196476-5200198	0.471386	0.899638	0.618788	1	1.40921	0.0267763	1.56547	0.0182023	unknown protein; FUNCTIONS IN: molecular_function unknown; INVOLVED IN: biological_process unknown; LOCATED IN: cellular_component unknown; EXPRESSED IN: 23 plant structures; EXPRESSED DURING: 14 growth stages; BEST Arabidopsis thaliana protein match is: unknown protein (TAIR:AT5G04860.1); Has 84 Blast hits to 73 proteins in 13 species: Archae - 0; Bacteria - 0; Metazoa - 0; Fungi - 0; Plants - 8…	NA	NA	AT3G11760.1
Glyma.06G072000	Chr06:5497944-5498961	0.96843	0.780879	0.0290774	0.992369	3.15645	1	1.76676	0.0234777	unknown protein; FUNCTIONS IN: molecular_function unknown; INVOLVED IN: biological_process unknown; LOCATED IN: chloroplast; EXPRESSED IN: 10 plant structures; EXPRESSED DURING: LP.06 six leaves visible, LP.04 four leaves visible, 4 anthesis, petal differentiation and expansion stage; Has 24 Blast hits to 24 proteins in 9 species: Archae - 0; Bacteria - 0; Metazoa - 0; Fungi - 0; Plants - 24; Vir…	NA	NA	AT2G25625.2
Glyma.06G074300	Chr06:5724245-5730063	0.677607	0.354164	0.0903945	0.941031	0.510562	0.195818	1.0542	0.00344809	CHY-type/CTCHY-type/RING-type Zinc finger protein	Zinc finger, C3HC4 type (RING finger); "CHY zinc finger"	Zn-finger_protein	AT5G25560.1
Glyma.06G076100	Chr06:5893904-5901500	0.536863	0.569835	1.26068	0.001762	0.658786	0.0717033	0.934645	0.00971482	H(+)-ATPase 5	haloacid dehalogenase-like hydrolase; "Cation transporter/ATPase, N-terminus"; "E1-E2 ATPase"	Plasma_membrane_H+-transporting_ATPase	AT2G24520.1
Glyma.06G076600	Chr06:5922569-5926982	0.542505	0.621045	0.325915	0.663224	0.999577	0.00381697	1.0195	0.00193389	RING/U-box superfamily protein	Zinc finger, C3HC4 type (RING finger)	NA	AT5G24870.2
Glyma.06G078100	Chr06:6046279-6049613	0.561887	0.690072	0.109025	0.952938	0.0531318	0.959954	2.87796	0.000737859	protein kinase C-like zinc finger protein	C1-like domain; "AhpC/TSA family"	Thioredoxin,_nucleoredoxin_and_related_proteins	AT4G31240.2
Glyma.06G084800	Chr06:6515570-6517480	-0.1354	0.966201	0.0314681	0.981776	0.870849	0.0120908	1.5996	0.000737859	RING/U-box superfamily protein	Zinc finger, C3HC4 type (RING finger)	NA	AT2G20030.1
Glyma.06G087900	Chr06:6794363-6798477	1.01614	0.302179	1.46271	0.0205101	0.796522	0.117929	1.77665	0.000737859	ATP-dependent protease La (LON) domain protein	ATP-dependent protease La (LON) domain	NA	AT2G25740.1
Glyma.06G088300	Chr06:6838982-6846287	-0.933585	0.652975	-0.434501	0.754653	1.47486	1	1.48803	0.0345166	amino acid permease 8	Transmembrane amino acid transporter protein	Amino_acid_transporters	AT1G10010.1
Glyma.06G091700	Chr06:7220390-7223432	0.159501	0.955997	-0.295923	0.746666	1.1385	0.000934821	1.52991	0.000737859	indoleacetic acid-induced protein 8	AUX/IAA family	NA	AT2G22670.4
Glyma.06G093400	Chr06:7353686-7356232	-0.175735	0.958799	0.403659	0.644731	-0.00260542	0.994899	1.42715	0.000737859	Predicted AT-hook DNA-binding family protein	Domain of unknown function (DUF296)	NA	AT5G49700.1
Glyma.06G094700	Chr06:7467315-7470711	0.662111	0.712393	0.426469	0.472112	0.631417	0.0690697	1.36183	0.000737859	sequence-specific DNA binding transcription factors;transcription regulators	NA	NA	AT5G64340.1
Glyma.06G096800	Chr06:7650115-7652002	0.789222	0.86903	1.25887	1	2.02834	0.145208	2.35808	0.0468228	unknown protein; BEST Arabidopsis thaliana protein match is: unknown protein (TAIR:AT5G65480.1); Has 35333 Blast hits to 34131 proteins in 2444 species: Archae - 798; Bacteria - 22429; Metazoa - 974; Fungi - 991; Plants - 531; Viruses - 0; Other Eukaryotes - 9610 (source: NCBI BLink).	NA	NA	AT4G38060.2
Glyma.06G100700	Chr06:7993820-8003087	1.14667	0.0938089	1.44293	0.00448057	0.770439	0.0771729	1.61649	0.000737859	NA	Queuine tRNA-ribosyltransferase	Queuine-tRNA_ribosyltransferase	NA
Glyma.06G100900	Chr06:8009669-8010876	-0.559971	0.853833	2.34201	0.001762	1.90021	0.000934821	3.93657	0.000737859	unknown protein; FUNCTIONS IN: molecular_function unknown; INVOLVED IN: biological_process unknown; LOCATED IN: chloroplast; EXPRESSED IN: 14 plant structures; EXPRESSED DURING: 9 growth stages; CONTAINS InterPro DOMAIN/s: Protein of unknown function DUF740 (InterPro:IPR008004); BEST Arabidopsis thaliana protein match is: unknown protein (TAIR:AT1G22470.1); Has 83 Blast hits to 83 proteins in 12 …	NA	NA	AT1G35210.1
Glyma.06G102300	Chr06:8111828-8113927	0.893287	0.416679	2.02368	0.001762	5.02853	0.000934821	4.39768	0.000737859	UDP-glucosyl transferase 85A3	UDP-glucoronosyl and UDP-glucosyl transferase	UDP-glucuronosyl_and_UDP-glucosyl_transferase	AT1G22380.1
Glyma.06G103100	Chr06:8193134-8196805	-0.377206	0.928196	0.299724	0.888083	0.735297	0.373293	1.78412	0.0128013	Protein phosphatase 2C family protein	Protein phosphatase 2C	Serine/threonine_protein_phosphatase	AT1G34750.1
Glyma.06G104600	Chr06:8335741-8339836	-0.532308	0.588229	-0.489283	0.398273	0.69848	0.044879	1.07837	0.000737859	Tetratricopeptide repeat (TPR)-like superfamily protein	Thioredoxin; "Tetratricopeptide repeat"	Molecular_chaperone_(DnaJ_superfamily)	AT1G78120.1
Glyma.06G104700	Chr06:8344987-8346593	0.465906	0.693689	1.06878	0.00789502	0.423796	0.310942	1.28596	0.000737859	unknown protein; FUNCTIONS IN: molecular_function unknown; INVOLVED IN: biological_process unknown; LOCATED IN: plasma membrane; EXPRESSED IN: 17 plant structures; EXPRESSED DURING: 7 growth stages; BEST Arabidopsis thaliana protein match is: unknown protein (TAIR:AT1G22230.1); Has 5452 Blast hits to 3541 proteins in 289 species: Archae - 4; Bacteria - 165; Metazoa - 1756; Fungi - 532; Plants - 2…	NA	NA	AT1G78110.1
Glyma.06G104800	Chr06:8372902-8376078	0.160571	1	1.42271	1	2.68713	0.0116187	4.67851	0.000737859	Haloacid dehalogenase-like hydrolase (HAD) superfamily protein	Trehalose-phosphatase	NA	AT5G65140.1
Glyma.06G105200	Chr06:8409337-8414577	0.259655	0.962071	0.106229	1	-0.0542927	1	3.31071	0.0237787	Transducin/WD40 repeat-like superfamily protein	WD domain, G-beta repeat	WD40-like_repeat_containing_protein	AT1G78070.1
Glyma.06G110700	Chr06:8945500-8948684	-0.617282	0.490835	-0.206991	0.831866	1.48943	0.000934821	1.8926	0.000737859	S-locus lectin protein kinase family protein	Protein kinase domain; "D-mannose binding lectin"; "S-locus glycoprotein family"	Serine/threonine_protein_kinase	AT5G35370.1
Glyma.06G111300	Chr06:9006327-9008210	-0.149573	0.968857	1.30141	0.0277289	-0.222436	0.686649	1.85264	0.000737859	Integrase-type DNA-binding superfamily protein	AP2 domain	NA	AT1G21910.1
Glyma.06G113100	Chr06:9197789-9199755	0.194413	0.968457	0.266288	0.859268	1.26937	0.0187834	2.15369	0.000737859	unknown protein; FUNCTIONS IN: molecular_function unknown; INVOLVED IN: biological_process unknown; LOCATED IN: plasma membrane; EXPRESSED IN: 24 plant structures; EXPRESSED DURING: 14 growth stages; BEST Arabidopsis thaliana protein match is: unknown protein (TAIR:AT2G17705.1); Has 98 Blast hits to 98 proteins in 13 species: Archae - 0; Bacteria - 0; Metazoa - 0; Fungi - 0; Plants - 98; Viruses …	NA	NA	AT4G08330.1
Glyma.06G114200	Chr06:9259000-9262206	-0.539507	0.740951	-0.0022211	0.996556	0.606686	0.149351	1.04054	0.00902028	Eukaryotic aspartyl protease family protein	Eukaryotic aspartyl protease	Aspartyl_protease	AT1G44130.1
Glyma.06G114500	Chr06:9293325-9294240	0.36538	0.926966	0.0205633	0.993295	0.433368	0.671677	1.28671	0.0226482	NA	NA	NA	NA
Glyma.06G116300	Chr06:9459127-9464448	0.538263	0.559436	1.59988	0.001762	1.13637	0.000934821	2.77322	0.000737859	plastidic type i signal peptidase 1	Peptidase S24-like	Mitochondrial_inner_membrane_protease,_subunit_IMP1	AT3G24590.1
Glyma.06G117200	Chr06:9537206-9539303	0.0766961	0.981815	0.775892	0.154482	0.260253	0.565538	1.37471	0.000737859	2-oxoglutarate (2OG) and Fe(II)-dependent oxygenase superfamily protein	2OG-Fe(II) oxygenase superfamily	Iron/ascorbate_family_oxidoreductases	AT1G77330.1
Glyma.06G118900	Chr06:9680044-9680718	-0.0220153	0.997207	1.19648	0.019057	0.0695685	0.953158	1.03655	0.0224168	NA	NA	NA	NA
Glyma.06G119300	Chr06:9711391-9714773	-0.0215671	0.996816	-0.452627	0.633766	1.58086	0.00620249	1.73835	0.000737859	wall associated kinase 3	Protein tyrosine kinase; "Calcium-binding EGF domain"	Serine/threonine_protein_kinase	AT1G21240.1
Glyma.06G119800	Chr06:9750546-9753166	0.0215814	0.996816	1.61547	0.001762	1.89144	0.00787713	3.60211	0.000737859	BEST Arabidopsis thaliana protein match is: embryo defective 2170 (TAIR:AT1G21390.1); Has 65 Blast hits to 65 proteins in 23 species: Archae - 0; Bacteria - 8; Metazoa - 1; Fungi - 8; Plants - 40; Viruses - 3; Other Eukaryotes - 5 (source: NCBI BLink).	NA	NA	AT1G76980.1
Glyma.06G120300	Chr06:9778587-9785737	0.909806	0.119466	0.00174418	0.997967	0.376287	0.475562	1.3228	0.000737859	Thiamin diphosphate-binding fold (THDP-binding) superfamily protein	Dehydrogenase E1 component	Branched_chain_alpha-keto_acid_dehydrogenase_complex,_alpha_subunit	AT5G09300.2
Glyma.06G120500	Chr06:9802984-9811084	0.581391	0.516977	-0.0722076	0.955817	0.492642	0.21259	1.08661	0.00136914	ACT domain repeat 3	ACT domain	NA	AT1G76990.5
Glyma.06G120600	Chr06:9821041-9824933	0.728869	0.235952	0.231803	0.798464	0.862843	0.00620249	1.1948	0.000737859	F-box/RNI-like superfamily protein	F-box domain	NA	AT1G21410.1
Glyma.06G121300	Chr06:9883991-9887922	0.344564	0.802823	0.111433	0.926643	1.37984	0.000934821	1.83835	0.000737859	SCARECROW-like 1	GRAS domain family	NA	AT1G21450.1
Glyma.06G122800	Chr06:10009185-10013239	1.06193	0.118582	1.14126	0.00321908	2.31451	0.000934821	1.76459	0.000737859	serine carboxypeptidase-like 42	Serine carboxypeptidase	Serine_carboxypeptidases_(lysosomal_cathepsin_A)	AT5G42240.1
Glyma.06G123700	Chr06:10070321-10075347	0.632727	0.609645	0.164003	0.903756	1.53011	0.000934821	1.87598	0.000737859	pathogenesis-related family protein	NA	NA	AT1G78780.2
Glyma.06G125600	Chr06:10247992-10250167	0.184013	0.968711	1.47514	0.0555588	1.10471	0.0149173	2.29393	0.000737859	WRKY DNA-binding protein 30	WRKY DNA -binding domain	NA	AT5G24110.1
Glyma.06G126300	Chr06:10331311-10341252	0.72627	0.692401	1.7255	0.001762	0.609841	0.419232	0.476488	0.426448	trehalose-6-phosphate phosphatase	Trehalose-phosphatase	NA	AT1G78090.1
Glyma.06G126700	Chr06:10384770-10389578	0.543045	0.783785	0.437008	0.660914	0.327922	0.62944	1.2331	0.00971482	spermidine synthase 3	Spermine/spermidine synthase	Spermidine_synthase	AT5G53120.5
Glyma.06G126800	Chr06:10400497-10401860	-0.182193	0.97793	-0.278889	0.906304	1.91617	0.0878996	1.61316	0.0425901	F-box family protein	F-box domain	NA	AT3G06240.1
Glyma.06G128100	Chr06:10538913-10540591	0.469833	0.784425	0.347979	0.747826	1.1002	0.0171344	1.25907	0.0121437	2-oxoglutarate (2OG) and Fe(II)-dependent oxygenase superfamily protein	2OG-Fe(II) oxygenase superfamily	Iron/ascorbate_family_oxidoreductases	AT4G10500.1
Glyma.06G128900	Chr06:10600211-10602821	0.309859	0.856771	0.906556	0.0302969	0.713742	0.042871	1.24522	0.000737859	Pentatricopeptide repeat (PPR) superfamily protein	PPR repeat	NA	AT3G49240.1
Glyma.06G132100	Chr06:10873976-10879178	-0.0324388	0.994426	-0.169744	0.911488	1.93041	0.000934821	2.38372	0.000737859	ARM repeat superfamily protein	Armadillo/beta-catenin-like repeat; "U-box domain"	NA	AT1G76390.2
Glyma.06G134000	Chr06:11018981-11020060	-0.800736	0.583196	-0.0248645	0.986308	-0.132614	0.880682	1.44612	0.000737859	SAUR-like auxin-responsive protein family	Auxin responsive protein	NA	AT2G46690.1
Glyma.06G135100	Chr06:11096994-11099852	0.30755	0.850484	-0.0826726	0.945959	0.836287	0.0111481	1.12916	0.000737859	RNA-binding (RRM/RBD/RNP motifs) family protein	RNA recognition motif. (a.k.a. RRM, RBD, or RNP domain)	Predicted_RNA-binding_protein_SEB4_(RRM_superfamily)	AT2G46780.1
Glyma.06G135900	Chr06:11153273-11154147	0.201252	0.959041	0.487299	0.651147	0.505819	0.213732	1.02814	0.0121437	unknown protein; FUNCTIONS IN: molecular_function unknown; INVOLVED IN: biological_process unknown; LOCATED IN: cellular_component unknown; Has 30201 Blast hits to 17322 proteins in 780 species: Archae - 12; Bacteria - 1396; Metazoa - 17338; Fungi - 3422; Plants - 5037; Viruses - 0; Other Eukaryotes - 2996 (source: NCBI BLink).	NA	NA	AT5G54165.1
Glyma.06G137000	Chr06:11215928-11224998	-0.405495	0.897246	3.38986	0.001762	6.2129	0.00172635	2.91336	0.0100685	2-oxoglutarate (2OG) and Fe(II)-dependent oxygenase superfamily protein	2OG-Fe(II) oxygenase superfamily	Iron/ascorbate_family_oxidoreductases	AT5G24530.1
Glyma.06G141400	Chr06:11529304-11534400	-0.320946	0.930781	0.178901	0.914113	0.711399	0.195336	1.72546	0.000737859	Protein of unknown function (DUF3133)	Protein of unknown function (DUF3133)	NA	AT5G05190.1
Glyma.06G142000	Chr06:11559877-11562766	0.544573	0.781751	2.03032	0.001762	3.26344	0.000934821	4.17857	0.000737859	WRKY DNA-binding protein 70	WRKY DNA -binding domain	NA	AT3G56400.1
Glyma.06G142200	Chr06:11583084-11583989	1.65938	0.00526016	1.51948	0.001762	2.51054	0.000934821	2.96236	0.000737859	NA	NA	NA	NA
Glyma.06G142900	Chr06:11634917-11636457	1.18578	0.0151986	0.203852	0.82826	0.791578	0.0158328	1.60138	0.000737859	unknown protein; BEST Arabidopsis thaliana protein match is: unknown protein (TAIR:AT3G56360.1); Has 30201 Blast hits to 17322 proteins in 780 species: Archae - 12; Bacteria - 1396; Metazoa - 17338; Fungi - 3422; Plants - 5037; Viruses - 0; Other Eukaryotes - 2996 (source: NCBI BLink).	NA	NA	AT5G05250.1
Glyma.06G144000	Chr06:11726251-11727355	0.438747	0.856107	0.723527	0.214123	1.82137	0.000934821	2.52793	0.000737859	unknown protein; FUNCTIONS IN: molecular_function unknown; INVOLVED IN: biological_process unknown; LOCATED IN: endomembrane system; EXPRESSED IN: 10 plant structures; EXPRESSED DURING: 8 growth stages; Has 1807 Blast hits to 1807 proteins in 277 species: Archae - 0; Bacteria - 0; Metazoa - 736; Fungi - 347; Plants - 385; Viruses - 0; Other Eukaryotes - 339 (source: NCBI BLink).	NA	NA	AT5G05300.1
Glyma.06G146800	Chr06:11967058-11970246	-0.0468198	0.989932	0.487963	0.378905	0.245301	0.617422	1.06743	0.00136914	FUNCTIONS IN: molecular_function unknown; INVOLVED IN: biological_process unknown; LOCATED IN: plasma membrane; EXPRESSED IN: 22 plant structures; EXPRESSED DURING: 13 growth stages; CONTAINS InterPro DOMAIN/s: RPM1-interacting protein 4, defence response (InterPro:IPR008700); BEST Arabidopsis thaliana protein match is: unknown protein (TAIR:AT5G64850.1); Has 30201 Blast hits to 17322 proteins in…	Cleavage site for pathogenic type III effector avirulence factor Avr	NA	AT5G09960.1
Glyma.06G147500	Chr06:12032627-12036170	-0.544019	1	-0.145706	1	0.287294	1	2.53669	0.0374402	WRKY DNA-binding protein 13	WRKY DNA -binding domain	NA	AT4G39410.1
Glyma.06G149600	Chr06:12221077-12223933	-0.387394	0.920738	0.324428	0.801979	2.56175	0.00381697	2.58593	0.000737859	nodulin MtN21 /EamA-like transporter family protein	EamA-like transporter family	NA	AT5G64700.1
Glyma.06G149900	Chr06:12238754-12241334	-0.577768	0.671063	-0.305949	0.755577	0.0611873	0.939597	1.46675	0.000737859	Duplicated homeodomain-like superfamily protein	Alcohol dehydrogenase transcription factor Myb/SANT-like	Transcription_factor_GT-2_and_related_proteins,_contains_trihelix_DNA-binding/SANT_domain	AT1G76880.1
Glyma.06G150300	Chr06:12266503-12268075	0.99914	0.279736	-1.11049	0.043236	-1.08693	0.289111	1.32903	0.00392805	photosystem I reaction center subunit PSI-N, chloroplast, putative / PSI-N, putative (PSAN)	Photosystem I reaction centre subunit N (PSAN or PSI-N)	NA	AT5G64040.1
Glyma.06G150400	Chr06:12282404-12283759	3.07176	0.00526016	0.44673	0.613075	-0.696896	0.404496	1.22154	0.0470172	RING/U-box superfamily protein	Zinc finger, C3HC4 type (RING finger)	NA	AT1G49230.1
Glyma.06G151900	Chr06:12375940-12382894	0.446269	1	0.884417	0.424175	2.97326	1	2.63345	0.0170777	plant glycogenin-like starch initiation protein 1	Glycosyl transferase family 8	Glycosyl_transferase,_family_8_-_glycogenin	AT3G18660.2
Glyma.06G153000	Chr06:12486500-12489369	0.356346	0.912704	1.1016	0.130126	-0.214518	0.827291	1.44966	0.00686341	PRLI-interacting factor, putative	NA	NA	AT2G13690.1
Glyma.06G155200	Chr06:12681518-12682944	0.151251	0.9715	-0.108766	0.947185	1.19527	0.0717033	1.52675	0.00524623	calcium exchanger 7	Sodium/calcium exchanger protein	NA	AT5G17860.1
Glyma.06G157400	Chr06:12937295-12939138	1.12482	0.0573021	2.44619	0.001762	2.20286	0.000934821	3.28246	0.000737859	NAC (No Apical Meristem) domain transcriptional regulator superfamily protein	No apical meristem (NAM) protein	NA	AT1G01720.1
Glyma.06G157600	Chr06:12951307-12952319	0.636503	0.789879	1.28377	0.0713584	0.276829	0.770669	1.58387	0.00297804	unknown protein; Has 30201 Blast hits to 17322 proteins in 780 species: Archae - 12; Bacteria - 1396; Metazoa - 17338; Fungi - 3422; Plants - 5037; Viruses - 0; Other Eukaryotes - 2996 (source: NCBI BLink).	NA	NA	AT5G08770.1
Glyma.06G157800	Chr06:12953884-12954716	0.702981	0.781811	0.898159	0.485556	1.95803	0.000934821	2.88105	0.000737859	HSP20-like chaperones superfamily protein	Hsp20/alpha crystallin family	NA	AT1G07400.1
Glyma.06G158800	Chr06:13085642-13087668	0.343975	0.92025	0.528706	0.498538	1.8509	0.0544058	2.52486	0.000737859	Eukaryotic aspartyl protease family protein	Eukaryotic aspartyl protease	Aspartyl_protease	AT2G03200.1
Glyma.06G162200	Chr06:13392011-13399099	0.394674	0.874675	0.670667	0.365341	1.45572	0.00787713	1.98003	0.000737859	Clp ATPase	Clp amino terminal domain; "ATPase family associated with various cellular activities (AAA)"; "AAA domain (Cdc48 subfamily)"; "C-terminal, D2-small domain, of ClpB protein "	Chaperone_HSP104_and_related_ATP-dependent_Clp_proteases	AT5G51070.1
Glyma.06G162400	Chr06:13416360-13417263	0.371886	0.834024	-0.271437	0.769668	0.929876	0.00444619	1.16459	0.000737859	unknown protein; FUNCTIONS IN: molecular_function unknown; INVOLVED IN: biological_process unknown; LOCATED IN: plasma membrane; BEST Arabidopsis thaliana protein match is: unknown protein (TAIR:AT2G44010.1); Has 20 Blast hits to 20 proteins in 7 species: Archae - 0; Bacteria - 0; Metazoa - 0; Fungi - 0; Plants - 20; Viruses - 0; Other Eukaryotes - 0 (source: NCBI BLink).	NA	NA	AT3G59880.1
Glyma.06G167000	Chr06:13937809-13940568	0.629448	0.743306	-1.18779	0.317153	0.331219	0.72927	1.12374	0.0193521	Nodulin MtN3 family protein	Sugar efflux transporter for intercellular exchange	Multitransmembrane_protein	AT5G50790.1
Glyma.06G168300	Chr06:14057470-14059942	1.39569	0.00526016	0.806327	0.0471262	1.27295	0.000934821	1.80963	0.000737859	Heavy metal transport/detoxification superfamily protein	Heavy-metal-associated domain	Copper_chaperone	AT5G50740.1
Glyma.06G174800	Chr06:14786824-14789077	-0.818732	0.510543	-0.294537	0.79981	0.636427	0.390756	1.05035	0.0262019	Cysteine proteinases superfamily protein	Cathepsin propeptide inhibitor domain (I29); "Papain family cysteine protease"	Cysteine_proteinase_Cathepsin_L	AT5G50260.1
Glyma.06G175100	Chr06:14817155-14819471	-0.930653	0.41343	0.0475031	0.976262	1.86931	0.000934821	2.17535	0.000737859	Leucine-rich repeat protein kinase family protein	Protein kinase domain; "Leucine Rich Repeat"	Serine/threonine_protein_kinase	AT2G31880.1
Glyma.06G180300	Chr06:15289247-15294681	-0.716556	0.792929	-0.225845	0.914113	0.462225	0.663324	1.59931	0.0385397	Protein of Unknown Function (DUF239)	Domain of unknown function (DUF239)	NA	AT5G50150.1
Glyma.06G182000	Chr06:15571669-15573965	0.316282	0.9144	0.435899	0.669991	1.07622	0.0594521	1.27986	0.00797108	SufE/NifU family protein	NifU-like N terminal domain	Iron_binding_protein_involved_in_Fe-S_cluster_formation	AT4G22220.1
Glyma.06G182500	Chr06:15642470-15643990	-0.79519	1	-0.191145	0.925484	0.492652	1	1.94601	0.000737859	Protein of unknown function (DUF1645)	Protein of unknown function (DUF1645)	NA	AT5G62770.1
Glyma.06G183000	Chr06:15755834-15757981	0.235952	0.914551	1.10535	0.00789502	0.0350659	0.958618	1.08515	0.00193389	Uncharacterised protein family (UPF0497)	Domain of unknown function (DUF588)	NA	AT2G36330.1
Glyma.06G183400	Chr06:15779898-15782514	1.01358	0.0486785	1.3833	0.001762	0.872399	0.00562171	1.15591	0.000737859	polygalacturonase 2	BURP domain	NA	AT1G70370.2
Glyma.06G184100	Chr06:15897745-15902462	0.65368	1	1.58967	0.240405	0.998972	1	2.59794	0.038757	spermidine synthase 1	Spermine/spermidine synthase	Spermidine_synthase	AT1G23820.1
Glyma.06G186100	Chr06:16201251-16204650	0.278506	0.90246	0.471746	0.540794	0.261643	0.663462	1.26515	0.00136914	alpha-N-acetylglucosaminidase family / NAGLU family	Alpha-N-acetylglucosaminidase (NAGLU) tim-barrel domain	NA	AT5G13690.1
Glyma.06G186200	Chr06:16206099-16206810	0.357017	0.871514	1.42231	0.00448057	0.969859	0.00444619	3.05021	0.000737859	unknown protein; BEST Arabidopsis thaliana protein match is: unknown protein (TAIR:AT3G48180.1); Has 88 Blast hits to 88 proteins in 15 species: Archae - 0; Bacteria - 0; Metazoa - 0; Fungi - 0; Plants - 88; Viruses - 0; Other Eukaryotes - 0 (source: NCBI BLink).	NA	NA	AT1G19020.1
Glyma.06G187400	Chr06:16330282-16338572	0.221395	0.929959	1.25444	0.001762	2.86077	0.000934821	3.19378	0.000737859	alpha/beta-Hydrolases superfamily protein	Lipase (class 3)	NA	AT3G48090.1
Glyma.06G189500	Chr06:16582253-16585668	0.321504	0.863282	0.312292	0.73704	0.387116	0.411459	1.35948	0.000737859	Pentatricopeptide repeat (PPR) superfamily protein	PPR repeat	NA	AT1G18900.2
Glyma.06G189700	Chr06:16634347-16639910	0.0926634	0.98527	0.137693	0.925848	0.625067	0.246176	1.75256	0.000737859	DNAJ heat shock family protein	DnaJ domain; "DnaJ C terminal domain"	Molecular_chaperone_(DnaJ_superfamily)	AT3G47940.1
Glyma.06G190300	Chr06:16709211-16710732	-0.049464	0.992868	-0.390008	0.754524	1.21173	0.252257	1.49543	0.0309295	Protein of unknown function (DUF1118)	Protein of unknown function (DUF1118)	NA	AT1G74730.1
Glyma.06G190800	Chr06:16760533-16765691	-1.27999	0.0446416	-0.542441	0.332074	1.08936	0.00316526	1.11065	0.000737859	WRKY DNA-binding protein 72	WRKY DNA -binding domain	NA	AT5G15130.1
Glyma.06G191300	Chr06:16805741-16812503	-0.000625499	0.99915	1.02027	0.0150569	1.68717	0.000934821	3.13769	0.000737859	ATP-binding cassette A2	ABC transporter	Lipid_exporter_ABCA1_and_related_proteins,_ABC_superfamily	AT3G47730.1
Glyma.06G191400	Chr06:16821832-16831587	0.689578	1	3.64994	0.001762	4.16191	0.00172635	5.38211	0.000737859	ABC2 homolog 6	ABC transporter	Lipid_exporter_ABCA1_and_related_proteins,_ABC_superfamily	AT3G47780.1
Glyma.06G193500	Chr06:17163369-17165881	1.4054	0.00526016	2.33644	0.001762	3.19733	0.000934821	5.82318	0.000737859	glutathione S-transferase tau 9	Glutathione S-transferase, N-terminal domain	Glutathione_S-transferase	AT5G62480.1
Glyma.06G195500	Chr06:17486455-17488546	0.29726	0.932854	0.988642	0.168004	0.97132	0.123367	3.17522	0.00193389	NAC domain containing protein 100	No apical meristem (NAM) protein	NA	AT5G61430.1
Glyma.06G197600	Chr06:17957915-17962068	0.102491	0.985101	0.291705	1	2.50506	0.000934821	3.78644	0.000737859	Leucine-rich repeat protein kinase family protein	Protein kinase domain; "Leucine Rich Repeat"; "Leucine rich repeat N-terminal domain"	Serine/threonine_protein_kinase	AT1G74360.1
Glyma.06G213300	Chr06:21548689-21565666	0.431475	0.821997	1.13826	0.039273	0.256105	0.723587	0.164091	0.800157	Stabilizer of iron transporter SufD / Polynucleotidyl transferase	PAZ domain; "Domain of unknown function (DUF1785)"; "Piwi domain"	Translation_initiation_factor_2C_(eIF-2C)_and_related_proteins	AT5G43810.2
Glyma.06G213600	Chr06:21713617-21726865	0.779083	0.215054	1.28773	0.001762	0.133242	0.806625	0.143105	0.764754	Histone H3 K4-specific methyltransferase SET7/9 family protein	MORN repeat	NA	AT4G17080.1
Glyma.06G216600	Chr06:22705714-22707805	1.24651	0.518281	3.60907	0.0486352	4.68684	0.372198	5.48134	0.138147	Ran BP2/NZF zinc finger-like superfamily protein	Zn-finger in Ran binding protein and others	NA	AT2G26695.1
Glyma.06G221100	Chr06:26785123-26788074	0.475746	0.669933	0.451489	0.490953	0.439897	0.292272	1.01486	0.00566748	phloem protein 2-A9	NA	NA	AT1G31200.1
Glyma.06G221900	Chr06:28800269-28804060	0.530335	0.582814	0.728277	0.176207	1.21193	0.000934821	3.50451	0.000737859	Plant haem oxygenase (decyclizing) family protein	Heme oxygenase	Heme_oxygenase	AT2G26670.1
Glyma.06G223800	Chr06:29685645-29694844	0.882895	0.0826596	0.771799	0.0750927	1.04434	0.000934821	1.1525	0.000737859	cyclic nucleotide-gated channel 17	Ion transport protein; "Cyclic nucleotide-binding domain"	K+-channel_ERG_and_related_proteins,_contain_PAS/PAC_sensor_domain	AT4G30360.1
Glyma.06G227500	Chr06:34491127-34496112	-0.00493934	0.997207	0.569648	0.3665	0.158568	0.79063	1.91994	0.000737859	Plant protein of unknown function (DUF641)	Plant protein of unknown function (DUF641)	NA	AT1G53380.3
Glyma.06G239500	Chr06:39371340-39373375	0.950739	1	1.62247	1	0.709714	1	1.68845	0.026977	UDP-glucosyl transferase 72E1	UDP-glucoronosyl and UDP-glucosyl transferase	UDP-glucuronosyl_and_UDP-glucosyl_transferase	AT3G50740.1
Glyma.06G242700	Chr06:40388806-40390720	-0.62347	0.654629	0.0131045	0.991885	0.457878	0.360033	1.75351	0.000737859	unknown protein; FUNCTIONS IN: molecular_function unknown; INVOLVED IN: biological_process unknown; LOCATED IN: endomembrane system; EXPRESSED IN: 23 plant structures; EXPRESSED DURING: 13 growth stages; BEST Arabidopsis thaliana protein match is: unknown protein (TAIR:AT3G15358.1); Has 49 Blast hits to 49 proteins in 9 species: Archae - 0; Bacteria - 0; Metazoa - 0; Fungi - 0; Plants - 49; Virus…	NA	NA	AT1G53035.1
Glyma.06G242900	Chr06:40400009-40401469	0.839661	0.187887	0.100967	0.962239	0.135956	0.822584	2.14	0.000737859	metallothionein 3	NA	NA	AT3G15353.1
Glyma.06G246400	Chr06:41635534-41638780	-1.5925	0.138653	1.77967	0.0289484	-1.25968	0.133531	-0.578357	0.480345	expansin 12	Pollen allergen; "Rare lipoprotein A (RlpA)-like double-psi beta-barrel"	NA	AT3G15370.1
Glyma.06G247400	Chr06:41744192-41746451	0.415949	0.91676	2.15249	0.0262701	0.0174312	0.989149	0.409254	0.580952	NA	NA	NA	NA
Glyma.06G254900	Chr06:43416438-43424025	-0.518146	0.808754	0.663956	0.359986	0.167959	0.814638	1.40548	0.000737859	diacylglycerol kinase 5	Diacylglycerol kinase accessory domain; "Diacylglycerol kinase catalytic domain"	NA	AT2G20900.2
Glyma.06G256400	Chr06:43823444-43827224	1.9415	1	1.84115	1	3.95943	0.039373	4.61763	0.0385397	S-locus lectin protein kinase family protein	S-locus glycoprotein family; "PAN-like domain"; "Protein tyrosine kinase"; "Domain of unknown function (DUF3403)"; "D-mannose binding lectin"	Serine/threonine_protein_kinase	AT4G27290.1
Glyma.06G258000	Chr06:44214666-44215756	1.83549	0.486762	3.49446	0.001762	7.32614	0.372198	6.76697	0.0259943	Calcium-binding EF-hand family protein	NA	NA	AT4G27280.1
Glyma.06G259100	Chr06:44410597-44414498	-0.536518	0.845464	0.58081	0.688123	0.945723	0.0496865	3.43603	0.000737859	disease resistance protein (TIR-NBS-LRR class), putative	Leucine Rich Repeat; "TIR domain"; "Leucine Rich Repeat"; "NB-ARC domain"	Apoptotic_ATPase	AT5G17680.1
Glyma.06G259400	Chr06:44427472-44439680	-0.209407	0.934436	0.501658	0.397784	1.28446	0.000934821	2.66281	0.000737859	Disease resistance protein (TIR-NBS-LRR class) family	TIR domain; "Leucine Rich Repeat"; "Leucine Rich Repeat"; "NB-ARC domain"	Apoptotic_ATPase	AT4G12010.1
Glyma.06G260200	Chr06:44529440-44533552	0.887866	0.618739	1.22294	0.207165	4.67725	0.00172635	4.07111	0.000737859	NAD(P)-linked oxidoreductase superfamily protein	Aldo/keto reductase family	Voltage-gated_shaker-like_K+_channel,_subunit_beta/KCNAB	AT1G60710.1
Glyma.06G260900	Chr06:44662224-44665728	0.791767	1	1.31438	1	5.20778	0.00502859	2.7463	0.00193389	S-locus lectin protein kinase family protein	S-locus glycoprotein family; "PAN-like domain"; "D-mannose binding lectin"; "Protein tyrosine kinase"	Serine/threonine_protein_kinase	AT4G27290.1
Glyma.06G262700	Chr06:44993232-44998019	0.149896	0.960124	-0.601196	0.349098	1.56957	0.000934821	2.39763	0.000737859	receptor kinase 3	PAN-like domain; "D-mannose binding lectin"; "S-locus glycoprotein family"; "Protein tyrosine kinase"	Serine/threonine_protein_kinase	AT4G21380.1
Glyma.06G263100	Chr06:45042086-45048051	0.824988	0.268344	-0.969942	0.0309823	1.21788	0.0125935	1.24921	0.00524623	beta glucosidase 41	Glycosyl hydrolase family 1	Beta-glucosidase,_lactase_phlorizinhydrolase,_and_related_proteins	AT5G54570.1
Glyma.06G264100	Chr06:45164953-45167201	-0.406709	1	1.12044	0.347363	1.99727	0.0390602	3.65049	0.000737859	disease resistance protein (TIR-NBS-LRR class), putative	TIR domain	NA	AT1G27180.1
Glyma.06G264200	Chr06:45167484-45170525	-0.107374	1	1.21573	0.128223	2.00921	0.00844923	2.35044	0.000737859	disease resistance protein (TIR-NBS-LRR class), putative	Leucine Rich Repeat; "NB-ARC domain"	Ras_suppressor_protein_(contains_leucine-rich_repeats)	AT5G17680.1
Glyma.06G265200	Chr06:45254068-45256186	1.48459	1	1.49705	0.348894	2.19622	0.0525732	2.38266	0.018778	disease resistance protein (TIR-NBS-LRR class), putative	TIR domain	NA	AT1G27180.1
Glyma.06G266900	Chr06:45487637-45491071	0.384548	0.924495	0.37398	0.774884	2.51202	0.0278543	2.57124	0.000737859	galacturonosyltransferase 12	Glycosyl transferase family 8	NA	AT5G54690.1
Glyma.06G267300	Chr06:45555047-45558566	-0.311638	1	-0.529552	0.403479	-0.950179	1	1.35682	0.000737859	disease resistance protein (TIR-NBS-LRR class), putative	TIR domain; "NB-ARC domain"	NA	AT5G17680.1
Glyma.06G272200	Chr06:46282100-46287146	0.188139	1	0.643721	1	3.44103	0.10325	3.81677	0.0323097	fatty alcohol oxidase 3	GMC oxidoreductase; "GMC oxidoreductase"	Glucose_dehydrogenase/choline_dehydrogenase/mandelonitrile_lyase_(GMC_oxidoreductase_family)	AT3G23410.1
Glyma.06G275500	Chr06:46642914-46644239	0.567972	0.772909	-0.851535	0.322253	1.49052	0.0845465	1.93543	0.00524623	unknown protein; CONTAINS InterPro DOMAIN/s: Protein of unknown function DUF1685 (InterPro:IPR012881); Has 170 Blast hits to 164 proteins in 34 species: Archae - 0; Bacteria - 1; Metazoa - 26; Fungi - 10; Plants - 107; Viruses - 0; Other Eukaryotes - 26 (source: NCBI BLink).	Protein of unknown function (DUF1685)	NA	AT2G42760.1
Glyma.06G285900	Chr06:47442948-47445568	1.57027	0.155691	3.08856	0.001762	1.23457	0.0535245	2.62074	0.000737859	Optic atrophy 3 protein (OPA3)	Optic atrophy 3 protein (OPA3)	NA	AT3G58150.1
Glyma.06G286400	Chr06:47479201-47486309	1.10764	0.610244	1.317	0.359214	-0.0343445	0.980607	1.76889	0.038757	ubiquitin-specific protease 15	NA	NA	AT1G17110.1
Glyma.06G287200	Chr06:47607954-47611348	0.0857872	0.985543	0.471147	0.654704	1.03525	0.0538193	1.7083	0.00136914	C2H2-like zinc finger protein	NA	NA	AT5G44160.1
Glyma.06G289200	Chr06:47778813-47780017	-0.247376	1	-1.07977	0.627067	0.735079	0.702967	1.79196	0.0378426	unknown protein; LOCATED IN: endomembrane system; BEST Arabidopsis thaliana protein match is: unknown protein (TAIR:AT2G31090.1); Has 70 Blast hits to 70 proteins in 13 species: Archae - 0; Bacteria - 0; Metazoa - 0; Fungi - 0; Plants - 70; Viruses - 0; Other Eukaryotes - 0 (source: NCBI BLink).	NA	NA	AT2G20562.1
Glyma.06G289900	Chr06:47861572-47865518	-0.0101566	0.997207	1.04937	0.0133534	-0.378362	0.382792	-0.401141	0.350197	Reticulon family protein	Reticulon	Reticulon	AT2G20590.1
Glyma.06G290000	Chr06:47878147-47879505	-0.646165	0.622806	0.669241	0.324136	0.322707	0.481692	1.07351	0.00344809	erf domain protein 9	AP2 domain	NA	AT5G44210.1
Glyma.06G290200	Chr06:47906560-47909375	-0.166352	0.952733	-1.18931	0.00448057	1.14287	0.00172635	1.52281	0.000737859	Protein phosphatase 2C family protein	Protein phosphatase 2C	Serine/threonine_protein_phosphatase	AT4G28400.1
Glyma.06G292100	Chr06:48095365-48097378	0.888748	0.769665	0.110843	0.965417	1.48375	0.0663989	2.10335	0.00606287	Concanavalin A-like lectin protein kinase family protein	Protein kinase domain; "Legume lectin domain"	Serine/threonine_protein_kinase	AT4G04960.1
Glyma.06G294200	Chr06:48309186-48316006	0.632357	0.795487	0.160876	0.935723	0.450869	0.658532	1.61394	0.0378426	ankyrin repeat family protein	Ankyrin repeat	26S_proteasome_regulatory_complex,_subunit_PSMD10	AT1G03670.1
Glyma.06G297400	Chr06:48656540-48659276	0.115173	0.979098	2.19725	0.001762	2.22683	0.000934821	2.65214	0.000737859	NA	NA	NA	NA
Glyma.06G300600	Chr06:48955700-48958858	-0.195515	0.968457	-0.637491	0.581314	1.71688	0.0175808	1.9279	0.00436014	S-locus lectin protein kinase family protein	D-mannose binding lectin; "S-locus glycoprotein family"; "Protein kinase domain"; "PAN-like domain"	Serine/threonine_protein_kinase	AT2G19130.1
Glyma.06G301200	Chr06:49019336-49020137	0.208734	0.979344	0.554304	0.819981	-1.03549	0.391746	2.3526	0.0389193	unknown protein; FUNCTIONS IN: molecular_function unknown; INVOLVED IN: biological_process unknown; LOCATED IN: endomembrane system; EXPRESSED IN: root; Has 31 Blast hits to 31 proteins in 9 species: Archae - 0; Bacteria - 0; Metazoa - 0; Fungi - 0; Plants - 31; Viruses - 0; Other Eukaryotes - 0 (source: NCBI BLink).	NA	NA	AT3G09280.1
Glyma.06G301500	Chr06:49048303-49051133	-0.383753	0.840588	-0.413846	0.557304	-0.160237	0.79063	1.10324	0.00392805	beta-amylase 5	Glycosyl hydrolase family 14	NA	AT4G15210.1
Glyma.06G302100	Chr06:49110295-49114225	0.187054	0.960092	-0.0375122	0.98263	1.00839	0.0592158	1.19518	0.0213429	Phototropic-responsive NPH3 family protein	NPH3 family	NA	AT3G22104.1
Glyma.06G303200	Chr06:49264483-49268568	0.882126	0.149065	3.23388	0.00321908	0.674409	0.157425	1.48339	1	isocitrate lyase	Isocitrate lyase family	Isocitrate_lyase	AT3G21720.1
Glyma.06G305000	Chr06:49400896-49407336	0.288364	0.936309	-1.11343	0.0801074	1.3272	0.0207817	2.62927	0.000737859	glutamate receptor 3.4	Ligand-gated ion channel; "Bacterial extracellular solute-binding proteins, family 3"; "Receptor family ligand binding region"	Glutamate-gated_kainate-type_ion_channel_receptor_subunit_GluR5_and_related_subunits	AT1G05200.2
Glyma.06G308400	Chr06:49713959-49717556	0.0620117	0.985774	-0.453174	0.484971	0.754025	0.0726103	1.09014	0.0048047	alpha/beta-Hydrolases superfamily protein	alpha/beta hydrolase fold	NA	AT5G06570.2
Glyma.06G310100	Chr06:49867415-49869337	1.6942	0.334302	1.87111	0.0183121	5.10922	0.000934821	4.91537	0.000737859	alpha/beta-Hydrolases superfamily protein	alpha/beta hydrolase fold	Arylacetamide_deacetylase	AT1G68620.1
Glyma.06G315100	Chr06:50401944-50408153	0.224758	0.939263	0.559005	0.42994	1.70739	0.000934821	2.44759	0.000737859	aminophospholipid ATPase 1	haloacid dehalogenase-like hydrolase; "haloacid dehalogenase-like hydrolase"; "E1-E2 ATPase"	P-type_ATPase	AT5G04930.1
Glyma.06G317200	Chr06:50596575-50599482	-0.884244	0.588191	-0.639446	0.637516	1.89175	0.0101191	1.94874	0.0149623	Major facilitator superfamily protein	Sugar (and other) transporter	Predicted_transporter_(major_facilitator_superfamily)	AT5G61520.1
Glyma.06G317800	Chr06:50639532-50643532	0.544127	0.783785	0.965651	0.140174	3.57408	0.000934821	4.02432	0.000737859	DERLIN-1	Der1-like family	Predicted_membrane_protein	AT4G29330.1
Glyma.06G318400	Chr06:50701894-50707887	0.408973	0.826857	-0.0336056	0.98263	1.01691	0.0734542	1.08101	0.0279785	Haloacid dehalogenase-like hydrolase (HAD) superfamily protein	Trehalose-phosphatase	NA	AT5G51460.2
Glyma.06G319600	Chr06:50850356-50851530	0.00779683	0.997207	1.23619	0.40934	1.62232	0.109451	1.99623	0.0267218	Leucine-rich repeat (LRR) family protein	Leucine Rich Repeat	NA	AT1G33590.1
Glyma.06G320600	Chr06:50922018-50925654	0.268591	0.939101	0.286347	0.837776	0.656921	0.244944	1.24789	0.0255215	BRI1 like	Leucine Rich Repeat; "Protein kinase domain"; "Leucine rich repeat N-terminal domain"	Serine/threonine_protein_kinase	AT1G55610.2
Glyma.07G005900	Chr07:429672-432674	-0.491211	0.817171	0.146638	0.921979	0.906815	0.0487564	3.53718	0.000737859	Regulator of Vps4 activity in the MVB pathway protein	Regulator of Vps4 activity in the MVB pathway	Spindle_pole_body_protein	AT1G79910.1
Glyma.07G007500	Chr07:555527-556403	0.502956	0.900445	0.0312441	0.9854	2.46775	0.0350608	3.19515	0.011142	Protein of unknown function (DUF3511)	Domain of unknown function (DUF3511)	NA	AT5G11970.1
Glyma.07G007800	Chr07:575157-580621	0.856282	1	-0.319712	1	0.732636	1	1.86339	0.014351	disease resistance protein (TIR-NBS-LRR class), putative	Leucine Rich Repeat; "NB-ARC domain"	Apoptotic_ATPase	AT5G17680.1
Glyma.07G008400	Chr07:612503-615516	0.0454012	0.992868	0.0348954	0.984824	0.523654	0.548256	1.79409	0.00136914	IQ-domain 8	IQ calmodulin-binding motif	NA	AT1G72670.1
Glyma.07G011900	Chr07:908896-911028	-0.536528	0.702844	-0.380201	0.62346	1.01416	0.00620249	1.3039	0.000737859	Pyridoxal phosphate phosphatase-related protein	Putative Phosphatase	Predicted_haloacid_dehalogenase-like_hydrolase	AT1G17710.1
Glyma.07G020400	Chr07:1599489-1600647	0.29299	0.955997	0.902226	0.261432	1.2578	1	1.57227	0.0114733	B-box 32	NA	NA	AT3G21150.1
Glyma.07G021300	Chr07:1658939-1662247	0.232531	0.912704	-0.296652	0.718853	0.880618	0.0180038	1.23309	0.000737859	unknown protein; BEST Arabidopsis thaliana protein match is: unknown protein (TAIR:AT2G24100.1); Has 109 Blast hits to 109 proteins in 18 species: Archae - 0; Bacteria - 0; Metazoa - 1; Fungi - 0; Plants - 95; Viruses - 0; Other Eukaryotes - 13 (source: NCBI BLink).	NA	NA	AT4G30780.1
Glyma.07G022400	Chr07:1725743-1727978	-0.735467	0.769665	-0.454478	0.745195	1.36057	0.0610915	1.63076	0.00867717	fucosyltransferase 1	Xyloglucan fucosyltransferase	NA	AT2G03220.1
Glyma.07G026200	Chr07:2051840-2054034	-0.682358	1	-0.966213	1	0.688655	1	2.91901	0.0224168	RNI-like superfamily protein	NA	Leucine_rich_repeat_proteins,_some_proteins_contain_F-box	AT1G80630.1
Glyma.07G028300	Chr07:2268354-2277799	0.751418	0.354164	-0.242089	0.815351	0.890289	0.0278543	1.47936	0.000737859	Leucine-rich repeat family protein	NA	F-box_protein_containing_LRR	AT1G15740.1
Glyma.07G031000	Chr07:2456915-2457991	1.32325	0.650919	1.64399	0.0351231	2.21056	0.0167222	3.91016	0.000737859	unknown protein; FUNCTIONS IN: molecular_function unknown; INVOLVED IN: biological_process unknown; LOCATED IN: endomembrane system; BEST Arabidopsis thaliana protein match is: unknown protein (TAIR:AT3G15760.1); Has 35333 Blast hits to 34131 proteins in 2444 species: Archae - 798; Bacteria - 22429; Metazoa - 974; Fungi - 991; Plants - 531; Viruses - 0; Other Eukaryotes - 9610 (source: NCBI BLink…	NA	NA	AT1G52565.1
Glyma.07G033700	Chr07:2636343-2637789	-1.15115	0.120771	-0.0225023	0.985872	0.449814	0.346446	1.0503	0.00297804	2-oxoglutarate (2OG) and Fe(II)-dependent oxygenase superfamily protein	2OG-Fe(II) oxygenase superfamily	Iron/ascorbate_family_oxidoreductases	AT1G52820.1
Glyma.07G034200	Chr07:2691219-2695027	-0.385545	0.859166	0.286602	0.731571	0.152566	0.851832	1.03337	0.00797108	indole-3-acetic acid inducible 19	AUX/IAA family	NA	AT3G15540.1
Glyma.07G036700	Chr07:3003796-3005089	0.162642	0.975353	0.373342	0.842604	0.952801	0.274237	2.86868	0.00392805	unknown protein; BEST Arabidopsis thaliana protein match is: unknown protein (TAIR:AT1G54200.1); Has 1485 Blast hits to 418 proteins in 98 species: Archae - 0; Bacteria - 6; Metazoa - 246; Fungi - 61; Plants - 107; Viruses - 6; Other Eukaryotes - 1059 (source: NCBI BLink).	NA	NA	AT3G13980.1
Glyma.07G039700	Chr07:3264711-3267119	0.00986729	0.997207	2.76836	0.110475	3.0451	0.000934821	4.00197	0.000737859	Protein kinase superfamily protein	Protein tyrosine kinase	Serine/threonine_protein_kinase	AT1G72540.1
Glyma.07G040500	Chr07:3350339-3356964	0.749403	0.420812	0.507434	0.569132	0.468478	0.374342	1.22215	0.00797108	Mono-/di-acylglycerol lipase, N-terminal;Lipase, class 3	Lipase 3 N-terminal region; "Lipase (class 3)"	Predicted_lipase/calmodulin-binding_heat-shock_protein	AT3G14075.2
Glyma.07G041400	Chr07:3455607-3460667	0.0703175	0.984575	-0.702946	0.156494	0.557628	0.221017	1.27965	0.000737859	jasmonate-zim-domain protein 6	Divergent CCT motif; "tify domain"	NA	AT1G72450.1
Glyma.07G043000	Chr07:3569663-3571523	2.38369	0.00909865	1.65834	0.0437916	-0.153874	0.916699	4.2218	0.000737859	Dormancy/auxin associated family protein	Dormancy/auxin associated protein	NA	AT1G54070.1
Glyma.07G046400	Chr07:3888794-3890526	0.047244	0.993614	0.602402	0.567874	2.54238	0.000934821	2.73238	0.000737859	RING/U-box superfamily protein	Zinc finger, C3HC4 type (RING finger)	NA	AT1G72310.1
Glyma.07G047900	Chr07:4016418-4019905	0.617226	1	2.80186	0.155647	2.22867	0.0281889	3.66708	0.0173624	NAC domain containing protein 62	No apical meristem (NAM) protein	NA	AT3G49530.1
Glyma.07G048000	Chr07:4026950-4029750	0.14665	0.967644	0.982951	0.216527	0.756905	0.151278	2.01536	0.000737859	NAC transcription factor-like 9	No apical meristem (NAM) protein	NA	AT4G35580.2
Glyma.07G048100	Chr07:4042092-4044551	0.911107	0.471935	2.02009	0.114951	2.16954	0.000934821	4.19852	0.000737859	NAC transcription factor-like 9	No apical meristem (NAM) protein	NA	AT4G35580.1
Glyma.07G049400	Chr07:4201367-4206174	-0.503872	0.666245	-0.566433	0.30953	-0.0648264	0.937002	1.08436	0.0100685	pseudo-response regulator 5	Response regulator receiver domain; "CCT motif"	NA	AT5G24470.1
Glyma.07G051000	Chr07:4401019-4408559	1.05327	0.223526	0.859232	0.306847	0.999627	0.039373	2.30059	0.000737859	CBL-interacting protein kinase 9	Protein kinase domain; "NAF domain"	Serine/threonine_protein_kinase	AT1G01140.1
Glyma.07G052300	Chr07:4557778-4559942	0.267555	0.954128	1.96481	0.001762	2.01471	0.000934821	2.63839	0.000737859	cytochrome P450, family 78, subfamily A, polypeptide 6	Cytochrome P450	Cytochrome_P450_CYP2_subfamily	AT2G46660.1
Glyma.07G053100	Chr07:4650513-4656868	-0.134767	0.974416	0.726634	0.337968	0.974911	0.0249961	2.77505	0.000737859	ER-type Ca2+-ATPase 2	Cation transporting ATPase, C-terminus; "haloacid dehalogenase-like hydrolase"; "Cation transporter/ATPase, N-terminus"; "E1-E2 ATPase"	Ca2+_transporting_ATPase	AT4G00900.1
Glyma.07G053300	Chr07:4669091-4670444	0.0901178	0.974964	-0.273297	0.755763	1.70148	0.000934821	2.05524	0.000737859	Calcium-binding EF-hand family protein	NA	Ca2+-binding_protein_(centrin/caltractin),_EF-Hand_superfamily_protein	AT2G46600.1
Glyma.07G056400	Chr07:4978547-4984541	0.558398	0.749648	-0.0535986	1	1.01966	0.0261008	2.15796	0.00566748	cyclic nucleotide-gated channel 13	Ion transport protein; "Cyclic nucleotide-binding domain"	K+-channel_ERG_and_related_proteins,_contain_PAS/PAC_sensor_domain	AT4G01010.1
Glyma.07G057800	Chr07:5132273-5132696	0.316422	0.929348	-0.225229	0.864751	0.968394	0.140471	1.35815	0.00392805	unknown protein; BEST Arabidopsis thaliana protein match is: unknown protein (TAIR:AT2G46375.1); Has 28 Blast hits to 28 proteins in 7 species: Archae - 0; Bacteria - 0; Metazoa - 0; Fungi - 0; Plants - 28; Viruses - 0; Other Eukaryotes - 0 (source: NCBI BLink).	NA	NA	AT3G61660.1
Glyma.07G058200	Chr07:5196615-5203902	0.62955	0.780575	-0.551876	0.526172	0.673216	0.189402	1.22001	0.00524623	SPA (suppressor of phyA-105) protein family	WD domain, G-beta repeat; "Protein kinase domain"	eIF-2alpha_kinase_PEK/EIF2AK3	AT2G46340.1
Glyma.07G060900	Chr07:5395164-5396236	0.242844	0.895593	0.710748	0.108117	1.40291	0.000934821	2.22351	0.000737859	Nucleic acid-binding, OB-fold-like protein	Translation initiation factor 1A / IF-1	Translation_initiation_factor_1A_(eIF-1A)	AT2G04520.1
Glyma.07G061300	Chr07:5435958-5440645	0.755288	0.437405	1.02585	0.0877922	0.952068	0.0390602	1.56601	0.000737859	FUNCTIONS IN: molecular_function unknown; INVOLVED IN: biological_process unknown; LOCATED IN: chloroplast, plasma membrane; EXPRESSED IN: 9 plant structures; EXPRESSED DURING: 6 growth stages; BEST Arabidopsis thaliana protein match is: intracellular protein transport protein USO1-related (TAIR:AT1G64180.1); Has 30201 Blast hits to 17322 proteins in 780 species: Archae - 12; Bacteria - 1396; Met…	NA	NA	AT5G41620.1
Glyma.07G061500	Chr07:5454511-5460406	0.175068	1	4.37652	1	3.18836	0.00732005	4.46594	0.00606287	BCL-2-associated athanogene 6	IQ calmodulin-binding motif; "BAG domain"	NA	AT2G46240.1
Glyma.07G065800	Chr07:5937300-5941192	0.725584	0.792929	1.4216	0.150377	1.51986	0.0288238	1.45588	0.0134049	Heavy metal transport/detoxification superfamily protein	NA	Copper_chaperone	AT1G01490.2
Glyma.07G067500	Chr07:6085335-6090387	1.20335	0.0209969	1.19612	0.001762	1.35051	0.000934821	1.47106	0.000737859	Protein of unknown function (DUF604)	Protein of unknown function, DUF604	Galactosyltransferases	AT5G41460.1
Glyma.07G067800	Chr07:6103672-6104951	0.6026	0.769664	1.21766	0.0809359	1.38404	0.00675021	1.73779	0.000737859	Disease resistance protein (TIR-NBS-LRR class) family	NA	NA	AT4G12010.1
Glyma.07G068800	Chr07:6211774-6221107	-1.11918	0.146897	-0.800895	0.167845	0.616216	0.214516	2.26584	0.000737859	calmodulin-binding receptor-like cytoplasmic kinase 2	PPR repeat; "Protein kinase domain"	Serine/threonine_protein_kinase	AT4G00330.1
Glyma.07G073500	Chr07:6693432-6700428	1.36544	0.00526016	1.7034	0.001762	0.832959	0.0261008	1.29774	0.000737859	unknown protein; CONTAINS InterPro DOMAIN/s: Protein of unknown function DUF1446 (InterPro:IPR010839); Has 1597 Blast hits to 1509 proteins in 306 species: Archae - 4; Bacteria - 843; Metazoa - 22; Fungi - 131; Plants - 31; Viruses - 0; Other Eukaryotes - 566 (source: NCBI BLink).	Protein of unknown function (DUF1446)	NA	AT1G01770.1
Glyma.07G076500	Chr07:6939335-6940143	0	0.00526016	5.3097	0.343	7.55872	0.527824	6.89507	0.0320647	NA	NA	NA	NA
Glyma.07G076600	Chr07:6945665-6946706	0.548571	0.808754	2.29711	0.001762	1.94985	0.000934821	2.3063	0.000737859	BON association protein 2	NA	NA	AT2G45760.1
Glyma.07G077000	Chr07:7019590-7025311	0.0722731	0.981815	0.319904	0.666587	0.558036	0.140303	2.01381	0.000737859	S-adenosyl-L-methionine-dependent methyltransferases superfamily protein	Putative S-adenosyl-L-methionine-dependent methyltransferase	NA	AT4G00740.1
Glyma.07G077400	Chr07:7049267-7057258	1.03272	0.0256985	1.55304	0.001762	1.10248	0.00316526	1.30179	0.00136914	S-adenosyl-L-methionine-dependent methyltransferases superfamily protein	Putative S-adenosyl-L-methionine-dependent methyltransferase	NA	AT4G00750.1
Glyma.07G080400	Chr07:7312326-7319873	0.11877	0.968457	0.0943754	0.947576	0.782241	0.0321003	1.51749	0.000737859	phospholipase D beta 1	C2 domain; "Phospholipase D Active site motif"; "Phospholipase D C terminal "	Phospholipase_D1	AT2G42010.1
Glyma.07G084300	Chr07:7770932-7773893	-0.231947	0.958609	-0.386749	0.77955	0.743897	0.347687	1.5831	0.0161859	CDK-activating kinase 1AT	Protein kinase domain	Protein_kinase_PCTAIRE_and_related_kinases	AT4G28980.1
Glyma.07G087200	Chr07:8063713-8064534	0.939978	0.113904	1.35573	0.001762	0.744356	0.0306202	2.01906	0.000737859	arabinogalactan protein 22	Protein of unknown function (DUF1070)	NA	AT5G53250.1
Glyma.07G087300	Chr07:8067709-8068385	1.16817	0.0504723	1.59355	0.001762	1.7396	0.000934821	1.82247	0.000737859	unknown protein; Has 31 Blast hits to 31 proteins in 9 species: Archae - 0; Bacteria - 0; Metazoa - 0; Fungi - 0; Plants - 31; Viruses - 0; Other Eukaryotes - 0 (source: NCBI BLink).	NA	NA	AT2G25735.1
Glyma.07G088200	Chr07:8183001-8188290	3.66045	1	1.88	0.001762	7.74905	0.538163	6.68453	0.000737859	sulfate transporter 3;5	Sulfate transporter family; "STAS domain"	Sulfate/bicarbonate/oxalate_exchanger_SAT-1_and_related_transporters_(SLC26_family)	AT5G19600.1
Glyma.07G088600	Chr07:8266335-8267985	-0.520692	0.827585	-0.437889	0.648861	-0.0296793	0.976567	1.26772	0.0247482	Heavy metal transport/detoxification superfamily protein	Heavy-metal-associated domain	Copper_chaperone	AT3G24450.1
Glyma.07G091600	Chr07:8550656-8552335	-0.0634757	0.984575	-1.14946	0.00321908	-1.55389	0.000934821	1.00067	0.0307127	LOB domain-containing protein 41	Protein of unknown function DUF260	NA	AT3G02550.1
Glyma.07G092600	Chr07:8636142-8643495	0.471591	0.720866	0.318224	0.722039	0.49647	0.256258	1.22053	0.000737859	Plant protein of unknown function (DUF639)	Plant protein of unknown function (DUF639)	NA	AT1G48840.1
Glyma.07G092700	Chr07:8659449-8661320	1.12374	0.410439	2.51651	0.00321908	1.00233	0.259363	1.86531	0.0692125	BR enhanced expression 3	Helix-loop-helix DNA-binding domain	NA	AT1G73830.1
Glyma.07G093000	Chr07:8681253-8683612	-0.307334	0.950821	-0.237153	0.897557	2.30247	0.00620249	2.37972	0.000737859	Protein kinase superfamily protein	Protein kinase domain	Serine/threonine_protein_kinase	AT1G70740.1
Glyma.07G093700	Chr07:8723739-8734056	0.658637	0.412999	1.04885	0.00686619	1.04159	0.000934821	1.09137	0.000737859	zinc finger protein-related	CHY zinc finger; "Hemerythrin HHE cation binding domain"	Zn-finger_protein	AT3G18290.1
Glyma.07G093800	Chr07:8755632-8760962	-2.24013	0.22307	1.11977	1	-3.02884	0.0183485	3.66976	0.00644897	Core-2/I-branching beta-1,6-N-acetylglucosaminyltransferase family protein	Core-2/I-Branching enzyme	NA	AT1G68390.1
Glyma.07G100500	Chr07:9535824-9540398	-0.139667	0.96301	0.0150986	0.98959	0.35207	0.547769	1.4455	0.00193389	B-S glucosidase 44	Glycosyl hydrolase family 1	Beta-glucosidase,_lactase_phlorizinhydrolase,_and_related_proteins	AT3G18080.1
Glyma.07G102800	Chr07:9836762-9843094	-0.000204894	0.999548	1.3151	0.00686619	0.216447	0.792994	1.35424	0.000737859	Vacuolar protein sorting-associated protein 26	Vacuolar protein sorting-associated protein 26	Uncharacterized_conserved_protein_with_similarity_to_embryogenesis_protein_H_beta_58_and_VPS26	AT1G48550.1
Glyma.07G103700	Chr07:9969631-9970849	-0.609692	0.770736	0.37998	0.669911	3.57542	0.000934821	4.35333	0.000737859	Late embryogenesis abundant (LEA) hydroxyproline-rich glycoprotein family	Late embryogenesis abundant protein	NA	AT2G35980.1
Glyma.07G103800	Chr07:9985287-9986135	-0.878522	0.569954	1.99321	0.001762	2.9524	0.000934821	5.28547	0.000737859	Late embryogenesis abundant (LEA) hydroxyproline-rich glycoprotein family	Late embryogenesis abundant protein	NA	AT2G35980.1
Glyma.07G106600	Chr07:10341840-10346074	1.39205	0.159597	1.40058	0.019057	2.42	0.000934821	1.94723	0.000737859	annexin 5	Annexin	Annexin	AT1G68090.1
Glyma.07G113900	Chr07:11844382-11847083	0	1	0.615412	1	0	1	3.22833	0.00524623	NA	NA	NA	NA
Glyma.07G118500	Chr07:13423970-13429838	0.113183	0.981719	0.473788	0.655264	0.508159	0.492147	1.02345	0.0391212	Histone H3 K4-specific methyltransferase SET7/9 family protein	MORN repeat	NA	AT4G17080.1
Glyma.07G120900	Chr07:14011760-14019268	1.01406	0.505885	1.41283	0.0701618	1.5569	0.0207817	4.14384	0.000737859	DYNAMIN-like 1E	Dynamin GTPase effector domain; "Dynamin central region"; "Dynamin family"	Vacuolar_sorting_protein_VPS1,_dynamin,_and_related_proteins	AT3G60190.1
Glyma.07G121900	Chr07:14251034-14268964	-0.124627	0.96205	-0.0685199	0.956182	1.16836	0.000934821	1.5248	0.000737859	multidrug resistance-associated protein 9	ABC transporter; "ABC transporter transmembrane region"	Multidrug_resistance-associated_protein/mitoxantrone_resistance_protein,_ABC_superfamily	AT3G60160.1
Glyma.07G122700	Chr07:14418508-14423542	0.0853151	0.97612	0.598483	0.266178	0.449757	0.282044	1.12178	0.00193389	NA	NA	NA	NA
Glyma.07G127800	Chr07:15282078-15287161	-0.169726	0.949754	0.156727	0.891504	0.939558	0.00245792	1.67719	0.000737859	Regulator of Vps4 activity in the MVB pathway protein	Regulator of Vps4 activity in the MVB pathway	Spindle_pole_body_protein	AT2G19710.1
Glyma.07G128000	Chr07:15313240-15315484	-1.18158	0.590425	-0.451839	0.687794	2.42051	0.047886	3.45909	0.000737859	1-amino-cyclopropane-1-carboxylate synthase 7	Aminotransferase class I and II	1-aminocyclopropane-1-carboxylate_synthase,_and_related_proteins	AT4G26200.1
Glyma.07G129000	Chr07:15374259-15376682	-0.335472	0.834024	0.0824122	0.94513	1.01434	0.000934821	1.74465	0.000737859	ACC oxidase 1	2OG-Fe(II) oxygenase superfamily	Iron/ascorbate_family_oxidoreductases	AT2G19590.1
Glyma.07G129300	Chr07:15396065-15397476	-0.403707	0.753251	0.791062	0.0713584	0.567692	0.146248	1.8086	0.000737859	cytidine deaminase 1	Cytidine and deoxycytidylate deaminase zinc-binding region ; "Cytidine and deoxycytidylate deaminase zinc-binding region"	Cytidine_deaminase	AT2G19570.1
Glyma.07G134300	Chr07:15921901-15923230	1.42744	0.265776	2.80702	0.001762	2.41779	0.00245792	2.8193	0.000737859	Eukaryotic aspartyl protease family protein	Eukaryotic aspartyl protease	Aspartyl_protease	AT5G02190.1
Glyma.07G135400	Chr07:16041247-16043684	-0.26105	0.930744	1.56918	0.001762	1.3378	0.000934821	3.62646	0.000737859	receptor lectin kinase	Protein kinase domain; "Legume lectin domain"	Serine/threonine_protein_kinase	AT2G37710.1
Glyma.07G135600	Chr07:16050760-16052782	0.753086	0.324192	0.944862	0.0220813	0.507635	0.217574	1.5522	0.000737859	Concanavalin A-like lectin protein kinase family protein	Protein kinase domain; "Legume lectin domain"	Serine/threonine_protein_kinase	AT3G55550.1
Glyma.07G136000	Chr07:16105634-16108994	0.0962008	0.986268	0.84297	0.373229	0.882627	0.201	1.19462	0.0429557	NAD(P)-binding Rossmann-fold superfamily protein	short chain dehydrogenase	Reductases_with_broad_range_of_substrate_specificities	AT5G06060.1
Glyma.07G137000	Chr07:16257639-16260924	-0.692553	1	1.32431	0.0471262	-1.17914	0.102255	-0.136044	0.86526	Protein kinase family protein	Protein kinase domain	Serine/threonine_protein_kinase	AT5G02070.1
Glyma.07G139100	Chr07:16510074-16517181	1.15384	0.127675	0.788833	0.308468	0.491432	0.392901	1.35071	0.040919	Major facilitator superfamily protein	POT family	H+/oligopeptide_symporter	AT2G37900.1
Glyma.07G139400	Chr07:16554934-16556632	1.21785	0.0151986	-0.492933	0.460731	0.407112	0.347188	2.98088	0.000737859	Bifunctional inhibitor/lipid-transfer protein/seed storage 2S albumin superfamily protein	Protease inhibitor/seed storage/LTP family	NA	AT3G53980.2
Glyma.07G139700	Chr07:16580991-16582517	0.652543	0.549345	1.99072	0.001762	5.21999	0.000934821	3.11555	0.000737859	glutathione S-transferase TAU 8	Glutathione S-transferase, N-terminal domain; "Glutathione S-transferase, C-terminal domain"	Glutathione_S-transferase	AT3G09270.1
Glyma.07G139800	Chr07:16585254-16588337	0.206233	0.959256	1.63318	0.0107455	5.31669	0.000934821	2.75976	0.000737859	glutathione S-transferase TAU 24	Glutathione S-transferase, N-terminal domain; "Glutathione S-transferase, C-terminal domain"	Glutathione_S-transferase	AT1G17170.1
Glyma.07G140000	Chr07:16595864-16596992	0.471766	0.851312	1.65567	0.001762	4.61804	0.000934821	2.36689	0.000737859	glutathione S-transferase TAU 8	Glutathione S-transferase, N-terminal domain; "Glutathione S-transferase, C-terminal domain"	Glutathione_S-transferase	AT3G09270.1
Glyma.07G140200	Chr07:16602759-16604754	0.0856524	0.976532	-0.395486	0.545864	0.566544	0.123856	1.15763	0.00193389	glutathione S-transferase tau 7	Glutathione S-transferase, N-terminal domain; "Glutathione S-transferase, C-terminal domain"	Glutathione_S-transferase	AT2G29420.1
Glyma.07G141300	Chr07:16752902-16753812	0.66186	0.427133	0.396434	0.53129	1.18254	0.000934821	1.45661	0.000737859	Bifunctional inhibitor/lipid-transfer protein/seed storage 2S albumin superfamily protein	Protease inhibitor/seed storage/LTP family	NA	AT5G55410.1
Glyma.07G142700	Chr07:16982793-16985642	1.66291	0.416258	-0.0893776	1	0.918152	1	3.40696	0.0229439	high cyclic electron flow 1	Fructose-1-6-bisphosphatase	Fructose-1,6-bisphosphatase	AT3G54050.2
Glyma.07G148900	Chr07:17907467-17910980	0.471537	1	0.310615	1	0.18015	1	2.89094	0.0397763	RING/U-box superfamily protein	NA	Predicted_E3_ubiquitin_ligase	AT5G01520.1
Glyma.07G149600	Chr07:17970178-17974503	1.81776	0.170122	0.896064	1	3.22069	0.00245792	3.82344	0.000737859	cation exchanger 3	Sodium/calcium exchanger protein	Ca2+/H+_antiporter_VCX1_and_related_proteins	AT3G51860.1
Glyma.07G152000	Chr07:18481643-18484571	0.24757	0.956528	0.441341	0.627309	1.27071	0.0618313	1.55936	0.00193389	Plant protein of unknown function (DUF828)	PF03005	NA	AT5G01360.1
Glyma.07G155100	Chr07:19062060-19062887	1.02191	0.824222	0.485643	0.817281	6.08756	0.527824	3.20729	0.0208223	NA	NA	NA	NA
Glyma.07G155600	Chr07:19123189-19128588	0.228309	0.951277	0.274802	0.80086	1.70983	0.000934821	2.68467	0.000737859	TRICHOME BIREFRINGENCE-LIKE 34	PF03005	NA	AT2G38320.1
Glyma.07G161300	Chr07:21003991-21006289	-0.0289879	0.994734	-0.067704	0.96848	0.524211	0.307494	1.25547	0.00247339	Protein of unknown function (DUF677)	Protein of unknown function (DUF677)	NA	AT4G34320.1
Glyma.07G163400	Chr07:21645904-21646645	0.759368	0.664037	-1.36628	0.176394	0.0695435	0.956083	1.69891	0.00937247	NA	NA	NA	NA
Glyma.07G165900	Chr07:25597419-25597662	-0.0760059	0.985714	-0.421732	0.608445	0.266062	0.71852	1.12658	0.0173624	NA	NA	NA	NA
Glyma.07G166700	Chr07:26230477-26239091	0.83016	0.77478	1.17511	0.268421	1.66289	0.12834	3.57072	0.00344809	Protein kinase superfamily protein	Protein tyrosine kinase	Serine/threonine_protein_kinase	AT1G70740.1
Glyma.07G168500	Chr07:27813180-27816496	0.284162	0.921374	0.623786	0.515101	1.4477	0.0257385	2.08922	0.000737859	2-oxoglutarate (2OG) and Fe(II)-dependent oxygenase superfamily protein	2OG-Fe(II) oxygenase superfamily	Iron/ascorbate_family_oxidoreductases	AT1G03400.1
Glyma.07G168600	Chr07:28003369-28006319	-1.36952	0.57846	-0.487586	0.758547	0.451037	0.69434	2.81406	0.000737859	nudix hydrolase homolog 17	NUDIX domain	Diadenosine_and_diphosphoinositol_polyphosphate_phosphohydrolase	AT2G01670.1
Glyma.07G168900	Chr07:28235434-28242406	1.67771	0.00526016	1.11327	0.00686619	2.50607	0.000934821	3.78604	0.000737859	tolB protein-related	WD40-like Beta Propeller Repeat	NA	AT4G01870.1
Glyma.07G176800	Chr07:33253002-33257144	-0.730453	0.860373	-0.00918169	0.995329	2.1406	0.0723885	2.9903	0.000737859	senescence-related gene 1	2OG-Fe(II) oxygenase superfamily	Iron/ascorbate_family_oxidoreductases	AT1G17020.1
Glyma.07G183900	Chr07:35144342-35146745	0.209278	1	-0.957503	1	0.481346	1	2.14201	0.0262019	Concanavalin A-like lectin protein kinase family protein	Protein kinase domain; "Legume lectin domain"	Serine/threonine_protein_kinase	AT5G10530.1
Glyma.07G184000	Chr07:35149745-35153040	-0.626048	0.492659	-0.523614	0.381209	1.09652	0.000934821	1.25009	0.000737859	Concanavalin A-like lectin protein kinase family protein	Protein kinase domain; "Legume lectin domain"	Serine/threonine_protein_kinase	AT5G10530.1
Glyma.07G188400	Chr07:35599715-35601495	0.267882	0.94438	0.311562	0.812308	1.5966	0.0111481	1.80502	0.000737859	plant U-box 8	U-box domain	NA	AT4G21350.1
Glyma.07G190100	Chr07:35800279-35801744	-0.217357	0.930781	1.39815	0.00321908	-0.323794	0.49362	0.483494	0.214977	F-box family protein	NA	NA	AT1G61340.1
Glyma.07G190700	Chr07:35835746-35841139	0.540941	0.702183	0.4255	0.675523	0.806844	0.0423117	1.29577	0.000737859	Calmodulin-binding protein	Calmodulin binding protein-like	NA	AT5G57580.1
Glyma.07G191300	Chr07:35875871-35876368	0.380896	0.92284	0.299779	0.862453	0.1997	0.904458	1.78374	0.0250059	NA	NA	NA	NA
Glyma.07G191700	Chr07:35911566-35919569	0.760135	0.254191	1.34406	0.001762	0.562466	0.116118	0.857053	0.0158775	Protein of unknown function (DUF707)	Protein of unknown function (DUF707)	NA	AT1G11170.1
Glyma.07G199800	Chr07:36845529-36851584	-0.416225	0.844612	0.0321039	0.981208	1.03053	0.00245792	1.6456	0.000737859	MAC/Perforin domain-containing protein	MAC/Perforin domain	NA	AT1G28380.1
Glyma.07G201800	Chr07:37074545-37078552	-0.426337	0.939082	1.23676	0.121197	-0.515222	0.661437	3.5857	0.000737859	NAC domain containing protein 73	No apical meristem (NAM) protein	NA	AT4G28500.1
Glyma.07G205900	Chr07:37503828-37508297	0.173085	0.960337	1.60769	0.001762	0.604754	0.321539	1.3058	0.00644897	Thioesterase/thiol ester dehydrase-isomerase superfamily protein	Thioesterase superfamily	Acyl-CoA_thioesterase	AT2G30720.1
Glyma.07G210200	Chr07:38085485-38090339	0.325134	0.877832	0.370351	0.693743	0.984995	0.0149173	1.52888	0.000737859	peptidyl-prolyl cis-trans isomerase / cyclophilin-40 (CYP40) / rotamase	Tetratricopeptide repeat; "Cyclophilin type peptidyl-prolyl cis-trans isomerase/CLD"	HSP90_co-chaperone_CPR7/Cyclophilin	AT2G15790.1
Glyma.07G210700	Chr07:38162709-38163624	0.00898755	0.997207	-0.144144	0.95339	0.531577	0.587839	2.1823	0.0468228	Protein of unknown function (DUF1645)	Protein of unknown function (DUF1645)	NA	AT2G15760.1
Glyma.07G211700	Chr07:38332600-38333774	0.674667	0.667156	-0.186223	0.896695	0.733304	0.177484	1.11073	0.0232238	unknown protein; BEST Arabidopsis thaliana protein match is: unknown protein (TAIR:AT3G19200.1).	NA	NA	AT4G34419.1
Glyma.07G212800	Chr07:38482587-38486164	0.946128	0.310034	1.34506	0.001762	2.41885	0.000934821	1.81143	0.000737859	nitrite reductase 1	Nitrite and sulphite reductase 4Fe-4S domain; "Nitrite/Sulfite reductase ferredoxin-like half domain"	Sulfite_reductase_(ferredoxin)	AT2G15620.1
Glyma.07G215500	Chr07:38773557-38775953	0.464831	0.882758	1.44626	0.0443421	2.52075	0.000934821	2.74452	0.000737859	UDP-glycosyltransferase 73B4	UDP-glucoronosyl and UDP-glucosyl transferase	UDP-glucuronosyl_and_UDP-glucosyl_transferase	AT2G15490.3
Glyma.07G215700	Chr07:38808774-38810384	1.11993	0.687014	0.178109	0.92903	5.08295	0.372198	2.38947	0.000737859	Leucine-rich repeat (LRR) family protein	NA	NA	AT4G06744.1
Glyma.07G222600	Chr07:39833030-39847612	0.163344	1	1.1498	1	2.18821	0.00172635	1.6611	0.014351	NA	NA	NA	NA
Glyma.07G222700	Chr07:39866988-39873025	-0.729874	1	0.270421	1	1.41673	1	4.64166	0.00606287	phosphate transporter 1;9	Sugar (and other) transporter	Inorganic_phosphate_transporter	AT1G76430.1
Glyma.07G223100	Chr07:39942988-39944563	0.481828	0.653887	0.718292	0.0957411	0.421827	0.290433	1.664	0.000737859	SBP (S-ribonuclease binding protein) family protein	NA	Predicted_E3_ubiquitin_ligase	AT5G45100.1
Glyma.07G228500	Chr07:40714909-40717140	-0.27614	0.95859	0.0841261	0.968776	-0.0279006	0.984133	1.53401	0.0471957	GCK domain-containing protein	NA	NA	AT1G14060.1
Glyma.07G230200	Chr07:41055725-41057441	-0.270098	0.942118	-1.39865	0.00789502	-1.01179	0.256258	1.081	0.0453773	zinc finger homeodomain 1	ZF-HD protein dimerisation region	Transcription_factor_DLX_and_related_proteins_with_LIM_Zn-binding_and_HOX_domains	AT1G69600.1
Glyma.07G235400	Chr07:41672095-41677796	0.26493	0.930744	-0.273066	0.808191	1.02323	0.0183485	1.25393	0.00247339	Aldolase superfamily protein	HMGL-like	Hydroxymethylglutaryl-CoA_lyase	AT2G26800.1
Glyma.07G235900	Chr07:41767739-41770046	0.230196	0.956132	0.373097	0.861077	-0.0393002	0.967683	3.04612	0.000737859	myb domain protein 108	Myb-like DNA-binding domain	Transcription_factor,_Myb_superfamily	AT3G06490.1
Glyma.07G236100	Chr07:41790184-41794911	0.946851	0.595738	2.57149	0.0490565	3.75654	0.000934821	3.49774	0.0586638	gibberellin 2-oxidase 4	2OG-Fe(II) oxygenase superfamily	Iron/ascorbate_family_oxidoreductases	AT1G47990.1
Glyma.07G237300	Chr07:41872770-41873577	-0.497161	0.909448	0.625016	0.557304	1.05499	0.220514	1.77126	0.00724298	cell wall / vacuolar inhibitor of fructosidase 1	Plant invertase/pectin methylesterase inhibitor	NA	AT1G47960.1
Glyma.07G238000	Chr07:41926438-41929460	0.444728	0.877307	1.7846	0.0228139	1.84613	0.000934821	3.91983	0.000737859	WRKY DNA-binding protein 23	WRKY DNA -binding domain	NA	AT2G47260.1
Glyma.07G238700	Chr07:41982789-41983640	0.0606675	0.985714	1.50143	0.001762	0.485746	0.22929	0.406813	0.318307	Ca2+-binding protein 1	NA	Calmodulin_and_related_proteins_(EF-Hand_superfamily)	AT5G49480.1
Glyma.07G241900	Chr07:42182727-42184419	0.359266	0.82224	0.430246	0.521989	0.897223	0.0134831	1.18642	0.000737859	secretion-associated RAS super family 2	ADP-ribosylation factor family	Vesicle_coat_complex_COPII,_GTPase_subunit_SAR1	AT4G02080.1
Glyma.07G243500	Chr07:42331424-42332476	0.872505	0.138407	4.45022	0.001762	4.24084	0.000934821	4.30149	0.000737859	NA	Pathogenesis-related protein Bet v I family	NA	NA
Glyma.07G248400	Chr07:42674933-42675860	1.31791	0.175654	1.77698	0.019057	1.50773	0.0149173	1.62913	0.00193389	flowering promoting factor 1	NA	NA	AT5G24860.1
Glyma.07G248600	Chr07:42686501-42696471	-0.542843	0.775227	0.33094	0.779526	0.70714	0.112906	1.73851	0.000737859	soybean gene regulated by cold-2	C2 domain	NA	AT1G09070.1
Glyma.07G251300	Chr07:42912839-42915318	-0.524007	0.603265	0.784703	0.0566115	0.302737	0.529533	1.31105	0.000737859	Uncharacterised protein family (UPF0497)	Domain of unknown function (DUF588)	NA	AT3G06390.1
Glyma.07G251800	Chr07:42924493-42933025	-0.333489	0.948621	-0.188545	0.946269	0.883182	0.270972	2.1592	0.00759397	tubby like protein 3	Tub family; "F-box domain"	Tub_family_proteins	AT2G47900.2
Glyma.07G253600	Chr07:43070782-43071879	-1.64424	0.44177	0.990072	0.519857	1.21874	0.180265	1.88049	0.011142	DUF679 domain membrane protein 2	Protein of unknown function (DUF679)	NA	AT3G21550.1
Glyma.07G253900	Chr07:43091094-43094909	0.366665	0.820094	0.51777	0.413877	0.795946	0.0267763	1.02303	0.00436014	Protein phosphatase 2C family protein	Protein phosphatase 2C	Serine/threonine_protein_phosphatase	AT3G06270.1
Glyma.07G254700	Chr07:43143451-43144867	0.806236	1	0.72251	1	1.51124	1	3.37507	0.0385397	UDP-glucosyl transferase 73B3	UDP-glucoronosyl and UDP-glucosyl transferase	UDP-glucuronosyl_and_UDP-glucosyl_transferase	AT4G34131.1
Glyma.07G255300	Chr07:43166971-43170477	-1.25178	1	-1.74626	1	3.8416	1	1.55942	0.0352203	ARM repeat superfamily protein	NA	NA	AT5G18980.1
Glyma.07G256300	Chr07:43235470-43236822	-1.30864	0.204191	0.777625	0.189859	1.77099	0.00172635	2.0345	0.000737859	Family of unknown function (DUF716)	Family of unknown function (DUF716)	NA	AT1G55230.1
Glyma.07G257500	Chr07:43365171-43367132	0.784786	0.567642	0.347864	0.796111	0.495529	0.435433	1.48586	0.0083207	Eukaryotic aspartyl protease family protein	Eukaryotic aspartyl protease	Aspartyl_protease	AT1G03220.1
Glyma.07G260100	Chr07:43545923-43547343	0.37763	0.869646	0.288501	0.776641	0.812039	0.144325	1.39174	0.00436014	Protein of unknown function, DUF584	Senescence regulator	NA	AT1G11700.1
Glyma.07G261500	Chr07:43653872-43656379	0.215875	0.92912	1.33571	0.00321908	1.3796	0.000934821	1.12061	0.00606287	APS reductase 3	Phosphoadenosine phosphosulfate reductase family; "Thioredoxin"	Phosphoadenosine_phosphosulfate_reductase	AT4G21990.1
Glyma.07G262000	Chr07:43676362-43682939	0.877533	0.797274	0.394126	0.781857	0.936604	0.439862	2.68339	0.000737859	unknown protein; LOCATED IN: chloroplast; EXPRESSED IN: 23 plant structures; EXPRESSED DURING: 15 growth stages; Has 30 Blast hits to 30 proteins in 13 species: Archae - 0; Bacteria - 0; Metazoa - 0; Fungi - 0; Plants - 30; Viruses - 0; Other Eukaryotes - 0 (source: NCBI BLink).	NA	NA	AT1G62250.1
Glyma.07G262700	Chr07:43715791-43719098	0.166127	0.972966	0.59939	0.414992	2.50103	0.000934821	2.63201	0.000737859	WRKY family transcription factor	WRKY DNA -binding domain	NA	AT1G62300.1
Glyma.07G263400	Chr07:43776916-43781380	-0.0449249	0.991305	0.305525	0.769617	0.460192	0.342882	1.62521	0.000737859	O-fucosyltransferase family protein	GDP-fucose protein O-fucosyltransferase	NA	AT1G62330.1
Glyma.07G266200	Chr07:43986531-43990202	0.391749	0.895218	1.17835	0.0141959	1.40567	0.00381697	2.71781	0.000737859	Inositol monophosphatase family protein	Inositol monophosphatase family	Inositol_monophosphatase	AT3G02870.1
Glyma.07G266300	Chr07:43991047-43993262	0.452037	0.682362	0.533749	0.318934	1.36082	0.000934821	2.21579	0.000737859	Auxin-responsive family protein	Eukaryotic cytochrome b561; "Protein of unknown function (DUF568)"	Predicted_membrane_protein,_contains_DoH_and_Cytochrome_b-561/ferric_reductase_transmembrane_domains	AT5G47530.1
Glyma.07G268600	Chr07:44177650-44180414	-1.40198	1	-1.19337	0.120404	-1.00772	1	1.92846	0.000737859	Plant protein of unknown function (DUF827)	Weak chloroplast movement under blue light	NA	AT1G12150.1
Glyma.07G269100	Chr07:44222047-44228813	0.898732	0.34281	1.53566	0.001762	0.767928	0.0872409	2.43884	0.000737859	Phototropic-responsive NPH3 family protein	NPH3 family	NA	AT5G47800.1
Glyma.07G272600	Chr07:44470260-44472529	0.733284	1	2.38824	0.0320465	1.09902	1	1.61008	0.0947016	Major facilitator superfamily protein	POT family	H+/oligopeptide_symporter	AT1G59740.1
Glyma.08G002000	Chr08:134673-138373	-0.0477526	0.991533	-0.0473778	0.978255	1.44082	0.000934821	1.4699	0.00136914	F-box family protein	F-box domain	NA	AT5G39450.1
Glyma.08G002100	Chr08:141701-148847	0.0283423	0.992868	0.243666	0.791286	0.728633	0.030281	1.43893	0.000737859	alpha/beta-Hydrolases superfamily protein	Lipase (class 3)	NA	AT3G52430.1
Glyma.08G002500	Chr08:176674-182624	-0.782016	0.560957	-0.142876	0.929704	0.408148	0.477539	1.64506	0.000737859	Glycosyl hydrolase family 35 protein	Glycosyl hydrolases family 35	Beta-galactosidase	AT5G63800.1
Glyma.08G002600	Chr08:190052-193932	1.06122	0.159597	0.885828	0.164445	3.20363	0.000934821	4.53383	0.000737859	Eukaryotic aspartyl protease family protein	Eukaryotic aspartyl protease	Aspartyl_protease	AT4G33490.2
Glyma.08G003100	Chr08:236883-243758	0.258826	0.958609	0.261266	1	1.24345	0.13982	2.34947	0.00392805	fatty acid amide hydrolase	Amidase	Amidases	AT5G64440.1
Glyma.08G004100	Chr08:292864-293539	0.875337	0.443365	0.419935	0.675624	1.10594	0.0811904	1.202	0.0213429	SAUR-like auxin-responsive protein family	Auxin responsive protein	NA	AT2G46690.1
Glyma.08G004500	Chr08:343807-352483	0.521161	0.704907	0.950629	0.057829	0.423997	0.40414	1.58216	0.000737859	NA	NA	NA	NA
Glyma.08G009800	Chr08:761358-765109	0.0325593	0.99288	-0.292148	0.781857	0.650001	0.186489	1.09687	0.00297804	DHHC-type zinc finger family protein	DHHC palmitoyltransferase	DHHC-type_Zn-finger_proteins	AT3G26935.1
Glyma.08G010000	Chr08:783934-786451	0.840839	0.24772	1.7876	0.120404	-0.992823	0.10082	1.84229	0.026977	Nodulin MtN3 family protein	Sugar efflux transporter for intercellular exchange	Multitransmembrane_protein	AT5G50800.1
Glyma.08G014400	Chr08:1118559-1120658	-0.123967	0.971417	-0.0727107	0.964316	0.215324	0.749134	1.35047	0.00392805	Haloacid dehalogenase-like hydrolase (HAD) superfamily protein	haloacid dehalogenase-like hydrolase	Predicted_haloacid-halidohydrolase_and_related_hydrolases	AT4G11570.2
Glyma.08G015700	Chr08:1239655-1242055	0.0695481	0.985543	0.764667	0.131353	1.11599	0.000934821	2.41047	0.000737859	BTB/POZ domain with WD40/YVTN repeat-like protein	BTB/POZ domain	SETA_binding_protein_SB1_and_related_proteins,_contain_BTB/POZ_domain	AT5G41330.1
Glyma.08G016300	Chr08:1287938-1291040	0.450795	0.838481	0.387067	0.737017	0.549593	0.354895	1.08104	0.032996	RING/U-box superfamily protein	Zinc finger, C3HC4 type (RING finger)	Anaphase-promoting_complex_(APC),_subunit_11	AT5G41350.1
Glyma.08G016900	Chr08:1359428-1364014	0.0999864	0.983964	-0.276397	0.814638	1.5174	0.00245792	1.53623	0.00136914	POX (plant homeobox) family protein	Homeobox domain; "Associated with HOX"	Transcription_factor_MEIS1_and_related_HOX_domain_proteins	AT5G41410.1
Glyma.08G017900	Chr08:1443725-1445612	-0.890139	0.795487	-1.19797	0.268843	1.50783	0.0350608	2.30543	0.000737859	Heavy metal transport/detoxification superfamily protein	Heavy-metal-associated domain	Copper_chaperone	AT1G01490.2
Glyma.08G019700	Chr08:1607734-1611321	0.717373	1	0.0502162	1	0.489051	0.649465	2.18706	0.00797108	calcium-dependent protein kinase 6	Protein kinase domain; "EF hand"	Ca2+/calmodulin-dependent_protein_kinase,_EF-Hand_protein_superfamily	AT4G23650.1
Glyma.08G021900	Chr08:1762686-1764910	0.719194	0.629783	0.0994702	0.95455	1.86811	0.000934821	2.00893	0.000737859	WRKY family transcription factor	WRKY DNA -binding domain	NA	AT4G11070.1
Glyma.08G022900	Chr08:1836103-1838538	-0.0370792	0.994356	0.298637	0.865108	0.790762	0.195273	1.32867	0.0104187	RING/U-box superfamily protein	Zinc finger, C3HC4 type (RING finger)	Anaphase-promoting_complex_(APC),_subunit_11	AT5G53110.1
Glyma.08G025500	Chr08:2015763-2019474	0.0738717	0.986268	-0.152781	0.917807	0.239686	0.747272	1.19368	0.00247339	beta-amylase 1	Glycosyl hydrolase family 14	NA	AT3G23920.1
Glyma.08G027800	Chr08:2221004-2228300	0.1357	0.970288	0.235856	0.884174	1.05941	0.0219247	1.66665	0.00193389	auxin response factor 19	AUX/IAA family; "Auxin response factor"; "B3 DNA binding domain"	NA	AT1G19220.1
Glyma.08G029400	Chr08:2350285-2352108	0.231365	1	-0.220269	1	4.48134	0.314489	3.18408	0.0140565	myb-like transcription factor family protein	Myb-like DNA-binding domain	NA	AT5G56840.1
Glyma.08G031500	Chr08:2506146-2519774	0.305786	0.881316	0.784278	0.130818	0.326206	0.531474	1.26918	0.000737859	LOCATED IN: vacuole; EXPRESSED IN: 24 plant structures; EXPRESSED DURING: 13 growth stages; BEST Arabidopsis thaliana protein match is: glycine-rich protein (TAIR:AT4G32920.3); Has 1807 Blast hits to 1807 proteins in 277 species: Archae - 0; Bacteria - 0; Metazoa - 736; Fungi - 347; Plants - 385; Viruses - 0; Other Eukaryotes - 339 (source: NCBI BLink).	NA	NA	AT5G11700.1
Glyma.08G033700	Chr08:2691131-2695840	1.18486	0.430425	1.64865	0.00448057	2.24155	0.00675021	2.73742	0.000737859	Senescence/dehydration-associated protein-related	Senescence-associated protein	NA	AT4G15450.1
Glyma.08G038400	Chr08:3012182-3013602	0.081916	0.981815	1.58823	0.001762	0.71772	0.044879	2.55698	0.000737859	ovate family protein 8	Transcriptional repressor, ovate	NA	AT5G19650.1
Glyma.08G038500	Chr08:3018701-3019975	0.478677	0.870131	1.89628	0.0183121	0.872437	0.273224	3.01455	0.00606287	unknown protein; BEST Arabidopsis thaliana protein match is: unknown protein (TAIR:AT1G15260.1); Has 26 Blast hits to 26 proteins in 7 species: Archae - 0; Bacteria - 0; Metazoa - 0; Fungi - 0; Plants - 26; Viruses - 0; Other Eukaryotes - 0 (source: NCBI BLink).	NA	NA	AT3G16070.1
Glyma.08G041800	Chr08:3311210-3318382	0.190926	0.954795	-0.271576	0.833085	0.658384	0.250747	1.15702	0.0173624	C2 domain-containing protein	C2 domain	NA	AT3G18370.1
Glyma.08G043800	Chr08:3450234-3451725	0.314478	0.835204	0.654163	0.163564	1.20627	0.000934821	1.63351	0.000737859	Plant invertase/pectin methylesterase inhibitor superfamily protein	Plant invertase/pectin methylesterase inhibitor	NA	AT1G14890.1
Glyma.08G044400	Chr08:3511248-3515527	-1.22001	0.00526016	-0.535506	0.330035	1.81042	0.000934821	2.41527	0.000737859	Calmodulin binding protein-like	Calmodulin binding protein-like	NA	AT1G73805.1
Glyma.08G045300	Chr08:3589379-3590322	2.02158	0.214324	1.3092	0.118543	5.51079	0.419675	4.53154	0.000737859	unknown protein; BEST Arabidopsis thaliana protein match is: unknown protein (TAIR:AT1G67920.1); Has 18 Blast hits to 18 proteins in 5 species: Archae - 0; Bacteria - 0; Metazoa - 0; Fungi - 0; Plants - 18; Viruses - 0; Other Eukaryotes - 0 (source: NCBI BLink).	NA	NA	AT1G24600.1
Glyma.08G047400	Chr08:3707495-3710403	-0.217674	0.951277	-0.0349474	0.981498	1.05229	0.00732005	2.80843	0.000737859	heat shock transcription factor A8	HSF-type DNA-binding	Heat_shock_transcription_factor	AT1G67970.1
Glyma.08G055900	Chr08:4302729-4306598	0.726512	0.233732	0.688883	0.152362	1.90554	0.000934821	4.19495	0.000737859	NF-X-like 1	NA	Transcription_factor_NF-X1,_contains_NFX-type_Zn2+-binding_and_R3H_domains	AT1G10170.1
Glyma.08G058400	Chr08:4472815-4476967	0.348174	0.82941	0.234963	0.808043	1.00269	0.00245792	1.42902	0.000737859	sphingosine kinase 1	Diacylglycerol kinase catalytic domain	NA	AT4G21540.1
Glyma.08G058900	Chr08:4499996-4501447	0.497849	0.892999	-0.525865	0.770206	1.29773	0.0717033	1.60238	0.0196527	F-box family protein	NA	NA	AT1G61340.1
Glyma.08G060500	Chr08:4664281-4669458	0.0432218	0.991305	0.508605	0.388639	1.05645	0.000934821	1.7137	0.000737859	S-locus lectin protein kinase family protein	S-locus glycoprotein family; "D-mannose binding lectin"; "Protein tyrosine kinase"; "PAN-like domain"	Serine/threonine_protein_kinase	AT4G21390.1
Glyma.08G061200	Chr08:4718615-4721895	0.39553	0.866744	0.176583	0.906321	1.0377	0.0503372	2.12261	0.000737859	flavodoxin-like quinone reductase 1	NADPH-dependent FMN reductase	1,4-benzoquinone_reductase-like;_Trp_repressor_binding_protein-like/protoplast-secreted_protein	AT5G54500.1
Glyma.08G064200	Chr08:4915589-4916430	-0.132549	0.979408	-0.0634478	0.976262	-0.144885	0.884992	1.53883	0.000737859	NA	NA	NA	NA
Glyma.08G064300	Chr08:4917313-4927545	0.585661	0.496624	0.779907	0.0763446	0.982358	0.000934821	1.1036	0.00193389	Ankyrin repeat family protein with DHHC zinc finger domain	Ankyrin repeat; "DHHC palmitoyltransferase"	Ankyrin_repeat_and_DHHC-type_Zn-finger_domain_containing_proteins	AT2G14255.1
Glyma.08G065000	Chr08:4977695-4979377	-0.0199939	0.995361	-0.360491	0.626577	0.319404	0.47611	1.06321	0.00136914	Octicosapeptide/Phox/Bem1p family protein	PB1 domain	NA	AT5G64430.1
Glyma.08G069000	Chr08:5277199-5278222	0.0697602	0.992371	0.503073	1	2.96766	0.00172635	4.26921	0.0318306	HSP20-like chaperones superfamily protein	Hsp20/alpha crystallin family	Molecular_chaperone_(small_heat-shock_protein_Hsp26/Hsp42)	AT1G07400.1
Glyma.08G070100	Chr08:5342855-5345333	-0.424364	0.814481	-1.04358	0.0228139	0.903084	0.0149173	1.10446	0.00644897	RING/U-box superfamily protein	Zinc finger, C3HC4 type (RING finger)	Anaphase-promoting_complex_(APC),_subunit_11	AT1G72220.1
Glyma.08G070200	Chr08:5347108-5349266	-1.34164	0.445266	-0.36392	0.848805	-0.479023	0.64963	1.36815	0.0167745	unknown protein; FUNCTIONS IN: molecular_function unknown; INVOLVED IN: biological_process unknown; LOCATED IN: mitochondrion; EXPRESSED IN: 7 plant structures; EXPRESSED DURING: 4 anthesis, C globular stage, petal differentiation and expansion stage; Has 106 Blast hits to 103 proteins in 21 species: Archae - 0; Bacteria - 5; Metazoa - 0; Fungi - 4; Plants - 87; Viruses - 0; Other Eukaryotes - 10…	NA	NA	AT2G14095.1
Glyma.08G071300	Chr08:5453067-5455249	1.12467	0.0209969	-0.16493	0.901724	1.40107	0.000934821	1.8681	0.000737859	EXORDIUM like 2	Phosphate-induced protein 1 conserved region	NA	AT5G64260.1
Glyma.08G072100	Chr08:5513240-5524534	0.484679	0.634993	0.542291	0.298231	1.15244	0.000934821	1.28003	0.000737859	Calmodulin-binding transcription activator protein with CG-1 and Ankyrin domains	Ankyrin repeat; "IPT/TIG domain"; "IQ calmodulin-binding motif"; "CG-1 domain"	NA	AT5G64220.2
Glyma.08G072200	Chr08:5530936-5533495	0.381494	0.767323	0.977963	0.0141959	0.978062	0.00502859	1.35227	0.000737859	alternative oxidase 2	Alternative oxidase	NA	AT5G64210.1
Glyma.08G072300	Chr08:5534624-5537952	-0.869203	1	0.131571	1	0.79317	1	2.26041	0.0245288	alternative oxidase 2	Alternative oxidase	NA	AT5G64210.1
Glyma.08G073300	Chr08:5605408-5612470	0.181451	0.958211	-0.185759	0.900918	0.861988	0.176311	1.60738	0.0140565	dentin sialophosphoprotein-related	NA	NA	AT5G64170.1
Glyma.08G078000	Chr08:5929790-5935020	0.538083	0.766407	0.377392	0.784525	2.59593	0.000934821	4.35514	0.000737859	unknown protein; LOCATED IN: chloroplast; EXPRESSED IN: 24 plant structures; EXPRESSED DURING: 14 growth stages; BEST Arabidopsis thaliana protein match is: unknown protein (TAIR:AT4G08510.1); Has 5029 Blast hits to 1779 proteins in 339 species: Archae - 2; Bacteria - 1372; Metazoa - 990; Fungi - 933; Plants - 111; Viruses - 28; Other Eukaryotes - 1593 (source: NCBI BLink).	NA	NA	AT1G36990.1
Glyma.08G078200	Chr08:5965198-5970835	-0.166807	0.958609	0.209584	0.864966	0.821707	0.044056	1.54318	0.000737859	MAPK/ERK kinase kinase 1	Protein kinase domain	MEKK_and_related_serine/threonine_protein_kinases	AT4G08500.1
Glyma.08G078700	Chr08:6000217-6004305	-2.24305	1	-0.236046	1	1.12005	0.288753	1.50146	0.0449558	WRKY DNA-binding protein 14	WRKY DNA -binding domain	NA	AT1G30650.1
Glyma.08G080700	Chr08:6119522-6122290	0.237812	0.906533	-0.044241	0.972847	0.580107	0.16114	2.01665	0.000737859	FAD-binding Berberine family protein	FAD binding domain ; "Berberine and berberine like "	NA	AT1G30760.1
Glyma.08G082400	Chr08:6229163-6231818	0.038499	0.995361	1.2336	1	2.07336	0.0872409	3.21312	0.0313767	WRKY DNA-binding protein 28	WRKY DNA -binding domain	NA	AT4G18170.1
Glyma.08G083700	Chr08:6319682-6323765	1.75453	0.420676	0.681457	0.706502	2.0837	0.146042	2.59519	0.0216064	NA	Protein of unknown function (DUF561)	NA	NA
Glyma.08G083800	Chr08:6325420-6326644	0.718037	0.504888	1.24801	0.001762	1.95032	0.000934821	3.17519	0.000737859	unknown protein; Has 35333 Blast hits to 34131 proteins in 2444 species: Archae - 798; Bacteria - 22429; Metazoa - 974; Fungi - 991; Plants - 531; Viruses - 0; Other Eukaryotes - 9610 (source: NCBI BLink).	NA	NA	AT1G06475.1
Glyma.08G086600	Chr08:6550225-6553849	-0.676736	0.505712	-0.879649	0.0738772	-0.0978487	0.908254	1.26535	0.000737859	FtsH extracellular protease family	FtsH Extracellular; "Peptidase family M41"; "ATPase family associated with various cellular activities (AAA)"	AAA+-type_ATPase_containing_the_peptidase_M41_domain	AT2G30950.1
Glyma.08G088300	Chr08:6681309-6686020	0.579581	0.86903	1.22943	0.133846	0.711743	0.421489	2.14979	0.0239846	Pectin lyase-like superfamily protein	NA	NA	AT4G20040.1
Glyma.08G091900	Chr08:6935873-6941325	0.808375	0.485606	1.00861	0.109196	2.34143	0.000934821	1.24699	0.00759397	potassium transporter 1	K+ potassium transporter	NA	AT2G30070.1
Glyma.08G093300	Chr08:7072041-7076041	0.669599	0.385395	-0.18654	0.852806	1.44058	0.000934821	1.63494	0.000737859	purple acid phosphatase 3	Calcineurin-like phosphoesterase	Purple_(tartrate-resistant)_acid_phosphatase	AT1G14700.1
Glyma.08G094400	Chr08:7174550-7178950	-0.964142	0.56045	0.299038	0.814064	2.0785	0.000934821	3.23572	0.000737859	Protein kinase superfamily protein	Protein kinase domain	Serine/threonine_protein_kinase	AT1G18390.1
Glyma.08G094800	Chr08:7209254-7213386	-0.205612	0.953623	0.824393	0.158007	0.830721	0.0767229	2.1018	0.000737859	Protein kinase superfamily protein	Protein tyrosine kinase	Serine/threonine_protein_kinase	AT1G70740.1
Glyma.08G095600	Chr08:7278089-7282776	0.556909	0.648363	0.252802	0.859572	0.752924	0.0741096	1.0319	0.0376552	Ubiquitin-conjugating enzyme family protein	Ubiquitin-conjugating enzyme	Ubiquitin-protein_ligase	AT1G53025.1
Glyma.08G096100	Chr08:7333882-7344038	0.11251	0.979083	0.514219	0.558138	0.553065	0.310625	1.34367	0.00436014	cullin4	Cullin family; "Cullin protein neddylation domain"	Cullins	AT5G46210.1
Glyma.08G096500	Chr08:7396887-7399006	1.78195	0.310495	0.597594	0.643803	5.21025	0.527824	2.87674	0.0345166	jasmonate-zim-domain protein 8	tify domain; "Divergent CCT motif"	NA	AT1G30135.1
Glyma.08G098400	Chr08:7526218-7532209	0.294616	0.950598	1.04598	0.0613343	1.14361	1	1.39416	0.0318306	inositol transporter 2	Sugar (and other) transporter	Permease_of_the_major_facilitator_superfamily	AT1G30220.1
Glyma.08G098500	Chr08:7546702-7551491	0.648492	0.415268	-1.6634	0.001762	1.26355	0.000934821	1.99444	0.000737859	inositol transporter 2	Sugar (and other) transporter	Permease_of_the_major_facilitator_superfamily	AT1G30220.1
Glyma.08G100400	Chr08:7713022-7714997	-2.55672	0.23915	-1.59809	0.153938	4.91878	0.0830545	1.88566	0.0239846	alpha/beta-Hydrolases superfamily protein	Lipase (class 3)	Predicted_lipase	AT1G30370.1
Glyma.08G101200	Chr08:7777647-7781453	-0.138639	0.960619	0.349655	0.625564	0.89058	0.00172635	1.71849	0.000737859	Ribonuclease inhibitor	NA	NA	AT3G26000.1
Glyma.08G101800	Chr08:7815033-7818607	0.271322	0.917198	0.405068	0.701385	0.41158	0.415213	1.21938	0.00867717	Ankyrin repeat family protein	Ankyrin repeat	NA	AT3G01750.1
Glyma.08G111000	Chr08:8525830-8543885	0.481605	0.649385	0.295783	0.710783	0.654094	0.0575523	1.21197	0.000737859	beta galactosidase 9	Galactose binding lectin domain; "Glycosyl hydrolases family 35"	Beta-galactosidase	AT2G32810.1
Glyma.08G112800	Chr08:8664808-8665552	-0.0847284	0.985833	-0.381122	0.744457	0.198993	0.790241	1.0827	0.00686341	NA	NA	NA	NA
Glyma.08G113300	Chr08:8696442-8700117	0.301549	0.957231	1.51619	0.232223	1.21453	0.218344	2.10489	0.00524623	Lipase/lipooxygenase, PLAT/LH2 family protein	NA	NA	AT1G55280.1
Glyma.08G113400	Chr08:8703338-8705594	-0.930405	0.290694	-0.23281	0.826515	1.81388	0.000934821	1.86445	0.000737859	Amino acid permease family protein	Amino acid permease	Amino_acid_transporters	AT3G13620.1
Glyma.08G114700	Chr08:8768853-8772973	-1.18794	0.162776	-0.301018	0.754551	0.532957	0.242723	1.21395	0.000737859	calmodulin-binding family protein	NA	NA	AT3G13600.1
Glyma.08G118200	Chr08:9137288-9139229	-0.46765	0.679972	-0.646464	0.216913	0.63881	0.0640469	1.2476	0.000737859	WRKY DNA-binding protein 65	WRKY DNA -binding domain	NA	AT1G29280.1
Glyma.08G122200	Chr08:9416765-9429995	0.414811	0.821997	-0.637236	0.483955	1.30775	0.0396839	2.07433	0.00136914	Sulfite exporter TauE/SafE family protein	Sulfite exporter TauE/SafE	NA	AT2G25737.1
Glyma.08G123300	Chr08:9481296-9485814	-0.159845	0.961673	-0.816933	0.208817	0.720211	0.126447	2.11398	0.000737859	NB-ARC domain-containing disease resistance protein	NB-ARC domain	Apoptotic_ATPase	AT4G27190.1
Glyma.08G125900	Chr08:9691986-9693039	0.406231	0.795775	-0.559546	0.552372	0.353708	0.511601	1.63599	0.0210725	NA	NA	NA	NA
Glyma.08G128100	Chr08:9876931-9878095	0.835592	0.51088	-2.4228	0.0205101	2.10963	0.000934821	2.89371	0.040919	plantacyanin	Plastocyanin-like domain	NA	AT2G02850.1
Glyma.08G130800	Chr08:10036411-10041361	0.156298	0.96303	1.46209	0.001762	2.3869	0.000934821	2.9618	0.000737859	Copine (Calcium-dependent phospholipid-binding protein) family	Copine	Predicted_E3_ubiquitin_ligase	AT1G67800.2
Glyma.08G130900	Chr08:10043219-10048289	-0.183763	0.943076	0.55776	0.286848	0.384114	0.357702	1.34418	0.000737859	unknown protein; BEST Arabidopsis thaliana protein match is: unknown protein (TAIR:AT3G49055.1); Has 71940 Blast hits to 38124 proteins in 2481 species: Archae - 1358; Bacteria - 12126; Metazoa - 32861; Fungi - 6786; Plants - 4024; Viruses - 195; Other Eukaryotes - 14590 (source: NCBI BLink).	NA	NA	AT1G24560.1
Glyma.08G132000	Chr08:10118232-10124754	0.363912	0.912122	0.545269	0.569587	-0.366765	0.629763	1.24063	0.0216064	Protein of unknown function (DUF707)	Protein of unknown function (DUF707)	NA	AT1G67850.2
Glyma.08G133600	Chr08:10253381-10256582	0.660765	0.72293	1.04805	0.138421	0.630744	0.292554	1.72359	0.00193389	Protein kinase superfamily protein	Protein kinase domain	Serine/threonine_protein_kinase	AT4G33950.1
Glyma.08G134200	Chr08:10292864-10294222	0.846516	0.484824	1.25635	0.0320465	4.51088	0.000934821	3.84227	0.000737859	unknown protein; BEST Arabidopsis thaliana protein match is: unknown protein (TAIR:AT1G23840.1); Has 47 Blast hits to 40 proteins in 5 species: Archae - 0; Bacteria - 0; Metazoa - 0; Fungi - 0; Plants - 47; Viruses - 0; Other Eukaryotes - 0 (source: NCBI BLink).	NA	NA	AT1G23850.1
Glyma.08G137200	Chr08:10479047-10482376	0.323841	0.878462	0.320885	0.760137	0.259554	0.634777	1.17139	0.00193389	Thioredoxin superfamily protein	SCO1/SenC	Putative_cytochrome_C_oxidase_assembly_protein	AT4G39740.1
Glyma.08G137500	Chr08:10520831-10523782	-0.735032	0.441356	0.132129	0.927335	1.68465	0.000934821	2.70494	0.000737859	Haloacid dehalogenase-like hydrolase (HAD) superfamily protein	Trehalose-phosphatase	NA	AT5G65140.1
Glyma.08G138600	Chr08:10617696-10624786	0.269443	0.905805	0.577981	0.373186	0.258338	0.665305	2.87842	0.000737859	slufate transporter 2;1	Sulfate transporter family; "STAS domain"	Sulfate/bicarbonate/oxalate_exchanger_SAT-1_and_related_transporters_(SLC26_family)	AT5G10180.1
Glyma.08G140300	Chr08:10736461-10740156	0.150015	0.969985	0.301992	0.856824	0.65555	0.308181	1.50669	0.0313767	Tetratricopeptide repeat (TPR)-like superfamily protein	PPR repeat	NA	AT4G39620.2
Glyma.08G142400	Chr08:10843432-10846761	-0.38836	0.859427	0.623103	0.325188	1.89382	0.000934821	2.99713	0.000737859	WRKY DNA-binding protein 51	WRKY DNA -binding domain	NA	AT5G64810.1
Glyma.08G143400	Chr08:10941736-10944154	0.502024	0.943184	0.645339	0.774232	1.20864	1	3.22048	0.0429557	WRKY DNA-binding protein 13	WRKY DNA -binding domain	NA	AT4G39410.1
Glyma.08G145500	Chr08:11061446-11062601	0.897476	0.698575	2.30992	0.0357083	1.66363	0.00316526	4.7002	0.000737859	NA	NA	NA	NA
Glyma.08G146200	Chr08:11125788-11129806	-0.540186	0.545256	-0.470611	0.404064	-0.344839	0.42707	1.13701	0.000737859	NA	NA	NA	NA
Glyma.08G147100	Chr08:11210166-11211631	-0.806269	0.808754	-0.167482	0.938574	1.75778	0.0847998	2.24068	0.00797108	inflorescence deficient in abscission (IDA)-like 2	NA	NA	AT5G64667.1
Glyma.08G148800	Chr08:11392878-11395485	0.817374	0.345555	0.691391	0.251301	0.548566	0.286004	1.16147	0.00606287	homeobox from Arabidopsis thaliana	Homeobox associated leucine zipper; "Homeobox domain"	Transcription_factor_HEX,_contains_HOX_and_HALZ_domains	AT5G06710.1
Glyma.08G150400	Chr08:11565264-11571675	0.974935	0.0855575	-0.409724	0.521006	3.05108	0.000934821	4.13514	0.000737859	beta glucosidase 17	Glycosyl hydrolase family 1	Beta-glucosidase,_lactase_phlorizinhydrolase,_and_related_proteins	AT2G44480.1
Glyma.08G156500	Chr08:12100643-12103960	0.461606	0.703451	1.00184	0.0158308	0.896221	0.00562171	1.57599	0.000737859	NAC domain containing protein 103	No apical meristem (NAM) protein	NA	AT5G64060.1
Glyma.08G158100	Chr08:12250247-12251336	-0.288448	0.95259	-0.311866	0.82342	0.790131	0.194301	1.856	0.000737859	unknown protein; FUNCTIONS IN: molecular_function unknown; INVOLVED IN: biological_process unknown; LOCATED IN: endomembrane system; EXPRESSED IN: 8 plant structures; EXPRESSED DURING: 4 anthesis, petal differentiation and expansion stage; BEST Arabidopsis thaliana protein match is: unknown protein (TAIR:AT1G05575.1); Has 61 Blast hits to 61 proteins in 10 species: Archae - 0; Bacteria - 0; Metaz…	NA	NA	AT2G31945.1
Glyma.08G158600	Chr08:12290251-12297255	0.955848	0.121626	0.473819	0.508774	0.513791	0.338639	1.66911	0.000737859	Major facilitator superfamily protein	NA	Predicted_sugar_transporter	AT2G44280.2
Glyma.08G160900	Chr08:12447955-12454558	0.0464541	0.992868	-0.0800605	0.973245	0.744178	0.363131	1.4146	0.0464397	ABC transporter family protein	ABC transporter transmembrane region 2; "ABC transporter"	Long-chain_acyl-CoA_transporter,_ABC_superfamily_(involved_in_peroxisome_organization_and_biogenesis)	AT1G54350.1
Glyma.08G161700	Chr08:12569961-12571807	-1.18316	1	-0.334457	0.881179	3.90121	0.514423	2.50749	0.0318306	Bifunctional inhibitor/lipid-transfer protein/seed storage 2S albumin superfamily protein	Protease inhibitor/seed storage/LTP family	NA	AT2G18370.1
Glyma.08G162200	Chr08:12635477-12640656	-0.255406	0.887668	0.0189978	0.986707	-0.137322	0.814394	1.19991	0.000737859	evolutionarily conserved C-terminal region 8	YT521-B-like domain	Uncharacterized_high-glucose-regulated_protein	AT1G79270.1
Glyma.08G162500	Chr08:12702930-12706079	-0.0880863	0.97612	0.750847	0.0891326	1.17434	0.000934821	1.84801	0.000737859	DNA glycosylase superfamily protein	Methyladenine glycosylase	NA	AT3G12710.1
Glyma.08G170400	Chr08:13575042-13577087	0.544003	0.78185	1.13306	0.0167244	0.0265896	0.977298	2.06688	0.000737859	SBP (S-ribonuclease binding protein) family protein	NA	Predicted_E3_ubiquitin_ligase	AT3G12920.1
Glyma.08G170700	Chr08:13601251-13602784	2.31517	0.00526016	3.1066	0.001762	3.08335	0.000934821	3.95064	0.000737859	unknown protein; BEST Arabidopsis thaliana protein match is: unknown protein (TAIR:AT2G32210.1); Has 218 Blast hits to 218 proteins in 24 species: Archae - 0; Bacteria - 0; Metazoa - 0; Fungi - 16; Plants - 202; Viruses - 0; Other Eukaryotes - 0 (source: NCBI BLink).	NA	NA	AT2G32190.1
Glyma.08G170800	Chr08:13604521-13605652	2.83429	0.313433	5.78107	0.00448057	6.55268	0.237977	4.65924	0.000737859	unknown protein; BEST Arabidopsis thaliana protein match is: unknown protein (TAIR:AT2G32190.1); Has 214 Blast hits to 214 proteins in 21 species: Archae - 0; Bacteria - 0; Metazoa - 1; Fungi - 10; Plants - 203; Viruses - 0; Other Eukaryotes - 0 (source: NCBI BLink).	NA	NA	AT2G32210.1
Glyma.08G171400	Chr08:13628525-13629414	2.26281	0.0651726	2.63986	0.001762	1.70706	0.00620249	3.5543	0.000737859	unknown protein; BEST Arabidopsis thaliana protein match is: unknown protein (TAIR:AT2G32190.1); Has 214 Blast hits to 214 proteins in 21 species: Archae - 0; Bacteria - 0; Metazoa - 1; Fungi - 10; Plants - 203; Viruses - 0; Other Eukaryotes - 0 (source: NCBI BLink).	NA	NA	AT2G32210.1
Glyma.08G172300	Chr08:13712879-13714067	0.194785	0.976781	1.5833	0.126402	2.06627	0.0811904	2.28624	0.000737859	unknown protein; BEST Arabidopsis thaliana protein match is: unknown protein (TAIR:AT2G32210.1); Has 218 Blast hits to 218 proteins in 24 species: Archae - 0; Bacteria - 0; Metazoa - 0; Fungi - 16; Plants - 202; Viruses - 0; Other Eukaryotes - 0 (source: NCBI BLink).	NA	NA	AT2G32190.1
Glyma.08G173700	Chr08:13838457-13841300	1.03413	0.0446416	-0.267372	0.815682	0.470894	0.376653	1.83125	0.000737859	photosystem II subunit R	Photosystem II 10 kDa polypeptide PsbR	NA	AT1G79040.1
Glyma.08G175200	Chr08:13981186-13982765	0.0306849	0.992868	1.48544	0.001762	4.05915	0.000934821	2.72956	0.000737859	glutathione S-transferase TAU 19	Glutathione S-transferase, C-terminal domain; "Glutathione S-transferase, N-terminal domain"	Glutathione_S-transferase	AT1G78380.1
Glyma.08G176300	Chr08:14085510-14087259	0.586208	1	2.5399	0.0315444	3.60982	1	2.93054	1	nine-cis-epoxycarotenoid dioxygenase 3	Retinal pigment epithelial membrane protein	NA	AT3G14440.1
Glyma.08G179300	Chr08:14377131-14382937	0.614837	0.706099	0.784382	0.25766	0.768334	0.15061	1.79569	0.000737859	pumilio 7	Pumilio-family RNA binding repeat	Translational_repressor_MPT5/PUF4_and_related_RNA-binding_proteins_(Puf_superfamily)	AT1G78160.1
Glyma.08G182500	Chr08:14639428-14643788	1.51067	0.281608	1.18321	0.24078	1.7125	0.0211874	1.81614	0.0179106	nodulin MtN21 /EamA-like transporter family protein	EamA-like transporter family	NA	AT1G25270.1
Glyma.08G188600	Chr08:15122371-15126749	-0.444207	0.795775	0.598564	0.305209	0.0803629	0.914053	1.37121	0.000737859	Seven transmembrane MLO family protein	Mlo family	NA	AT1G11000.1
Glyma.08G193500	Chr08:15578657-15585462	0.70339	0.334159	0.582348	0.31709	-0.199563	0.729768	1.47223	0.000737859	beta galactosidase 1	Galactose binding lectin domain; "Glycosyl hydrolases family 35"	Beta-galactosidase	AT3G13750.1
Glyma.08G194600	Chr08:15681254-15689134	1.215	0.0151986	0.82294	0.0608956	2.68339	0.000934821	3.17054	0.000737859	multidrug resistance-associated protein 6	ABC transporter transmembrane region; "ABC transporter"	Multidrug_resistance-associated_protein/mitoxantrone_resistance_protein,_ABC_superfamily	AT3G21250.2
Glyma.08G195100	Chr08:15713264-15715636	-0.551599	0.747242	-0.675102	0.244971	0.271176	0.64176	1.71716	0.000737859	Pyridoxal phosphate phosphatase-related protein	Putative Phosphatase	Predicted_haloacid_dehalogenase-like_hydrolase	AT1G17710.1
Glyma.08G196600	Chr08:15852337-15853154	-0.290677	0.964137	0.118676	0.958813	2.16163	0.0101191	3.23599	0.000737859	NA	NA	NA	NA
Glyma.08G206500	Chr08:16692267-16694921	1.10937	1	-0.96613	0.446544	1.28318	1	1.95984	0.0124562	Late embryogenesis abundant (LEA) hydroxyproline-rich glycoprotein family	NA	NA	AT1G52330.1
Glyma.08G209400	Chr08:16960668-16963741	-0.00337842	0.997794	0.628277	0.438339	0.80316	0.269796	3.27901	0.000737859	Protein of unknown function, DUF642	Protein of unknown function (DUF642)	NA	AT5G11420.1
Glyma.08G210800	Chr08:17028375-17029482	0.0468474	0.991271	0.286456	0.797523	0.417002	0.386232	1.16792	0.00606287	unknown protein; FUNCTIONS IN: molecular_function unknown; INVOLVED IN: biological_process unknown; LOCATED IN: plasma membrane; EXPRESSED IN: 23 plant structures; EXPRESSED DURING: 13 growth stages; BEST Arabidopsis thaliana protein match is: unknown protein (TAIR:AT1G80180.1); Has 84 Blast hits to 84 proteins in 17 species: Archae - 0; Bacteria - 6; Metazoa - 0; Fungi - 0; Plants - 75; Viruses …	NA	NA	AT1G15400.3
Glyma.08G211800	Chr08:17104513-17105442	1.82599	0.494413	2.84042	0.202267	0	0.000934821	4.47925	0.017656	unknown protein; FUNCTIONS IN: molecular_function unknown; INVOLVED IN: biological_process unknown; LOCATED IN: endomembrane system; BEST Arabidopsis thaliana protein match is: unknown protein (TAIR:AT3G15760.1); Has 35333 Blast hits to 34131 proteins in 2444 species: Archae - 798; Bacteria - 22429; Metazoa - 974; Fungi - 991; Plants - 531; Viruses - 0; Other Eukaryotes - 9610 (source: NCBI BLink…	NA	NA	AT1G52565.1
Glyma.08G212000	Chr08:17116783-17118818	1.66087	0.537519	0.0746411	1	2.50238	0.0180038	3.87797	0.017656	HSP20-like chaperones superfamily protein	Hsp20/alpha crystallin family	Molecular_chaperone_(small_heat-shock_protein_Hsp26/Hsp42)	AT1G52560.1
Glyma.08G212200	Chr08:17126243-17129367	-0.073178	0.991305	0.466109	0.765624	0.332817	0.782979	1.90649	0.00971482	unknown protein; BEST Arabidopsis thaliana protein match is: unknown protein (TAIR:AT1G52550.1); Has 20 Blast hits to 20 proteins in 5 species: Archae - 0; Bacteria - 0; Metazoa - 0; Fungi - 0; Plants - 20; Viruses - 0; Other Eukaryotes - 0 (source: NCBI BLink).	NA	NA	AT3G15780.1
Glyma.08G214100	Chr08:17287862-17288952	-0.035304	0.994513	0.731903	0.384531	1.57349	0.0149173	3.24237	0.000737859	VQ motif-containing protein	VQ motif	NA	AT1G80450.1
Glyma.08G214200	Chr08:17296768-17297666	2.01686	0.593341	3.98487	0.119002	2.34113	0.0984983	2.44051	0.00867717	Actin-like ATPase superfamily protein	FGGY family of carbohydrate kinases, C-terminal domain	NA	AT1G80460.1
Glyma.08G216300	Chr08:17550783-17553042	-0.312847	1	-0.142771	0.942923	0.0758193	0.954627	2.06876	0.000737859	RNI-like superfamily protein	NA	Leucine_rich_repeat_proteins,_some_proteins_contain_F-box	AT1G80630.1
Glyma.08G220900	Chr08:17950431-17952946	1.24065	0.135337	1.0745	0.0471262	1.16758	0.0120908	1.50435	0.000737859	unknown protein; LOCATED IN: apoplast, chloroplast stroma, chloroplast, chloroplast envelope; EXPRESSED IN: 23 plant structures; EXPRESSED DURING: 14 growth stages; Has 81 Blast hits to 81 proteins in 28 species: Archae - 0; Bacteria - 2; Metazoa - 0; Fungi - 0; Plants - 62; Viruses - 0; Other Eukaryotes - 17 (source: NCBI BLink).	NA	NA	AT1G16080.1
Glyma.08G222500	Chr08:18075162-18077665	-1.17279	1	-1.75024	0.130818	1.00146	1	1.6467	0.0437278	exocyst subunit exo70 family protein G1	Exo70 exocyst complex subunit	Exocyst_component_protein_and_related_proteins	AT4G31540.1
Glyma.08G230500	Chr08:18862870-18864462	0.278146	0.905135	-0.642555	0.361652	0.70784	0.278685	1.1866	0.0083207	MLP-like protein 43	Pathogenesis-related protein Bet v I family	NA	AT1G70890.1
Glyma.08G230600	Chr08:18879028-18881859	2.51904	0.00526016	2.40974	0.001762	6.28255	0.000934821	6.64696	0.000737859	BURP domain-containing protein	BURP domain	NA	AT5G25610.1
Glyma.08G234500	Chr08:19639161-19648401	-0.372111	0.942836	1.6857	0.086482	1.66308	0.0437132	3.11785	0.000737859	nuclear pore anchor	MYND finger	NA	AT1G79280.2
Glyma.08G235400	Chr08:19781263-19782288	2.42335	0.355187	0.792349	0.741429	3.26279	0.0982871	2.36177	0.032996	kunitz trypsin inhibitor 1	Trypsin and protease inhibitor	NA	AT1G73260.1
Glyma.08G240400	Chr08:20496299-20505610	-0.649387	0.876368	-1.13624	0.22481	0.0371501	0.978963	1.22415	0.0496534	SNF1 kinase homolog 10	Protein kinase domain	Serine/threonine_protein_kinase	AT3G01090.3
Glyma.08G244700	Chr08:21100093-21102535	0.232861	0.917779	-0.163118	0.891787	2.29075	0.000934821	3.23905	0.000737859	UDP-Glycosyltransferase superfamily protein	UDP-glucoronosyl and UDP-glucosyl transferase	UDP-glucuronosyl_and_UDP-glucosyl_transferase	AT3G02100.1
Glyma.08G249500	Chr08:21764338-21765748	0.0790106	0.987483	0.677672	0.60333	3.3262	0.000934821	3.39161	0.0134049	HXXXD-type acyl-transferase family protein	Transferase family	NA	AT1G03940.1
Glyma.08G249800	Chr08:21807654-21811474	0.214771	0.960724	0.451345	0.619997	1.93525	0.0599618	1.65294	0.00136914	COBRA-like extracellular glycosyl-phosphatidyl inositol-anchored protein family	COBRA-like protein	NA	AT5G15630.1
Glyma.08G250900	Chr08:21988231-21993455	-0.304094	0.914671	-0.221643	0.874082	0.982847	0.0738919	1.23367	0.00392805	Regulator of chromosome condensation (RCC1) family protein	Regulator of chromosome condensation (RCC1) repeat	Uncharacterized_conserved_protein,_contains_RCC1_domain	AT3G02300.1
Glyma.08G251000	Chr08:21994075-21999729	-1.05295	0.57416	-0.314135	0.840058	1.12895	0.0796503	2.04811	0.00136914	NA	NA	NA	NA
Glyma.08G251300	Chr08:22006116-22010606	0.43582	0.749278	0.316605	0.700609	0.976282	0.00444619	1.16636	0.000737859	RING/U-box superfamily protein	Zinc finger, C3HC4 type (RING finger)	NA	AT5G38895.1
Glyma.08G255800	Chr08:22681556-22684415	0.75856	0.319225	0.60885	0.298655	0.360214	0.502871	2.72308	0.000737859	S-adenosylmethionine decarboxylase	Adenosylmethionine decarboxylase	S-adenosylmethionine_decarboxylase	AT3G02470.4
Glyma.08G256900	Chr08:23067113-23072742	0.11989	0.970677	0.551941	0.331168	0.736146	0.0569083	1.47163	0.000737859	unknown protein; BEST Arabidopsis thaliana protein match is: unknown protein (TAIR:AT3G02500.1); Has 30201 Blast hits to 17322 proteins in 780 species: Archae - 12; Bacteria - 1396; Metazoa - 17338; Fungi - 3422; Plants - 5037; Viruses - 0; Other Eukaryotes - 2996 (source: NCBI BLink).	NA	NA	AT5G16030.1
Glyma.08G260500	Chr08:23852023-23854525	0.731875	0.576535	2.53687	0.001762	1.16824	0.00172635	2.79035	0.000737859	Regulator of Vps4 activity in the MVB pathway protein	Regulator of Vps4 activity in the MVB pathway	Spindle_pole_body_protein	AT1G13340.1
Glyma.08G263200	Chr08:28526851-28530884	-0.314527	0.958609	0.345625	0.832651	2.11094	1	1.79561	0.0121437	DNA glycosylase superfamily protein	Methyladenine glycosylase	NA	AT1G13635.2
Glyma.08G269000	Chr08:34690066-34697323	0.271236	0.929529	-0.0760771	1	0.270354	0.718043	3.28035	0.000737859	XH/XS domain-containing protein	XS zinc finger domain; "XH domain"; "XS domain"	NA	AT3G48670.2
Glyma.08G269600	Chr08:34738373-34746168	0	1	-1.0661	1	0	1	4.11624	0.00724298	Calcium-dependent phosphotriesterase superfamily protein	Strictosidine synthase	Predicted_alkaloid_synthase/Surface_mucin_Hemomucin	AT3G57030.1
Glyma.08G273600	Chr08:36133851-36135254	0.347076	0.948481	-0.553166	0.752272	2.02351	0.111047	2.76908	0.000737859	hydroxyproline-rich glycoprotein family protein	NA	NA	AT5G65660.1
Glyma.08G280300	Chr08:37971163-37973135	-0.122433	1	2.69741	0.0320465	0.259064	1	0.924345	1	dicarboxylate carrier 2	Mitochondrial carrier protein	Mitochondrial_oxoglutarate/malate_carrier_proteins	AT4G24570.1
Glyma.08G282900	Chr08:38889110-38891198	0.209776	0.956515	0.506871	0.654479	0.447716	0.536029	1.02918	0.0494666	unknown protein; BEST Arabidopsis thaliana protein match is: unknown protein (TAIR:AT3G27630.1); Has 87 Blast hits to 87 proteins in 12 species: Archae - 0; Bacteria - 0; Metazoa - 0; Fungi - 0; Plants - 87; Viruses - 0; Other Eukaryotes - 0 (source: NCBI BLink).	NA	NA	AT5G40460.1
Glyma.08G285900	Chr08:39563978-39567244	1.0147	0.0807038	2.33327	0.001762	2.3209	0.000934821	3.57185	0.000737859	DC1 domain-containing protein	Redoxin; "C1-like domain"; "AhpC/TSA family"	Thioredoxin,_nucleoredoxin_and_related_proteins	AT1G60420.1
Glyma.08G286700	Chr08:39679449-39685642	-1.14692	0.0651726	0.351497	0.625459	0.489203	0.244568	1.60752	0.000737859	carbonic anhydrase 2	Carbonic anhydrase	Predicted_carbonic_anhydrase_involved_in_protection_against_oxidative_damage	AT5G14740.2
Glyma.08G287500	Chr08:39862687-39865201	0.357813	0.893167	1.14014	0.0141959	0.720869	1	1.98802	0.00193389	polygalacturonase 2	BURP domain	NA	AT1G70370.2
Glyma.08G288500	Chr08:40077107-40084522	0.646717	0.482519	0.810545	0.0784286	0.741929	0.0406478	1.35528	0.000737859	K+ uptake permease 6	K+ potassium transporter	NA	AT1G70300.1
Glyma.08G294100	Chr08:40942974-40947622	0.519356	0.887676	-0.0451289	0.983223	-0.0843677	1	1.65813	0.00867717	Protein of unknown function (DUF1336)	Protein of unknown function (DUF1336)	NA	AT1G59650.1
Glyma.08G296000	Chr08:41145359-41152451	-0.153019	0.973633	0.167057	0.932145	0.845204	0.190122	2.05577	0.00136914	nitrate transporter 1:2	POT family	H+/oligopeptide_symporter	AT1G69850.1
Glyma.08G297900	Chr08:41477264-41481053	-0.217367	0.914671	0.420847	0.513461	0.73376	0.0267763	2.65997	0.000737859	protein kinase 2B	Protein tyrosine kinase	Serine/threonine_protein_kinase	AT2G02800.2
Glyma.08G299900	Chr08:41806628-41809535	-0.327269	0.819869	-0.0278962	0.98263	1.04313	0.00245792	1.34209	0.000737859	Fatty acid/sphingolipid desaturase	Fatty acid desaturase; "Cytochrome b5-like Heme/Steroid binding domain"	Delta_6-fatty_acid_desaturase/delta-8_sphingolipid_desaturase	AT2G46210.1
Glyma.08G301200	Chr08:41919396-41924779	-0.279719	0.91891	-0.474241	0.552428	1.53625	0.000934821	2.2756	0.000737859	Disease resistance protein (TIR-NBS-LRR class) family	TIR domain; "NB-ARC domain"	Apoptotic_ATPase	AT5G36930.1
Glyma.08G306800	Chr08:42482888-42484743	0.830049	0.149065	1.77375	0.001762	2.71567	0.000934821	2.26099	0.000737859	glutathione S-transferase PHI 9	Glutathione S-transferase, N-terminal domain; "Glutathione S-transferase, C-terminal domain"	Glutathione_S-transferase	AT2G30860.1
Glyma.08G307600	Chr08:42584727-42587413	-0.10498	0.974416	0.389984	0.655543	0.62171	0.0863616	1.65485	0.000737859	Eukaryotic aspartyl protease family protein	Eukaryotic aspartyl protease	Aspartyl_protease	AT3G59080.1
Glyma.08G315900	Chr08:43579075-43583179	0.441256	0.788689	0.189399	0.877888	1.57597	0.000934821	1.82931	0.000737859	peptidemethionine sulfoxide reductase 3	Peptide methionine sulfoxide reductase	Peptide_methionine_sulfoxide_reductase	AT5G07470.1
Glyma.08G316000	Chr08:43595118-43596169	0.986553	0.693689	1.35752	1	3.05735	0.000934821	1.74409	0.0471957	Expression of the gene is downregulated in the presence of paraquat, an inducer of photoxidative stress.	NA	NA	AT3G20340.1
Glyma.08G316700	Chr08:43649736-43651730	-0.25248	0.897457	-0.336885	0.679598	-0.225616	0.644505	1.71497	0.000737859	Translation initiation factor SUI1 family protein	Translation initiation factor SUI1	Translation_initiation_factor_1_(eIF-1/SUI1)	AT5G54940.2
Glyma.08G318400	Chr08:43775537-43779231	1.75362	0.160487	1.84717	0.0586533	5.75012	0.15457	4.21806	0.0083207	GDSL-like Lipase/Acylhydrolase superfamily protein	GDSL-like Lipase/Acylhydrolase	NA	AT5G55050.1
Glyma.08G319500	Chr08:43862099-43865659	0.505098	0.689619	0.8145	0.138956	0.664225	0.0719575	2.38827	0.000737859	mannose-1-phosphate guanylyltransferase (GDP)s;GDP-galactose:mannose-1-phosphate guanylyltransferases;GDP-galactose:glucose-1-phosphate guanylyltransferases;GDP-galactose:myoinositol-1-phosphate guanylyltransferases;glucose-1-phosphate guanylyltransferase	NA	Predicted_hydrolase_(HIT_family)	AT4G26850.1
Glyma.08G320200	Chr08:43918890-43924142	-0.415555	0.840289	1.86714	0.0302969	3.11184	0.000934821	4.31053	0.000737859	WRKY family transcription factor	WRKY DNA -binding domain	NA	AT1G62300.1
Glyma.08G321400	Chr08:44038559-44041568	-0.0803587	0.986268	1.68784	0.00448057	2.06495	0.000934821	1.24503	0.00724298	Eukaryotic aspartyl protease family protein	Eukaryotic aspartyl protease	Aspartyl_protease	AT5G10770.1
Glyma.08G324700	Chr08:44285489-44289237	0.161422	1	-0.364824	1	1.63664	1	2.49531	0.0286805	RmlC-like cupins superfamily protein	Pirin C-terminal cupin domain; "Pirin"	NA	AT1G50590.1
Glyma.08G325300	Chr08:44333578-44336247	0.430447	0.706099	0.393089	0.541733	0.992474	0.000934821	1.0147	0.00136914	Calcium-dependent lipid-binding (CaLB domain) family protein	C2 domain	NA	AT5G55530.2
Glyma.08G327400	Chr08:44546294-44548104	0.318253	0.889878	0.509746	0.517168	1.86132	0.000934821	2.20826	0.000737859	serine acetyltransferase 2;1	Serine acetyltransferase, N-terminal ; "Bacterial transferase hexapeptide (six repeats)"	Serine_O-acetyltransferase	AT1G55920.1
Glyma.08G330600	Chr08:44828515-44836550	1.12752	0.0780185	0.787262	1	1.59387	0.000934821	4.14737	0.00867717	cellulose synthase like E1	Cellulose synthase	NA	AT1G55850.1
Glyma.08G330700	Chr08:44841020-44846670	0.499868	0.657785	1.35205	0.001762	2.40059	0.000934821	2.76906	0.000737859	cellulose synthase like E1	Cellulose synthase	NA	AT1G55850.1
Glyma.08G332300	Chr08:44964340-44968328	-0.0195346	0.997032	-0.701109	0.326233	0.859981	0.250747	1.18514	0.0130911	RING/U-box superfamily protein	Zinc finger, C3HC4 type (RING finger)	SCF_ubiquitin_ligase,_Rbx1_component	AT5G55970.2
Glyma.08G333300	Chr08:45033129-45043479	-0.272374	0.951981	0.423865	0.657738	0.432089	1	1.32742	0.00759397	kinesin-like protein 1	Kinesin motor domain; "Calponin homology (CH) domain"	Kinesin_(KAR3_subfamily)	AT3G44730.1
Glyma.08G336800	Chr08:45365955-45370818	0.772687	0.271653	-0.291673	0.75385	3.17885	0.000934821	3.28306	0.000737859	amino acid permease 7	Transmembrane amino acid transporter protein	Amino_acid_transporters	AT5G23810.1
Glyma.08G338100	Chr08:45505724-45507731	1.57783	0.0364704	1.9998	0.001762	3.96539	0.000934821	4.85091	0.000737859	UDP-Glycosyltransferase superfamily protein	UDP-glucoronosyl and UDP-glucosyl transferase	UDP-glucuronosyl_and_UDP-glucosyl_transferase	AT4G01070.1
Glyma.08G339000	Chr08:45545875-45549402	-0.478368	1	2.03513	0.0519086	3.81979	0.0149173	3.77389	0.00136914	Phosphoglycerate mutase family protein	Histidine phosphatase superfamily (branch 1)	Predicted_phosphoglycerate_mutase	AT3G60450.1
Glyma.08G339500	Chr08:45591087-45592292	1.01625	0.173846	3.55161	0.001762	5.97504	0.000934821	10.2067	0.324763	NA	NA	NA	NA
Glyma.08G340300	Chr08:45654452-45656993	-0.409649	0.899685	-0.455596	0.621017	0.642414	0.336334	1.2262	0.0130911	protein kinase family protein	Protein kinase domain; "Protein tyrosine kinase"	Serine/threonine_protein_kinase	AT2G32800.1
Glyma.08G342600	Chr08:45812450-45820040	0.461963	0.818037	1.59505	0.00686619	0.977318	1	1.4564	1	ABC transporter family protein	ABC transporter transmembrane region; "ABC transporter"	Multidrug/pheromone_exporter,_ABC_superfamily	AT3G28345.1
Glyma.08G345000	Chr08:45990682-45993134	0.438403	0.849612	0.556117	0.480853	1.49931	0.000934821	2.44563	0.000737859	CONTAINS InterPro DOMAIN/s: NTP Pyrophosphohydrolase MazG-related, RS21-C6 (InterPro:IPR011394), EAR (InterPro:IPR009039), NTP pyrophosphohydrolase MazG, putative catalytic core (InterPro:IPR004518); Has 1123 Blast hits to 1121 proteins in 452 species: Archae - 22; Bacteria - 753; Metazoa - 81; Fungi - 3; Plants - 83; Viruses - 0; Other Eukaryotes - 181 (source: NCBI BLink).	MazG nucleotide pyrophosphohydrolase domain	NA	AT3G25400.1
Glyma.08G346600	Chr08:46144079-46145206	0.737064	0.859482	1.15541	0.168004	0.333689	0.787188	1.97366	0.0124562	Plant EC metallothionein-like protein, family 15	Plant PEC family metallothionein	NA	AT2G42000.2
Glyma.08G346900	Chr08:46161897-46166657	0.846261	0.663841	-0.918211	0.355258	0.0154643	1	2.04873	0.0407458	Protein of unknown function (DUF760)	Protein of unknown function (DUF760)	NA	AT3G07310.1
Glyma.08G347000	Chr08:46169139-46174873	0.0460632	1	0.698511	1	2.19285	1	5.07588	0.000737859	multidrug resistance-associated protein 3	ABC transporter transmembrane region; "ABC transporter"	Multidrug_resistance-associated_protein/mitoxantrone_resistance_protein,_ABC_superfamily	AT3G13080.1
Glyma.08G347100	Chr08:46176832-46177573	0.490914	0.899638	1.59971	0.152127	3.6503	0.00562171	2.48854	0.000737859	NA	NA	NA	NA
Glyma.08G352000	Chr08:46522306-46529536	0.599521	1	0.00694171	0.9967	2.38562	0.101305	3.71231	0.00136914	2-oxoglutarate (2OG) and Fe(II)-dependent oxygenase superfamily protein	2OG-Fe(II) oxygenase superfamily	NA	AT5G43450.1
Glyma.08G352200	Chr08:46533647-46537169	0.322256	1	0.889847	1	5.29822	0.0930299	3.83773	0.00566748	S-locus lectin protein kinase family protein	PAN-like domain; "D-mannose binding lectin"; "S-locus glycoprotein family"; "Protein tyrosine kinase"	Serine/threonine_protein_kinase	AT1G11330.1
Glyma.08G352300	Chr08:46539456-46543083	-1.0018	0.475905	-0.0387726	0.98263	3.07933	0.000934821	4.23458	0.000737859	S-locus lectin protein kinase family protein	Protein tyrosine kinase; "PAN-like domain"; "S-locus glycoprotein family"; "D-mannose binding lectin"	Serine/threonine_protein_kinase	AT1G11330.1
Glyma.08G352400	Chr08:46545184-46551462	0.699195	0.601281	1.23228	0.019057	1.29326	0.00245792	1.89003	0.000737859	protein serine/threonine kinases;protein kinases;ATP binding;sugar binding;kinases;carbohydrate binding	Protein tyrosine kinase; "S-locus glycoprotein family"; "D-mannose binding lectin"	NA	AT1G11300.1
Glyma.08G364200	Chr08:47553391-47555880	1.56749	1	0.25931	0.898536	3.70622	0.131633	3.01754	0.00436014	HEAT repeat-containing protein	NA	NA	AT1G67140.1
Glyma.08G364300	Chr08:47556170-47558975	1.25474	1	0.995567	0.599497	2.46697	0.242672	2.6422	0.0427769	Flavodoxin family protein	FAD binding domain; "Oxidoreductase NAD-binding domain "	NA	AT3G02280.1
Glyma.08G365900	Chr08:47673090-47677260	-0.062919	0.985857	1.10201	0.00321908	0.806463	0.0437132	1.26733	0.000737859	Mannose-6-phosphate isomerase, type I	Phosphomannose isomerase type I	Mannose-6-phosphate_isomerase	AT3G02570.1
Glyma.09G002500	Chr09:212323-215669	0.500291	0.820061	0.31414	0.807105	1.64354	0.00172635	1.94277	0.000737859	Peroxidase superfamily protein	Peroxidase	NA	AT2G22420.1
Glyma.09G003900	Chr09:316897-319310	0.43784	0.841478	0.371496	0.709237	0.325554	0.632768	1.43189	0.00193389	Ubiquitin-like superfamily protein	Autophagy protein Atg8 ubiquitin like	Microtubule-associated_anchor_protein_involved_in_autophagy_and_membrane_trafficking	AT1G62040.2
Glyma.09G005500	Chr09:428443-429817	1.60399	0.207266	2.00898	0.001762	1.75525	0.00444619	3.15511	0.000737859	mitogen-activated protein kinase kinase kinase 17	Protein kinase domain	MEKK_and_related_serine/threonine_protein_kinases	AT2G32510.1
Glyma.09G008400	Chr09:662185-664787	0.664317	0.348734	0.786605	0.0658596	0.564536	0.1338	1.31321	0.000737859	ethylene-forming enzyme	2OG-Fe(II) oxygenase superfamily	Iron/ascorbate_family_oxidoreductases	AT1G05010.1
Glyma.09G014100	Chr09:1058152-1059688	-1.16233	0.263168	-0.764214	0.129508	-0.195621	0.865565	1.55801	0.000737859	nuclear factor Y, subunit B3	Histone-like transcription factor (CBF/NF-Y) and archaeal histone	CCAAT-binding_factor,_subunit_A_(HAP3)	AT4G14540.1
Glyma.09G014900	Chr09:1135060-1144285	-0.600017	1	1.30574	0.043236	5.04689	0.135689	6.95644	0.000737859	Wall-associated kinase family protein	Protein kinase domain	Serine/threonine_protein_kinase	AT1G79670.1
Glyma.09G015900	Chr09:1220700-1228294	0.721588	0.704422	1.55809	0.0167244	0.58479	0.399395	1.35353	0.0299676	Phototropic-responsive NPH3 family protein	NPH3 family	NA	AT5G47800.1
Glyma.09G018400	Chr09:1444555-1448703	-0.00742367	0.997207	0.0153108	0.992824	0.524858	0.439178	1.21943	0.0218539	SNARE associated Golgi protein family	SNARE associated Golgi protein	NA	AT2G02370.2
Glyma.09G019900	Chr09:1562145-1563912	0.349406	0.817176	0.83544	0.0677819	0.643382	0.0782235	1.26327	0.000737859	SBP (S-ribonuclease binding protein) family protein	NA	Predicted_E3_ubiquitin_ligase	AT5G45100.1
Glyma.09G020500	Chr09:1614750-1617943	0.376304	0.876488	0.102093	0.952785	0.909091	0.0975974	1.1264	0.0252416	NB-ARC domain-containing disease resistance protein	NB-ARC domain	Apoptotic_ATPase	AT3G14470.1
Glyma.09G030300	Chr09:2504472-2510314	0.89979	0.0925254	0.491925	0.424431	1.35552	0.000934821	1.71516	0.000737859	NAD(P)-binding Rossmann-fold superfamily protein	NAD dependent epimerase/dehydratase family	UDP-glucose_4-epimerase/UDP-sulfoquinovose_synthase	AT1G30620.2
Glyma.09G030700	Chr09:2527416-2529287	0.383286	0.916656	-0.428101	0.798464	0.992248	0.171665	1.67842	0.018778	NA	NA	NA	NA
Glyma.09G040500	Chr09:3370430-3371819	3.39006	0.0641238	4.4866	0.470228	6.55643	0.0830545	3.40937	0.00344809	NA	Pathogenesis-related protein Bet v I family	NA	NA
Glyma.09G040600	Chr09:3385939-3388420	0.480317	0.703451	0.867415	0.0646485	1.61609	0.000934821	1.73315	0.000737859	NA	Pathogenesis-related protein Bet v I family	NA	NA
Glyma.09G041500	Chr09:3488394-3490829	0.622622	0.438542	0.648888	0.183685	0.636696	0.0957431	1.07455	0.000737859	ethylene-responsive element binding protein	AP2 domain	NA	AT3G16770.1
Glyma.09G041900	Chr09:3552781-3554009	1.03552	0.0341777	0.15599	0.891057	1.97814	0.000934821	4.20958	0.000737859	NA	NA	NA	NA
Glyma.09G042400	Chr09:3612057-3613560	-0.352494	0.846453	1.10017	0.0150569	0.020867	0.970669	0.355213	0.422323	TOXICOS EN LEVADURA 2	Zinc finger, C3HC4 type (RING finger)	NA	AT3G16720.1
Glyma.09G051100	Chr09:4454514-4461881	-0.0164273	0.99612	0.294578	0.705308	1.38315	0.000934821	1.88436	0.000737859	cellulose synthase A4	Cellulose synthase	NA	AT5G44030.1
Glyma.09G054200	Chr09:4790295-4798353	0.910579	0.262258	0.928024	0.138421	1.74718	0.000934821	2.04655	0.000737859	Ankyrin repeat family protein	NA	NA	AT3G54070.1
Glyma.09G054800	Chr09:4857771-4865663	0.282614	0.95259	0.241706	0.903598	1.62387	0.00675021	1.9832	0.00524623	Ankyrin repeat family protein	NA	NA	AT3G54070.1
Glyma.09G054900	Chr09:4875200-4880175	0.71564	0.817385	1.31213	1	1.61922	0.0330657	1.67688	0.0437278	Ankyrin repeat family protein	NA	NA	AT3G18670.1
Glyma.09G055600	Chr09:4960065-4967273	0.870943	0.157726	1.10635	0.00568368	2.51869	0.000934821	2.14684	0.000737859	heavy metal atpase 2	E1-E2 ATPase; "haloacid dehalogenase-like hydrolase"; "Heavy-metal-associated domain"	Cation_transport_ATPase	AT4G30110.1
Glyma.09G057200	Chr09:5162063-5163624	-2.15869	0.096036	-1.0936	0.186244	0.520122	0.597034	2.78035	0.000737859	unknown protein; BEST Arabidopsis thaliana protein match is: unknown protein (TAIR:AT4G12450.1); Has 388 Blast hits to 388 proteins in 26 species: Archae - 0; Bacteria - 1; Metazoa - 0; Fungi - 8; Plants - 376; Viruses - 0; Other Eukaryotes - 3 (source: NCBI BLink).	NA	NA	AT1G62520.1
Glyma.09G058700	Chr09:5387242-5387788	-0.376943	0.925681	-1.09999	0.128223	0.17246	0.890196	1.04251	0.025764	unknown protein; FUNCTIONS IN: molecular_function unknown; INVOLVED IN: N-terminal protein myristoylation; LOCATED IN: cellular_component unknown; BEST Arabidopsis thaliana protein match is: unknown protein (TAIR:AT3G50800.1); Has 1807 Blast hits to 1807 proteins in 277 species: Archae - 0; Bacteria - 0; Metazoa - 736; Fungi - 347; Plants - 385; Viruses - 0; Other Eukaryotes - 339 (source: NCBI B…	NA	NA	AT5G66580.1
Glyma.09G059200	Chr09:5468991-5474900	-0.174078	0.94885	0.0726402	0.953233	0.407779	0.344421	1.30419	0.000737859	Ypt/Rab-GAP domain of gyp1p superfamily protein	Rab-GTPase-TBC domain	Ypt/Rab-specific_GTPase-activating_protein_GYP6	AT4G29950.1
Glyma.09G062000	Chr09:5886632-5888384	-1.21833	0.298726	-0.750039	0.209405	0.443567	0.484155	1.02786	0.0083207	NA	NA	NA	NA
Glyma.09G065000	Chr09:6326180-6330281	0.352736	0.795775	0.314847	0.673	0.536345	0.15777	1.07366	0.00136914	calmodulin-binding family protein	NA	NA	AT4G33050.3
Glyma.09G065300	Chr09:6371214-6394368	0.472823	0.795775	1.15266	0.0115846	0.588365	0.183454	1.82205	0.000737859	membrane bound O-acyl transferase (MBOAT) family protein	MBOAT, membrane-bound O-acyltransferase family	Sterol_O-acyltransferase/Diacylglycerol_O-acyltransferase	AT2G19450.1
Glyma.09G066500	Chr09:6530983-6535359	0.403863	0.874887	0.291164	0.797523	2.12978	0.000934821	2.58284	0.000737859	Protein phosphatase 2C family protein	Protein phosphatase 2C	Serine/threonine_protein_phosphatase	AT4G26080.1
Glyma.09G066700	Chr09:6550111-6554722	0.631481	0.825074	0.650842	0.664664	0.994114	0.287249	2.21267	0.0048047	homolog of CFIM-25	NA	mRNA_cleavage_factor_I_subunit	AT4G29820.1
Glyma.09G067000	Chr09:6617755-6619426	-0.850561	0.6585	-0.679152	0.486577	-0.633167	0.455276	1.09641	0.0445614	hydroxyproline-rich glycoprotein family protein	NA	NA	AT5G57070.1
Glyma.09G069800	Chr09:7089915-7094633	0.543307	0.51088	0.376002	0.584122	1.61782	0.000934821	1.9663	0.000737859	Cysteine proteinases superfamily protein	Cathepsin propeptide inhibitor domain (I29); "Papain family cysteine protease"	Cysteine_proteinase_Cathepsin_L	AT3G45310.1
Glyma.09G069900	Chr09:7117807-7121554	-0.0719673	0.990698	2.24847	0.001762	3.3534	0.000934821	3.98115	0.000737859	Protein kinase superfamily protein	Protein tyrosine kinase	Serine/threonine_protein_kinase	AT2G05940.1
Glyma.09G077700	Chr09:8581591-8582583	0.234139	0.942118	1.1765	0.0124868	-0.00990416	0.993366	0.481476	0.339827	unknown protein; BEST Arabidopsis thaliana protein match is: unknown protein (TAIR:AT3G17580.1); Has 40 Blast hits to 40 proteins in 11 species: Archae - 0; Bacteria - 0; Metazoa - 0; Fungi - 0; Plants - 40; Viruses - 0; Other Eukaryotes - 0 (source: NCBI BLink).	NA	NA	AT1G48330.1
Glyma.09G080000	Chr09:9165608-9172382	-1.05022	0.284784	-0.983374	0.0687296	0.764733	0.206651	1.31708	0.00247339	WRKY family transcription factor	WRKY DNA -binding domain	NA	AT4G04450.1
Glyma.09G093000	Chr09:12819907-12822652	0.42692	0.781421	0.728793	0.131029	0.422035	0.385906	3.13737	0.000737859	NA	NA	NA	NA
Glyma.09G095700	Chr09:14429697-14443640	0.0868781	0.982163	-1.1923	0.0496685	0.87013	0.154653	1.83635	0.000737859	KNOTTED1-like homeobox gene 3	KNOX2 domain ; "Homeobox domain"; "KNOX1 domain "; "ELK domain "	Transcription_factor_MEIS1_and_related_HOX_domain_proteins	AT5G25220.1
Glyma.09G098400	Chr09:17245245-17265546	0.755647	0.795487	-0.510472	0.698192	0.459092	0.650942	1.93326	0.000737859	BTB and TAZ domain protein 1	TAZ zinc finger	NA	AT5G63160.1
Glyma.09G098900	Chr09:17492641-17494902	0.760083	0.293537	-0.451588	0.521147	1.45933	0.000934821	3.27704	0.000737859	temperature-induced lipocalin	Lipocalin-like domain	Apolipoprotein_D/Lipocalin	AT5G58070.1
Glyma.09G102400	Chr09:18604264-18606541	0.401767	0.7789	-0.838148	0.502858	0.369158	0.423495	2.20963	0.00136914	MLP-like protein 34	Pathogenesis-related protein Bet v I family	NA	AT1G70850.2
Glyma.09G107600	Chr09:20356991-20359486	0.232708	0.956132	0.916302	0.221097	0.12671	0.897714	1.31444	0.00524623	RNI-like superfamily protein	Poly(A) polymerase central domain	NA	AT5G01720.1
Glyma.09G109200	Chr09:21297461-21300368	-0.10783	0.97789	0.0937158	0.951638	1.03771	0.0274848	1.07267	0.00686341	Aha1 domain-containing protein	Activator of Hsp90 ATPase homolog 1-like protein; "Activator of Hsp90 ATPase, N-terminal"	Uncharacterized_conserved_protein	AT3G12050.2
Glyma.09G109800	Chr09:21533139-21535704	1.13589	0.444786	3.41059	0.001762	0.681627	0.527824	2.87975	0.000737859	peroxidase 2	Peroxidase	NA	AT5G06720.1
Glyma.09G110500	Chr09:21870063-21872625	-1.44192	0.0151986	-0.936402	0.0363397	2.22843	0.000934821	2.25999	0.000737859	Concanavalin A-like lectin protein kinase family protein	Legume lectin domain; "Protein kinase domain"	Serine/threonine_protein_kinase	AT5G06740.1
Glyma.09G111800	Chr09:22128196-22129301	-1.89167	0.0651726	-0.98053	0.0663694	0.492239	0.545317	2.71898	0.000737859	VQ motif-containing protein	VQ motif	NA	AT3G58000.1
Glyma.09G115800	Chr09:25250446-25256732	0.957887	0.126871	1.57332	0.001762	2.7612	0.000934821	3.11439	0.000737859	lipid phosphate phosphatase 2	PAP2 superfamily	Lipid_phosphate_phosphatase_and_related_enzymes_of_the_PAP2_family	AT1G15080.1
Glyma.09G116900	Chr09:27046691-27054310	0.38071	0.902242	-0.027282	0.986767	0.519061	0.466301	1.4402	0.00606287	NAD+ transporter 2	Mitochondrial carrier protein	Mitochondrial_FAD_carrier_protein	AT1G25380.1
Glyma.09G118400	Chr09:28343062-28344518	-0.292882	0.876488	-0.227579	0.817796	0.203927	0.704138	1.52868	0.000737859	NHL domain-containing protein	SMP-30/Gluconolaconase/LRE-like region	NA	AT2G01410.1
Glyma.09G118800	Chr09:28389267-28393594	-0.107967	0.970393	-0.500643	0.497291	1.33895	0.000934821	1.63075	0.000737859	Encodes a protein whose expression is responsive to nematode infection.	NA	NA	AT2G01340.1
Glyma.09G119500	Chr09:28600114-28601802	2.26858	0.325949	4.46364	0.039273	1.21561	0.459469	5.05792	0.0844519	Heavy metal transport/detoxification superfamily protein	Heavy-metal-associated domain	Copper_chaperone	AT1G22990.1
Glyma.09G120000	Chr09:28731561-28734062	0.372063	0.827496	1.47444	0.001762	2.85332	0.000934821	4.07589	0.000737859	Heavy metal transport/detoxification superfamily protein	Heavy-metal-associated domain	Copper_chaperone	AT1G22990.1
Glyma.09G121700	Chr09:29227670-29239912	0.186124	0.95431	-0.041523	0.979284	1.00838	0.0347708	1.08782	0.00971482	Protein kinase superfamily protein	Protein tyrosine kinase	Serine/threonine_protein_kinase	AT1G70740.1
Glyma.09G122600	Chr09:29452577-29456779	0.540272	0.90905	-1.98032	0.0850039	0.594271	1	2.81806	0.0229439	Cation efflux family protein	Cation efflux family	Mitochondrial_Fe2+_transporter_MMT1_and_related_transporters_(cation_diffusion_facilitator_superfamily)	AT1G16310.1
Glyma.09G122900	Chr09:29607519-29612443	-1.35249	0.388533	1.88057	0.0124868	-1.46206	0.0313599	0.606541	0.272314	beta-galactosidase 7	Glycosyl hydrolases family 35; "Galactose binding lectin domain"	Beta-galactosidase	AT5G20710.1
Glyma.09G123800	Chr09:30003270-30006728	0.827417	0.661348	-1.02819	0.26115	0.020993	0.987598	3.22367	0.000737859	Caleosin-related family protein	Caleosin related protein	NA	AT1G70680.1
Glyma.09G124200	Chr09:30055461-30058048	-0.560716	0.870131	-0.521302	0.638864	1.80735	0.067174	3.09297	0.000737859	Caleosin-related family protein	Caleosin related protein	NA	AT1G70670.1
Glyma.09G126200	Chr09:31094158-31095607	0.2266	0.924518	1.87136	0.001762	3.63312	0.000934821	2.78456	0.000737859	chitinase A	Glycosyl hydrolases family 18	NA	AT5G24090.1
Glyma.09G128300	Chr09:31971779-31973135	0.188337	0.967304	1.30936	0.0850039	2.9448	0.000934821	3.15872	0.000737859	UDP-glucosyl transferase 88A1	UDP-glucoronosyl and UDP-glucosyl transferase	UDP-glucuronosyl_and_UDP-glucosyl_transferase	AT3G16520.3
Glyma.09G128400	Chr09:32032433-32034258	-0.417627	0.756106	-0.213571	0.830364	0.892136	0.00675021	1.16609	0.00136914	UDP-glucosyl transferase 88A1	UDP-glucoronosyl and UDP-glucosyl transferase	UDP-glucuronosyl_and_UDP-glucosyl_transferase	AT3G16520.3
Glyma.09G130400	Chr09:32504628-32508188	0.799985	0.387758	1.8373	0.001762	3.98873	0.000934821	4.65792	0.000737859	Heavy metal transport/detoxification superfamily protein	Heavy-metal-associated domain	Copper_chaperone	AT1G01490.2
Glyma.09G130500	Chr09:32523590-32524655	0.182232	0.988241	2.04868	0.231679	0.894191	0.154653	1.21792	0.026481	Heavy metal transport/detoxification superfamily protein	Heavy-metal-associated domain	Copper_chaperone	AT1G01490.2
Glyma.09G130900	Chr09:32616621-32618445	0.78929	0.750081	1.44091	0.0332872	4.26939	0.000934821	4.80881	0.000737859	Heavy metal transport/detoxification superfamily protein	Heavy-metal-associated domain	Copper_chaperone	AT1G01490.2
Glyma.09G131100	Chr09:32677806-32679015	-0.33856	0.852676	0.952784	0.0490565	0.42953	0.301285	1.60993	0.000737859	Heavy metal transport/detoxification superfamily protein	Heavy-metal-associated domain	Copper_chaperone	AT1G01490.2
Glyma.09G131500	Chr09:32754804-32758309	0.12348	0.967781	0.707284	0.180944	0.698067	0.0769639	1.81437	0.000737859	heat shock protein 90.1	Histidine kinase-, DNA gyrase B-, and HSP90-like ATPase; "Hsp90 protein"	Molecular_chaperone_(HSP90_family)	AT5G52640.1
Glyma.09G138100	Chr09:34351918-34356555	2.41359	0.00526016	2.43078	0.001762	3.49574	0.000934821	3.77748	0.000737859	AMP-dependent synthetase and ligase family protein	AMP-binding enzyme	Acyl-CoA_synthetase	AT3G48990.1
Glyma.09G139200	Chr09:34623987-34627090	-1.16964	0.285445	-1.2356	0.0107455	-1.47084	0.0333946	1.29126	0.000737859	Remorin family protein	Remorin, N-terminal region ; "Remorin, C-terminal region "	NA	AT5G23750.2
Glyma.09G140700	Chr09:34931670-34933828	0.598122	0.780219	0.627146	0.570558	0.186601	0.805559	1.80407	0.000737859	RING/U-box superfamily protein	Zinc finger, C3HC4 type (RING finger)	NA	AT3G05200.1
Glyma.09G147200	Chr09:36525357-36530767	-0.787374	1	0.105412	1	-1.07431	0.0714935	1.41517	0.00686341	C-repeat-binding factor 4	AP2 domain	NA	AT5G51990.1
Glyma.09G148200	Chr09:36715061-36715835	0.789603	0.695409	0.103225	0.963039	1.42495	0.0257385	2.4489	0.00867717	peptidoglycan-binding LysM domain-containing protein	LysM domain	NA	AT4G25433.1
Glyma.09G149800	Chr09:37014387-37016949	-1.85592	1	-1.98647	1	2.80274	1	3.21229	0.00193389	Protein kinase superfamily protein	Protein kinase domain	Serine/threonine_protein_kinase	AT1G52540.1
Glyma.09G153700	Chr09:37651361-37652478	0.0189799	0.997207	2.03317	0.001762	2.10779	0.000934821	2.94788	0.000737859	NA	NA	NA	NA
Glyma.09G157600	Chr09:38092327-38093881	-1.81118	0.118582	-0.589924	0.496551	2.01046	0.00502859	2.22289	0.000737859	carboxyesterase 18	alpha/beta hydrolase fold	Arylacetamide_deacetylase	AT5G23530.1
Glyma.09G161400	Chr09:38569946-38575128	1.47653	0.112746	2.40968	0.001762	2.96818	0.000934821	4.31996	0.000737859	Disease resistance protein (TIR-NBS-LRR class) family	TIR domain; "NB-ARC domain"	Apoptotic_ATPase	AT5G36930.1
Glyma.09G165900	Chr09:38968694-38971494	0.0901712	0.977855	1.02473	0.00448057	0.56331	0.13982	1.45103	0.000737859	Protein of unknown function (DUF761)	Cotton fibre expressed protein	NA	AT5G54300.1
Glyma.09G167900	Chr09:39203314-39207834	0.170057	0.967431	-0.729007	0.252283	0.678443	1	2.5129	0.00193389	Homeodomain-like superfamily protein	Myb-like DNA-binding domain	Transcription_factor,_Myb_superfamily	AT1G18330.1
Glyma.09G168600	Chr09:39328213-39336693	0.303249	0.878462	0.486314	0.520782	1.06271	0.00172635	1.2517	0.00344809	cyclic nucleotide-binding transporter 1	NA	Cyclic_nucleotide-gated_cation_channel_CNGA1-3_and_related_proteins	AT3G17700.1
Glyma.09G168700	Chr09:39338714-39352099	1.13576	0.240072	3.67877	0.001762	2.12478	0.000934821	3.26353	0.000737859	cyclic nucleotide-binding transporter 1	NA	K+-channel_ERG_and_related_proteins,_contain_PAS/PAC_sensor_domain	AT3G17700.1
Glyma.09G168900	Chr09:39359162-39363819	0.936239	0.534612	0.604452	0.594154	1.12106	0.0274848	1.43735	0.0149623	glutamate decarboxylase 5	Pyridoxal-dependent decarboxylase conserved domain	Glutamate_decarboxylase/sphingosine_phosphate_lyase	AT3G17760.2
Glyma.09G169000	Chr09:39364677-39367985	-0.0296301	0.995673	0.320351	0.838931	1.00788	0.0960116	1.18937	0.0389193	Pentatricopeptide repeat (PPR) superfamily protein	PPR repeat	NA	AT1G73400.1
Glyma.09G169300	Chr09:39386160-39389901	1.39995	1	-0.290351	1	1.97927	1	2.69072	0.0425901	myb domain protein 52	Myb-like DNA-binding domain	Transcription_factor,_Myb_superfamily	AT1G17950.1
Glyma.09G170500	Chr09:39547232-39548348	1.51693	0.22307	3.33536	0.001762	0.867778	0.0749427	2.91881	0.000737859	homeobox protein 22	ZF-HD protein dimerisation region	NA	AT4G24660.1
Glyma.09G179100	Chr09:40387142-40389550	-1.35205	0.24696	-1.69715	0.001762	0.302465	0.743325	2.15722	0.000737859	nodulin MtN21 /EamA-like transporter family protein	EamA-like transporter family	NA	AT3G18200.1
Glyma.09G181400	Chr09:40631572-40635776	0.283667	0.912704	1.60033	0.0141959	0.446108	0.318423	2.34353	0.000737859	Protein kinase superfamily protein	Protein tyrosine kinase	Serine/threonine_protein_kinase	AT1G18390.2
Glyma.09G182200	Chr09:40728536-40735621	1.20437	0.433259	0.914986	0.346343	3.48406	0.000934821	3.63036	0.000737859	Protein kinase superfamily protein	Protein kinase domain	Serine/threonine_protein_kinase	AT1G66920.1
Glyma.09G182400	Chr09:40745786-40751154	-1.41664	0.0302199	-0.172809	0.882722	3.10038	0.000934821	3.1317	0.000737859	Calmodulin binding protein-like	Calmodulin binding protein-like	NA	AT1G73805.1
Glyma.09G185100	Chr09:41022415-41023755	0.603107	0.487773	2.79619	0.001762	2.09767	0.000934821	1.05099	0.00344809	NA	NA	NA	NA
Glyma.09G186200	Chr09:41106033-41107984	1.03035	0.240203	-0.405373	0.695967	0.827834	0.228013	1.89885	0.000737859	cytochrome P450, family 71, subfamily A, polypeptide 22	Cytochrome P450	Cytochrome_P450_CYP2_subfamily	AT3G48310.1
Glyma.09G189500	Chr09:41438056-41442332	-0.581141	1	-0.174468	0.941031	0	1	1.57975	0.0459789	aldehyde dehydrogenase 2C4	Aldehyde dehydrogenase family	Aldehyde_dehydrogenase	AT3G24503.1
Glyma.09G191200	Chr09:41587925-41592094	-0.417533	0.881852	-0.371061	0.774409	0.0961054	0.925251	1.17435	0.0279785	NAD(P)-binding Rossmann-fold superfamily protein	short chain dehydrogenase	Reductases_with_broad_range_of_substrate_specificities	AT4G13250.1
Glyma.09G196400	Chr09:42100889-42105875	0.2829	0.940609	1.11578	1	0.461072	0.443255	1.84932	0.0252416	O-acyltransferase (WSD1-like) family protein	Wax ester synthase-like Acyl-CoA acyltransferase domain; "Protein of unknown function (DUF1298)"	NA	AT5G53390.1
Glyma.09G198700	Chr09:42305811-42310377	0.105727	0.984575	0.115592	0.956245	0.857425	0.0780651	1.00057	0.0320647	Protein kinase superfamily protein	Protein tyrosine kinase	Serine/threonine_protein_kinase	AT2G17220.2
Glyma.09G198900	Chr09:42327205-42328186	0.454118	0.912704	1.06779	0.586501	4.74284	0.239022	4.38294	0.0331755	Disease resistance-responsive (dirigent-like protein) family protein	Dirigent-like protein	NA	AT1G58170.1
Glyma.09G199500	Chr09:42386852-42396747	0.271411	0.929622	0.505343	0.61025	0.582106	0.354756	1.07108	0.0213429	FUNCTIONS IN: molecular_function unknown; INVOLVED IN: biological_process unknown; LOCATED IN: chloroplast; EXPRESSED IN: 22 plant structures; EXPRESSED DURING: 13 growth stages; CONTAINS InterPro DOMAIN/s: SGT1 (InterPro:IPR010770); Has 1807 Blast hits to 1807 proteins in 277 species: Archae - 0; Bacteria - 0; Metazoa - 736; Fungi - 347; Plants - 385; Viruses - 0; Other Eukaryotes - 339 (source:…	SGT1 protein	MADS_box_transcription_factor	AT5G65490.1
Glyma.09G202700	Chr09:42675281-42676680	0.997959	0.0753398	0.955693	0.0213214	1.89234	0.000934821	2.00279	0.000737859	unknown protein; BEST Arabidopsis thaliana protein match is: unknown protein (TAIR:AT2G32190.1); Has 214 Blast hits to 214 proteins in 21 species: Archae - 0; Bacteria - 0; Metazoa - 1; Fungi - 10; Plants - 203; Viruses - 0; Other Eukaryotes - 0 (source: NCBI BLink).	NA	NA	AT2G32210.1
Glyma.09G202800	Chr09:42680226-42684336	0.548418	1	0.533487	1	2.10444	1	2.27155	0.00344809	disease resistance protein (TIR-NBS-LRR class), putative	TIR domain; "NB-ARC domain"; "Leucine Rich Repeat"	Apoptotic_ATPase	AT5G17680.1
Glyma.09G203500	Chr09:42787052-42795485	1.3385	0.138653	0.717848	0.218731	1.56456	0.000934821	2.01887	0.000737859	phosphoenolpyruvate carboxykinase 1	Phosphoenolpyruvate carboxykinase	NA	AT4G37870.1
Glyma.09G207200	Chr09:43118476-43124499	0.302664	0.865123	0.180078	0.867777	0.854417	0.0234622	1.32544	0.000737859	WWE protein-protein interaction domain protein family	RCD1-SRO-TAF4 (RST) plant domain	NA	AT1G32230.1
Glyma.09G209400	Chr09:43377151-43380635	-2.04691	0.00526016	-0.332684	0.659729	0.413494	0.44396	1.55018	0.000737859	Mono-/di-acylglycerol lipase, N-terminal;Lipase, class 3	Lipase (class 3)	NA	AT4G16070.1
Glyma.09G210600	Chr09:43458639-43461882	-0.755622	0.295973	0.287563	0.764969	1.43561	0.000934821	2.4198	0.000737859	NB-ARC domain-containing disease resistance protein	NB-ARC domain	Apoptotic_ATPase	AT3G07040.1
Glyma.09G211500	Chr09:43538280-43543232	0.36859	0.82758	0.589425	0.237892	1.21938	0.00172635	1.28151	0.000737859	pinoresinol reductase 1	NmrA-like family	NA	AT1G32100.1
Glyma.09G211600	Chr09:43566539-43568165	-1.28216	0.374939	-0.282949	0.805808	4.43025	0.0798994	2.81815	0.000737859	pinoresinol reductase 1	NmrA-like family	NA	AT1G32100.1
Glyma.09G213700	Chr09:43728271-43733787	-0.973042	0.24845	-1.20676	0.0088962	1.07613	0.0200209	1.40238	0.000737859	NA	NA	NA	NA
Glyma.09G215400	Chr09:43898116-43900520	0.889031	0.115655	0.884327	0.0416946	1.44789	0.000934821	1.67502	0.000737859	Ankyrin repeat family protein	Ankyrin repeat	NA	AT5G07840.1
Glyma.09G216000	Chr09:43944795-43946062	0.186428	0.958211	0.125917	0.943482	1.27586	0.029578	2.09919	0.000737859	unknown protein; FUNCTIONS IN: molecular_function unknown; INVOLVED IN: biological_process unknown; LOCATED IN: cellular_component unknown; Has 30201 Blast hits to 17322 proteins in 780 species: Archae - 12; Bacteria - 1396; Metazoa - 17338; Fungi - 3422; Plants - 5037; Viruses - 0; Other Eukaryotes - 2996 (source: NCBI BLink).	NA	NA	AT2G41342.1
Glyma.09G218100	Chr09:44122772-44131298	0.79847	0.565464	1.73421	0.001762	1.06507	0.0299056	1.12065	0.0083207	Long-chain fatty alcohol dehydrogenase family protein	GMC oxidoreductase; "GMC oxidoreductase"	Glucose_dehydrogenase/choline_dehydrogenase/mandelonitrile_lyase_(GMC_oxidoreductase_family)	AT4G19380.1
Glyma.09G218300	Chr09:44132684-44135293	0.631575	0.514681	0.705664	0.140174	1.2212	0.000934821	1.28021	0.000737859	Protein of unknown function (DUF1218)	Protein of unknown function (DUF1218)	NA	AT1G31720.1
Glyma.09G223700	Chr09:44873158-44877116	0.543947	0.539941	0.282699	0.726202	1.52819	0.000934821	1.83429	0.000737859	phosphate starvation-induced gene 3	Major Facilitator Superfamily	Permease_of_the_major_facilitator_superfamily	AT3G47420.1
Glyma.09G224400	Chr09:44921076-44921715	0.998641	0.244853	-0.503398	0.613285	0.0256153	0.985231	1.14646	0.0347563	NA	NA	NA	NA
Glyma.09G229100	Chr09:45312136-45314098	0.253771	0.958799	-1.48086	0.273902	1.19218	0.144697	2.18975	0.0232238	Putative lysine decarboxylase family protein	Possible lysine decarboxylase	NA	AT2G28305.1
Glyma.09G230300	Chr09:45384874-45389962	0.566379	0.749648	0.574914	0.476622	0.0752828	0.933973	1.1915	0.0343259	Leucine-rich repeat protein kinase family protein	Leucine Rich Repeat; "Protein kinase domain"	Serine/threonine_protein_kinase	AT5G61480.1
Glyma.09G231400	Chr09:45471136-45477265	-1.04307	0.120015	-0.81945	0.0793003	-0.540956	0.280021	1.23047	0.000737859	Haloacid dehalogenase-like hydrolase (HAD) superfamily protein	Trehalose-phosphatase	NA	AT5G51460.2
Glyma.09G235700	Chr09:45833116-45837361	-1.29166	1	0.505033	0.79751	4.57026	1	2.62218	0.0338788	NAC domain containing protein 100	No apical meristem (NAM) protein	NA	AT5G61430.1
Glyma.09G236800	Chr09:45898703-45899953	0.89166	0.539956	2.27773	0.001762	4.12771	0.000934821	4.97327	0.000737859	Calcium-binding EF-hand family protein	EF hand	NA	AT5G39670.1
Glyma.09G237100	Chr09:45917107-45919632	-0.176675	0.95259	-0.204648	0.859603	0.582503	0.175713	1.11618	0.00436014	Ribosomal protein L34e superfamily protein	NA	NA	AT3G01170.1
Glyma.09G237200	Chr09:45920597-45923112	-0.307727	0.923148	0.176756	0.927796	0.556236	0.286819	1.22174	0.0226482	Pentatricopeptide repeat (PPR-like) superfamily protein	PPR repeat	NA	AT5G50390.1
Glyma.09G238900	Chr09:46138216-46142498	0.89421	1	0.5162	1	2.26558	0.0144393	2.84051	0.00247339	Protein of unknown function (DUF1666)	Protein of unknown function (DUF1666)	NA	AT5G39785.1
Glyma.09G250800	Chr09:47147141-47149370	0.425588	0.874449	-1.18479	1	-0.621833	1	1.95136	0.0391212	photosystem I subunit l	Photosystem I reaction centre subunit XI	NA	AT4G12800.1
Glyma.09G253800	Chr09:47356239-47357763	1.0599	0.146017	-0.303941	0.79873	-0.711312	0.287904	2.09977	0.00136914	S-adenosyl-L-methionine-dependent methyltransferases superfamily protein	SAM dependent carboxyl methyltransferase	NA	AT4G36470.1
Glyma.09G257100	Chr09:47619503-47623279	0.345441	0.919084	-0.109406	0.961917	0.527973	0.503721	1.2446	0.0401931	RING-H2 finger B1A	Zinc finger, C3HC4 type (RING finger)	Anaphase-promoting_complex_(APC),_subunit_11	AT4G00335.2
Glyma.09G261200	Chr09:47922572-47928071	-0.27866	0.895593	0.056284	0.968776	2.76076	0.000934821	3.38305	0.000737859	C2 calcium/lipid-binding plant phosphoribosyltransferase family protein	C2 domain; "Plant phosphoribosyltransferase C-terminal"	Ca2+-dependent_phospholipid-binding_protein_Synaptotagmin,_required_for_synaptic_vesicle_and_secretory_granule_exocytosis	AT4G11610.1
Glyma.09G266700	Chr09:48444991-48446294	0.0272642	0.996196	0.629986	0.482438	1.35801	0.102069	1.6089	0.00392805	early nodulin-like protein 18	Plastocyanin-like domain	NA	AT1G08500.1
Glyma.09G270600	Chr09:48753176-48754562	-0.422331	1	1.24158	0.340211	-0.251521	1	1.97839	0.0466581	Transducin/WD40 repeat-like superfamily protein	NA	NA	AT3G54190.1
Glyma.09G273400	Chr09:48962590-48966809	0.352968	0.8235	0.213683	0.838213	0.941032	0.00444619	1.23815	0.000737859	alpha-galactosidase 1	Melibiase	Alpha-D-galactosidase_(melibiase)	AT5G08380.1
Glyma.09G273600	Chr09:48976166-48980002	0.267013	0.891429	0.483514	0.388627	0.967963	0.00172635	1.41191	0.000737859	serine/threonine protein kinase 2	Protein kinase C terminal domain; "Protein kinase domain"	Ribosomal_protein_S6_kinase_and_related_proteins	AT3G08720.2
Glyma.09G274000	Chr09:49008544-49010574	0.162497	0.95431	1.05914	0.0256481	2.86264	0.000934821	2.0955	0.000737859	WRKY DNA-binding protein 70	WRKY DNA -binding domain	NA	AT3G56400.1
Glyma.09G278600	Chr09:49398565-49403403	-0.00908829	0.997207	-0.377339	0.616056	1.232	0.000934821	1.54274	0.000737859	ENTH/VHS/GAT family protein	GAT domain; "VHS domain"	Cytosolic_sorting_protein_GGA2/TOM1	AT2G38410.1
Glyma.09G280200	Chr09:49543194-49547299	-0.532542	0.867105	-0.429315	0.772433	2.18853	0.000934821	2.583	0.000737859	WRKY DNA-binding protein 33	WRKY DNA -binding domain	NA	AT2G38470.1
Glyma.09G281200	Chr09:49647155-49651985	0.919909	0.667894	0.710731	0.579382	1.58377	0.1687	3.01569	0.0239846	Mitochondrial substrate carrier family protein	Mitochondrial carrier protein	Predicted_mitochondrial_carrier_protein	AT2G39970.1
Glyma.09G282600	Chr09:49831888-49833487	-1.28118	0.496073	2.03733	0.001762	2.90617	0.00172635	5.48723	0.000737859	unknown protein; BEST Arabidopsis thaliana protein match is: unknown protein (TAIR:AT5G23160.1); Has 69 Blast hits to 69 proteins in 10 species: Archae - 0; Bacteria - 1; Metazoa - 0; Fungi - 0; Plants - 68; Viruses - 0; Other Eukaryotes - 0 (source: NCBI BLink).	NA	NA	AT5G08240.1
Glyma.09G283100	Chr09:49882252-49882945	0.818269	0.875888	1.25069	0.160874	1.24132	0.413375	3.05581	0.00247339	Arabidopsis protein of unknown function (DUF241)	Arabidopsis protein of unknown function	NA	AT1G76210.1
Glyma.09G283900	Chr09:49930379-49931354	0.0839396	0.991816	0.228976	0.923752	2.60035	1	2.24624	0.0345166	unknown protein; Has 35333 Blast hits to 34131 proteins in 2444 species: Archae - 798; Bacteria - 22429; Metazoa - 974; Fungi - 991; Plants - 531; Viruses - 0; Other Eukaryotes - 9610 (source: NCBI BLink).	NA	NA	AT2G41610.1
Glyma.09G284800	Chr09:49992728-50006161	0.0946803	0.97769	0.336705	0.715203	0.983019	0.00316526	1.6013	0.000737859	myosin 1	Myosin head (motor domain); "IQ calmodulin-binding motif"	Myosin_class_V_heavy_chain	AT3G19960.1
Glyma.10G000300	Chr10:34070-37387	0.348397	0.849612	1.09578	0.0427349	1.66502	0.000934821	0.0134725	0.983246	HXXXD-type acyl-transferase family protein	Transferase family	NA	AT5G17540.1
Glyma.10G000400	Chr10:62861-66335	0.903416	0.165025	0.625577	0.314496	0.620132	0.126881	1.85087	0.000737859	CONTAINS InterPro DOMAIN/s: Mediator complex subunit Med28 (InterPro:IPR021640); BEST Arabidopsis thaliana protein match is: unknown protein (TAIR:AT3G01670.1); Has 122 Blast hits to 112 proteins in 13 species: Archae - 0; Bacteria - 0; Metazoa - 0; Fungi - 0; Plants - 122; Viruses - 0; Other Eukaryotes - 0 (source: NCBI BLink).	NA	NA	AT3G01680.1
Glyma.10G002200	Chr10:243596-246211	-0.292668	0.868127	0.0406368	0.974812	1.00041	0.000934821	1.42385	0.000737859	calmodulin-like 11	EF hand	Calmodulin_and_related_proteins_(EF-Hand_superfamily)	AT3G22930.1
Glyma.10G006400	Chr10:628525-629762	-0.0728042	0.988338	0.491379	0.59395	-0.432193	0.491676	1.09306	0.018512	unknown protein; Has 22 Blast hits to 22 proteins in 8 species: Archae - 0; Bacteria - 0; Metazoa - 1; Fungi - 1; Plants - 18; Viruses - 0; Other Eukaryotes - 2 (source: NCBI BLink).	NA	NA	AT4G14380.1
Glyma.10G007000	Chr10:687090-688165	-0.0263523	0.996351	1.08025	0.147263	2.08708	0.00444619	3.15679	0.000737859	Integrase-type DNA-binding superfamily protein	AP2 domain	NA	AT5G51190.1
Glyma.10G010100	Chr10:954612-955457	0.428009	0.912294	5.1366	0.001762	6.03834	0.000934821	5.41215	0.00724298	NA	NA	NA	NA
Glyma.10G010400	Chr10:983900-985551	3.43805	1	-1.99244	1	0.95924	1	3.44292	0.0161859	myb domain protein 2	Myb-like DNA-binding domain	Transcription_factor,_Myb_superfamily	AT2G47190.1
Glyma.10G011300	Chr10:1065601-1068878	0.548365	0.667039	0.799289	0.188109	0.974467	0.00956388	1.62952	0.000737859	WRKY DNA-binding protein 23	WRKY DNA -binding domain	NA	AT2G47260.1
Glyma.10G016300	Chr10:1467331-1469442	-0.280264	0.871157	0.179853	0.857155	0.160503	0.757246	1.18354	0.000737859	Ribosomal protein L19e family protein	Ribosomal protein L19e	60s_ribosomal_protein_L19	AT3G16780.1
Glyma.10G016500	Chr10:1475605-1477360	0.125974	0.960337	0.0952053	0.939747	-0.301262	0.535033	1.15647	0.000737859	ethylene-responsive element binding protein	AP2 domain	NA	AT3G16770.1
Glyma.10G017600	Chr10:1537926-1539335	1.20746	0.00526016	1.72375	0.001762	0.913731	0.00316526	1.74093	0.000737859	Late embryogenesis abundant 3 (LEA3) family protein	Late embryogenesis abundant protein	NA	AT1G02820.1
Glyma.10G018000	Chr10:1576348-1582214	0.418838	0.850152	-0.431415	0.66089	1.0132	0.0215619	1.12775	0.0083207	magnesium/proton exchanger	Sodium/calcium exchanger protein	Ca2+/Na+_exchanger_NCX1_and_related_proteins	AT2G47600.1
Glyma.10G018400	Chr10:1593185-1602359	0.688758	0.461465	0.722774	0.28978	1.56061	0.00172635	1.61818	0.000737859	NAD(P)-binding Rossmann-fold superfamily protein	NAD dependent epimerase/dehydratase family	dTDP-glucose_4-6-dehydratase/UDP-glucuronic_acid_decarboxylase	AT3G62830.2
Glyma.10G021400	Chr10:1857312-1860298	-1.12084	0.696195	-2.04969	0.144298	1.86551	0.0949662	1.87855	0.00524623	B-box type zinc finger protein with CCT domain	CCT motif	GATA-4/5/6_transcription_factors	AT2G47890.1
Glyma.10G022500	Chr10:1953438-1955366	-2.39603	0.00526016	-1.07909	0.0582189	0.703888	0.072196	1.45971	0.00193389	Peroxidase superfamily protein	Peroxidase	NA	AT1G05260.1
Glyma.10G022800	Chr10:1984114-1986919	0.778835	0.41059	1.0672	0.0242919	0.374669	0.443922	0.763866	0.0630462	NA	NA	NA	NA
Glyma.10G023500	Chr10:2042277-2046920	-0.488771	0.82027	0.803152	0.186805	0.365174	0.512828	1.45849	0.000737859	DNAse I-like superfamily protein	Endonuclease/Exonuclease/phosphatase family	NA	AT2G48030.1
Glyma.10G025400	Chr10:2204703-2208295	-0.147361	0.955505	0.152083	0.887309	0.689138	0.0452166	1.36126	0.000737859	unknown protein; Has 89 Blast hits to 89 proteins in 31 species: Archae - 0; Bacteria - 0; Metazoa - 31; Fungi - 0; Plants - 48; Viruses - 0; Other Eukaryotes - 10 (source: NCBI BLink).	NA	NA	AT1G03250.1
Glyma.10G028000	Chr10:2435526-2439429	-0.157714	0.955505	0.297842	0.721396	0.0159566	0.980607	1.40119	0.000737859	Galactose oxidase/kelch repeat superfamily protein	Kelch motif	NA	AT3G63220.1
Glyma.10G028900	Chr10:2515549-2526041	2.63939	0.00526016	2.08425	0.001762	4.36644	0.000934821	5.9734	0.000737859	sulfate transporter 3;1	Sulfate transporter family; "STAS domain"	Sulfate/bicarbonate/oxalate_exchanger_SAT-1_and_related_transporters_(SLC26_family)	AT3G51895.1
Glyma.10G034700	Chr10:3017869-3019786	0.117348	0.990074	0.117139	0.981186	2.3465	0.0367815	3.91979	0.0232238	C2H2 and C2HC zinc fingers superfamily protein	NA	NA	AT5G43540.1
Glyma.10G037700	Chr10:3341592-3347333	-0.0346711	0.994784	1.65311	0.001762	0.072352	0.936333	4.24394	0.000737859	NAC domain containing protein 74	No apical meristem (NAM) protein	NA	AT4G28530.1
Glyma.10G041400	Chr10:3654430-3661105	0.280778	0.936309	-0.816431	0.19577	1.98607	0.000934821	2.21324	0.000737859	pfkB-like carbohydrate kinase family protein	pfkB family carbohydrate kinase	Ribokinase	AT4G28706.2
Glyma.10G041800	Chr10:3737365-3739702	-0.54547	0.887668	2.28897	0.00568368	-0.255639	1	1.61344	0.031145	Flavin-binding monooxygenase family protein	Flavin-binding monooxygenase-like	Flavin-containing_monooxygenase	AT4G28720.1
Glyma.10G042000	Chr10:3754834-3756545	1.04732	0.273384	-0.948236	0.368854	-0.583331	0.50981	1.50503	0.0216064	photosystem I subunit E-2	Photosystem I reaction centre subunit IV / PsaE	NA	AT2G20260.1
Glyma.10G043200	Chr10:3885200-3887963	1.32094	0.00526016	1.25796	0.001762	1.44132	0.000934821	1.75814	0.000737859	HSP20-like chaperones superfamily protein	NA	NA	AT2G37570.1
Glyma.10G045400	Chr10:4040115-4040940	0.475312	0.812569	2.06213	0.001762	3.17853	0.000934821	4.78552	0.000737859	C2H2-type zinc finger family protein	NA	NA	AT3G53600.1
Glyma.10G051800	Chr10:4646752-4654651	0.933479	0.443365	1.50887	0.0107455	2.6703	0.000934821	3.33782	0.000737859	RING/U-box superfamily protein	Zinc finger, C3HC4 type (RING finger)	NA	AT3G09760.1
Glyma.10G051900	Chr10:4664177-4666593	1.89807	0.00526016	1.51857	0.001762	2.87474	0.000934821	3.06542	0.000737859	BEST Arabidopsis thaliana protein match is: conserved peptide upstream open reading frame 47 (TAIR:AT5G03190.1); Has 285 Blast hits to 285 proteins in 23 species: Archae - 0; Bacteria - 0; Metazoa - 1; Fungi - 0; Plants - 279; Viruses - 0; Other Eukaryotes - 5 (source: NCBI BLink).	Methyltransferase domain	NA	AT3G53400.1
Glyma.10G056000	Chr10:5134445-5135252	-0.835808	0.803272	0.360202	0.804416	1.89795	0.0775731	2.68556	0.000737859	SAUR-like auxin-responsive protein family	Auxin responsive protein	NA	AT3G09870.1
Glyma.10G057600	Chr10:5260348-5263274	-0.390656	0.914151	-0.826533	0.375526	0.872977	0.190892	1.27492	0.0327239	Protein kinase superfamily protein	Protein tyrosine kinase	Serine/threonine_protein_kinase	AT3G09830.2
Glyma.10G058600	Chr10:5416946-5420725	0.707339	0.600872	0.0217773	0.986899	0.680165	0.161286	1.16705	0.0140565	ACT-like superfamily protein	ACT domain	NA	AT2G36840.1
Glyma.10G059200	Chr10:5482179-5485840	-0.837066	0.441686	-0.0658846	0.964322	-0.172446	0.770118	1.13738	0.00136914	alpha carbonic anhydrase 7	Eukaryotic-type carbonic anhydrase	Carbonic_anhydrase	AT1G08080.1
Glyma.10G066100	Chr10:6399364-6402557	0.796772	0.639526	1.56675	0.001762	0.925697	0.0632581	2.19805	0.000737859	heat shock transcription factor A3	HSF-type DNA-binding	Heat_shock_transcription_factor	AT5G03720.1
Glyma.10G068700	Chr10:6783348-6787431	-0.771247	0.552153	0.134843	0.926643	0.568492	0.306868	1.36824	0.00193389	Optic atrophy 3 protein (OPA3)	Optic atrophy 3 protein (OPA3)	Predicted_coiled-coil_protein	AT1G28510.1
Glyma.10G072500	Chr10:7370396-7372669	0.299853	1	2.33061	0.00986827	5.36946	0.138209	5.37575	0.000737859	ubiquitin-specific protease 12	MATH domain	NA	AT5G06600.3
Glyma.10G073600	Chr10:7609106-7610823	0.34591	0.871157	0.219284	0.862847	1.14932	0.000934821	1.38697	0.00136914	unknown protein; FUNCTIONS IN: molecular_function unknown; INVOLVED IN: biological_process unknown; LOCATED IN: plasma membrane; EXPRESSED IN: 19 plant structures; EXPRESSED DURING: 9 growth stages; BEST Arabidopsis thaliana protein match is: unknown protein (TAIR:AT2G36220.1); Has 64 Blast hits to 64 proteins in 10 species: Archae - 0; Bacteria - 0; Metazoa - 0; Fungi - 0; Plants - 64; Viruses -…	NA	NA	AT3G52710.1
Glyma.10G075800	Chr10:7855388-7857148	1.0075	0.32028	0.0908674	1	0.917998	0.0645687	2.16786	0.00686341	F-box family protein	NA	NA	AT2G36090.1
Glyma.10G076100	Chr10:7918147-7921127	0.485101	1	1.74645	0.00686619	3.09223	0.0158328	4.46074	0.000737859	AP2/B3-like transcriptional factor family protein	B3 DNA binding domain	NA	AT5G06250.2
Glyma.10G077800	Chr10:8643461-8644522	0.446533	0.891099	1.13688	0.12685	0.859734	0.162639	1.56043	0.0182023	ovate family protein 6	Transcriptional repressor, ovate	NA	AT3G52525.1
Glyma.10G078600	Chr10:8864974-8866669	0.711664	1	1.97058	1	-0.322746	1	1.62301	0.0378426	Eukaryotic aspartyl protease family protein	Eukaryotic aspartyl protease	Aspartyl_protease	AT3G52500.1
Glyma.10G079700	Chr10:9218477-9219468	0.0160261	0.99718	-0.106852	0.94192	0.559914	0.248611	1.27168	0.00297804	Late embryogenesis abundant (LEA) hydroxyproline-rich glycoprotein family	NA	NA	AT2G35460.1
Glyma.10G080000	Chr10:9258475-9260697	0.308133	0.85002	-0.0764363	0.951286	1.66743	0.000934821	2.24904	0.000737859	NDR1/HIN1-like 1	Late embryogenesis abundant protein	NA	AT3G11660.1
Glyma.10G081100	Chr10:9576560-9578036	0.565141	0.781556	0.638132	0.520782	1.25588	0.0144393	3.53363	0.000737859	NA	NA	NA	NA
Glyma.10G081700	Chr10:9752507-9758422	0.702124	0.369189	0.128491	0.923237	1.88276	0.000934821	2.36065	0.000737859	BEL1-like homeodomain 1	Associated with HOX; "Homeobox domain"	Transcription_factor_MEIS1_and_related_HOX_domain_proteins	AT2G35940.3
Glyma.10G082500	Chr10:10020932-10023560	0.0297717	0.995673	2.92136	0.001762	3.84234	0.000934821	5.21507	0.000737859	syntaxin of plants 121	Syntaxin; "SNARE domain"	SNARE_protein_Syntaxin_1_and_related_proteins	AT3G11820.1
Glyma.10G087100	Chr10:11217800-11225082	-0.76834	1	0.937908	0.173617	1.04637	1	1.33901	0.0309295	calcium-dependent protein kinase 20	EF hand; "Protein kinase domain"	Ca2+/calmodulin-dependent_protein_kinase,_EF-Hand_protein_superfamily	AT2G38910.1
Glyma.10G092800	Chr10:12983544-12986150	0.331896	0.897784	-1.78799	0.001762	0.660521	0.346857	1.29309	0.0140565	2-oxoglutarate (2OG) and Fe(II)-dependent oxygenase superfamily protein	2OG-Fe(II) oxygenase superfamily	Iron/ascorbate_family_oxidoreductases	AT1G52790.1
Glyma.10G094800	Chr10:13581397-13582107	1.99967	0.457002	0.912007	0.568359	-0.677677	1	3.57796	0.0279785	NA	NA	NA	NA
Glyma.10G096200	Chr10:14930664-14936448	0.359592	0.831129	0.351517	0.667806	0.651973	0.0949662	1.10684	0.00392805	ubiquitin-conjugating enzyme 10	Ubiquitin-conjugating enzyme	Ubiquitin-protein_ligase	AT5G53300.4
Glyma.10G096300	Chr10:15215074-15218876	0.273767	1	0.584022	1	0.962413	0.406765	2.34886	0.00436014	unknown protein; CONTAINS InterPro DOMAIN/s: Protein of unknown function NEP (InterPro:IPR019320); Has 57 Blast hits to 57 proteins in 26 species: Archae - 0; Bacteria - 0; Metazoa - 19; Fungi - 0; Plants - 34; Viruses - 0; Other Eukaryotes - 4 (source: NCBI BLink).	Uncharacterised conserved protein	Uncharacterized_conserved_protein	AT2G39170.1
Glyma.10G108400	Chr10:24657978-24659798	1.2899	0.205403	0.903789	0.163564	2.63065	0.000934821	2.87454	0.000737859	UDP-Glycosyltransferase superfamily protein	UDP-glucoronosyl and UDP-glucosyl transferase	UDP-glucuronosyl_and_UDP-glucosyl_transferase	AT2G36780.1
Glyma.10G109200	Chr10:25326802-25332068	-1.37226	1	0.617608	1	0	1	5.06027	0.0100685	cysteine-rich RLK (RECEPTOR-like protein kinase) 25	Salt stress response/antifungal; "Protein kinase domain"	Serine/threonine_protein_kinase	AT4G05200.1
Glyma.10G109700	Chr10:25484864-25487199	0.856967	0.588229	2.18598	0.00789502	1.04767	0.0616039	1.16829	0.0208223	NAD(P)-linked oxidoreductase superfamily protein	NA	NA	AT1G60680.1
Glyma.10G118900	Chr10:30333347-30335201	-0.0497092	0.987483	-0.112311	0.927484	0.411306	0.312944	1.07045	0.00193389	Integrase-type DNA-binding superfamily protein	AP2 domain	NA	AT5G51190.1
Glyma.10G137600	Chr10:37137522-37143916	0.571578	1	-0.129158	1	1.15894	1	2.92235	0.00193389	ATP binding cassette subfamily B4	ABC transporter; "ABC transporter transmembrane region"	Multidrug/pheromone_exporter,_ABC_superfamily	AT2G47000.1
Glyma.10G139700	Chr10:37334282-37335503	0.385053	0.909448	-0.0435542	0.978267	1.8759	0.0130316	2.20924	0.000737859	germin-like protein 10	Cupin	NA	AT3G62020.1
Glyma.10G139800	Chr10:37338284-37339737	0.0620272	0.991305	0.0603685	0.971283	1.65665	0.0207817	1.91827	0.000737859	germin-like protein 10	Cupin	NA	AT3G62020.1
Glyma.10G142600	Chr10:37701390-37706329	1.65948	0.00526016	1.91296	0.001762	1.02438	0.00502859	1.5081	0.000737859	phytochrome interacting factor 3	Helix-loop-helix DNA-binding domain	NA	AT1G09530.2
Glyma.10G143900	Chr10:37867103-37871172	0.291494	0.872552	0.0742787	0.950128	0.886969	0.00620249	1.61014	0.000737859	Putative endonuclease or glycosyl hydrolase	NYN domain	NA	AT3G62200.1
Glyma.10G145300	Chr10:38014452-38016396	0.558365	0.840588	1.95069	0.001762	2.29761	0.000934821	5.2367	0.000737859	galactinol synthase 1	Glycosyl transferase family 8	Glycosyl_transferase,_family_8_-_glycogenin	AT2G47180.1
Glyma.10G145500	Chr10:38030033-38032789	-0.34335	0.885564	-0.533293	0.466505	-0.210425	0.765639	2.24167	0.000737859	Clathrin adaptor complexes medium subunit family protein	Adaptor complexes medium subunit family	Clathrin-associated_protein_medium_chain	AT1G56590.1
Glyma.10G146600	Chr10:38150250-38155914	0.62013	0.787691	0.253721	0.859572	0.0620511	0.948243	1.40963	0.00524623	iron-regulated protein 3	Ferroportin1 (FPN1)	Iron_transporter	AT5G26820.1
Glyma.10G148700	Chr10:38415380-38418722	0.534354	0.870989	2.5708	0.001762	4.09226	0.000934821	4.96376	0.000737859	Cam-binding protein 60-like G	Calmodulin binding protein-like	NA	AT5G26920.1
Glyma.10G153900	Chr10:38898357-38904608	0.31725	0.859427	1.09319	0.0107455	1.657	0.000934821	0.781357	0.0647744	lipoxygenase 1	Lipoxygenase; "PLAT/LH2 domain"	NA	AT1G55020.1
Glyma.10G155800	Chr10:39020802-39023442	0.655454	0.768659	0.463346	0.73334	1.14902	0.0712979	2.10143	0.00193389	HSP20-like chaperones superfamily protein	NA	NA	AT1G54840.1
Glyma.10G156500	Chr10:39070977-39072623	-0.241287	0.935543	0.383656	0.666537	1.4153	0.000934821	1.55033	0.000737859	RING/U-box superfamily protein	Zinc finger, C3HC4 type (RING finger)	NA	AT3G05200.1
Glyma.10G159800	Chr10:39411241-39416676	0.2825	0.897175	-0.277349	0.857528	1.21354	0.00245792	1.28139	0.0289133	cysteine synthase D1	Pyridoxal-phosphate dependent enzyme	Cystathionine_beta-synthase_and_related_enzymes	AT3G04940.1
Glyma.10G166000	Chr10:40024156-40029624	0.58175	0.549345	-0.202727	0.857099	0.617557	0.131442	1.63912	0.000737859	threonine aldolase 1	Beta-eliminating lyase	Threonine_aldolase	AT1G08630.4
Glyma.10G168300	Chr10:40246502-40252962	-0.48341	0.87175	-0.546889	0.566143	0.553426	0.494074	1.33491	0.0167745	Protein of Unknown Function (DUF239)	Domain of unknown function (DUF239)	NA	AT5G18460.1
Glyma.10G169300	Chr10:40354772-40356358	0.668394	0.648953	1.69851	0.001762	0.781892	0.0514464	2.4016	0.000737859	phloem protein 2-B10	F-box domain	NA	AT2G02360.1
Glyma.10G178400	Chr10:41169296-41171844	-0.548905	0.574697	0.184532	0.860402	0.140692	0.817088	1.38801	0.000737859	calmodulin-like 11	EF hand	Calmodulin_and_related_proteins_(EF-Hand_superfamily)	AT3G22930.1
Glyma.10G179500	Chr10:41268281-41274199	0.174425	0.960092	0.205841	0.874932	2.93031	0.000934821	3.8303	0.000737859	senescence-associated E3 ubiquitin ligase 1	U-box domain	NA	AT1G20780.1
Glyma.10G179600	Chr10:41288231-41290368	-0.266129	0.92284	0.516711	0.467921	0.743842	0.108914	1.15378	0.00344809	CBL-interacting protein kinase 7	NAF domain; "Protein kinase domain"	Serine/threonine_protein_kinase	AT3G23000.1
Glyma.10G180400	Chr10:41405836-41406848	0.0243598	0.995673	0.595283	0.409683	-0.187221	0.813518	1.13366	0.0134049	CAMV movement protein interacting protein 7	PRA1 family protein	Prenylated_rab_acceptor_1	AT1G04260.1
Glyma.10G181100	Chr10:41462027-41467447	0.198906	0.930744	0.467618	0.473058	0.264314	0.599539	1.36469	0.000737859	XB3 ortholog 5 in Arabidopsis thaliana	Ankyrin repeat	Predicted_E3_ubiquitin_ligase	AT3G23280.2
Glyma.10G185500	Chr10:41849516-41853393	0.358313	0.795775	0.287942	0.718971	0.790127	0.0200209	1.6511	0.000737859	CONTAINS InterPro DOMAIN/s: Mediator complex subunit Med28 (InterPro:IPR021640); BEST Arabidopsis thaliana protein match is: unknown protein (TAIR:AT3G01670.1); Has 122 Blast hits to 112 proteins in 13 species: Archae - 0; Bacteria - 0; Metazoa - 0; Fungi - 0; Plants - 122; Viruses - 0; Other Eukaryotes - 0 (source: NCBI BLink).	NA	NA	AT3G01680.1
Glyma.10G185600	Chr10:41857943-41862347	0.406415	0.767323	0.666348	0.157742	0.97064	0.0180038	1.18054	0.000737859	CONTAINS InterPro DOMAIN/s: Mediator complex subunit Med28 (InterPro:IPR021640); BEST Arabidopsis thaliana protein match is: unknown protein (TAIR:AT3G01670.1); Has 122 Blast hits to 112 proteins in 13 species: Archae - 0; Bacteria - 0; Metazoa - 0; Fungi - 0; Plants - 122; Viruses - 0; Other Eukaryotes - 0 (source: NCBI BLink).	NA	NA	AT3G01680.1
Glyma.10G186500	Chr10:41946208-41950274	0.0876036	0.97485	0.666957	0.176984	1.96322	0.000934821	2.80701	0.000737859	phosphate transporter 1;7	Sugar (and other) transporter	Inorganic_phosphate_transporter	AT3G54700.1
Glyma.10G186700	Chr10:41976478-41978017	-0.0943461	0.974416	-1.31232	0.001762	0.53441	0.146432	1.06636	0.000737859	Bifunctional inhibitor/lipid-transfer protein/seed storage 2S albumin superfamily protein	NA	NA	AT3G22142.1
Glyma.10G186800	Chr10:41985720-41986805	0.64439	0.809427	1.65559	0.0332872	1.45535	0.107442	1.65362	1	ethylene response factor 1	AP2 domain	NA	AT3G23240.1
Glyma.10G189300	Chr10:42237597-42241240	0.875844	0.225719	-0.277587	0.807993	1.37878	0.000934821	1.48009	0.000737859	cellulose synthase like G2	Cellulose synthase	NA	AT4G24000.1
Glyma.10G192900	Chr10:42520163-42521317	1.09269	0.0588549	2.37613	0.001762	5.08785	0.000934821	4.9324	0.000737859	glutathione S-transferase TAU 8	Glutathione S-transferase, N-terminal domain; "Glutathione S-transferase, C-terminal domain"	Glutathione_S-transferase	AT3G09270.1
Glyma.10G197400	Chr10:42863092-42868252	1.96661	0.344923	1.0032	1	2.09227	0.145556	1.75375	0.0338788	RAB GTPase homolog C2A	Ras family	GTPase_Rab18,_small_G_protein_superfamily	AT5G03530.1
Glyma.10G197700	Chr10:42905293-42911464	0.587663	0.687014	-0.136619	0.929277	-0.140034	0.870099	1.00679	0.0393358	lactate/malate dehydrogenase family protein	lactate/malate dehydrogenase, NAD binding domain; "lactate/malate dehydrogenase, alpha/beta C-terminal domain"	Malate_dehydrogenase	AT5G58330.2
Glyma.10G200700	Chr10:43142099-43147237	0.303253	0.853963	1.23349	0.001762	2.08804	0.000934821	2.64115	0.000737859	glycosyltransferase family protein 47	Glycosyl hydrolases family 43; "Glycosyl transferase family 64 domain"	Acetylglucosaminyltransferase_EXT2/exostosin_2	AT5G04500.1
Glyma.10G203100	Chr10:43454691-43457608	-1.04358	0.661348	-1.01185	0.221471	0.901308	1	2.17762	0.00193389	Protein kinase superfamily protein	Protein kinase domain	Putative_serine/threonine_protein_kinase	AT3G44610.1
Glyma.10G206800	Chr10:43850380-43851041	0.854253	0.825731	0.98707	0.0460889	9.23145	0.527824	4.69939	0.000737859	NA	NA	NA	NA
Glyma.10G211300	Chr10:44373759-44379361	0.0941051	0.973365	0.0402252	0.974507	0.612181	0.0828623	1.00962	0.00247339	PATATIN-like protein 6	Patatin-like phospholipase	Ca2+-independent_phospholipase_A2	AT2G39220.1
Glyma.10G212900	Chr10:44538119-44543537	1.09105	0.0233322	2.12313	0.001762	3.29165	0.000934821	4.88052	0.000737859	GTP binding Elongation factor Tu family protein	Elongation factor Tu domain 2; "Elongation factor Tu GTP binding domain"; "Elongation factor Tu C-terminal domain"	Translation_elongation_factor_EF-1_alpha/Tu	AT5G60390.3
Glyma.10G213100	Chr10:44555061-44558544	-0.0488449	1	0.138723	1	1.69892	1	1.72992	0.0114733	IQ-domain 2	NA	NA	AT5G03040.3
Glyma.10G213600	Chr10:44613713-44625898	0.295384	0.927253	0.939985	0.228178	0.290401	0.655988	1.29653	0.0100685	Pentatricopeptide repeat (PPR) superfamily protein	PPR repeat	NA	AT2G16880.1
Glyma.10G214200	Chr10:44640344-44645298	1.01167	0.0539032	0.00204032	0.997421	-0.313414	0.496886	1.08729	0.00193389	FUNCTIONS IN: molecular_function unknown; INVOLVED IN: regulation of translational fidelity; LOCATED IN: chloroplast; EXPRESSED IN: 22 plant structures; EXPRESSED DURING: 13 growth stages; CONTAINS InterPro DOMAIN/s: Glu-tRNAGln amidotransferase, C subunit (InterPro:IPR003837); Has 30201 Blast hits to 17322 proteins in 780 species: Archae - 12; Bacteria - 1396; Metazoa - 17338; Fungi - 3422; Plan…	Glu-tRNAGln amidotransferase C subunit	NA	AT4G32915.1
Glyma.10G217000	Chr10:44851171-44856590	1.08142	0.310956	0.742611	0.395822	0.917422	0.119524	1.64371	0.00193389	calcium-dependent protein kinase 4	Protein kinase domain; "EF hand"	Ca2+/calmodulin-dependent_protein_kinase,_EF-Hand_protein_superfamily	AT4G09570.1
Glyma.10G217100	Chr10:44861666-44862514	0.970759	0.718171	2.44879	0.00448057	1.8002	0.320357	5.31739	0.103609	sequence-specific DNA binding transcription factors;transcription regulators	NA	NA	AT2G47270.1
Glyma.10G219300	Chr10:45108513-45111450	-0.481782	0.857763	-1.0408	0.0309823	0.599327	0.372339	1.92859	0.000737859	Oxidoreductase family protein	NA	NA	AT4G09670.1
Glyma.10G219400	Chr10:45112586-45115127	0.248959	1	-0.619734	0.799314	1.27765	1	3.25106	0.0391212	cofactor assembly, complex C (B6F)	YGGT family	NA	AT5G36120.1
Glyma.10G221000	Chr10:45225654-45239057	0.772106	0.605651	0.746128	0.370572	0.421908	0.619922	1.4042	0.0413394	DNAse I-like superfamily protein	Endonuclease/Exonuclease/phosphatase family	Inositol_polyphosphate_5-phosphatase_and_related_proteins	AT1G71710.2
Glyma.10G227400	Chr10:45788248-45796345	1.25512	0.258696	1.09124	0.13594	3.36843	0.000934821	3.7205	0.000737859	multidrug resistance-associated protein 14	ABC transporter; "ABC transporter transmembrane region"	Multidrug_resistance-associated_protein/mitoxantrone_resistance_protein,_ABC_superfamily	AT3G59140.1
Glyma.10G229400	Chr10:45951811-45959275	0.535357	0.666004	1.81442	0.001762	4.12955	0.000934821	4.78491	0.000737859	P-loop containing nucleoside triphosphate hydrolases superfamily protein	ATPase family associated with various cellular activities (AAA)	AAA+-type_ATPase	AT4G28000.1
Glyma.10G230000	Chr10:46013365-46017442	0.219537	0.91676	0.312069	0.699106	1.49739	0.000934821	2.32087	0.000737859	phosphatase-related	CS domain; "SGS domain "	Suppressor_of_G2_allele_of_skp1	AT4G11260.1
Glyma.10G230200	Chr10:46024154-46026091	-2.34392	1	-1.63652	1	0.787036	0.505567	2.11525	0.0170777	WRKY DNA-binding protein 27	WRKY DNA -binding domain	NA	AT5G52830.1
Glyma.10G230600	Chr10:46047208-46048615	0.102811	0.973828	0.78733	0.0973439	1.66138	0.000934821	2.8511	0.000737859	Heavy metal transport/detoxification superfamily protein	Heavy-metal-associated domain	Copper_chaperone	AT1G01490.2
Glyma.10G232600	Chr10:46208025-46215772	0.0816474	0.977732	-0.740325	0.0910009	1.48224	0.000934821	1.78673	0.000737859	Divalent ion symporter	Citrate transporter	Sodium_sulfate_symporter_and_related_arsenite_permeases	AT1G02260.1
Glyma.10G232900	Chr10:46231713-46235089	-0.0536684	0.992226	1.27659	0.158007	1.02326	0.445252	2.46595	0.00867717	NA	Ulp1 protease family, C-terminal catalytic domain	NA	NA
Glyma.10G234400	Chr10:46346979-46355826	-0.319565	0.9536	0.100275	0.961299	-1.15716	0.191541	1.34334	0.0277235	Pectinacetylesterase family protein	Pectinacetylesterase	Pectin_acetylesterase_and_similar_proteins	AT5G23870.1
Glyma.10G236300	Chr10:46538039-46540831	-1.56643	0.319052	-0.0302602	0.985493	0.554381	0.469658	1.37046	0.00971482	Remorin family protein	Remorin, C-terminal region ; "Remorin, N-terminal region "	NA	AT5G23750.2
Glyma.10G236500	Chr10:46546403-46552230	0.986828	0.835204	0.390284	0.896394	1.04825	0.44098	3.27643	0.011802	SNARE-like superfamily protein	NA	Synaptobrevin/VAMP-like_protein_SEC22	AT5G52270.1
Glyma.10G237800	Chr10:46621868-46623290	-0.825156	0.583956	0.237341	0.889681	0.636024	0.181023	2.28231	0.000737859	heat shock transcription factor B2A	HSF-type DNA-binding	NA	AT5G62020.1
Glyma.10G241200	Chr10:46974901-46976915	0.036214	0.994734	2.03926	0.0150569	1.95286	0.00787713	6.18369	0.000737859	Protein kinase superfamily protein	Protein kinase domain	Serine/threonine_protein_kinase	AT1G52540.1
Glyma.10G242600	Chr10:47097756-47102097	0.666286	0.464742	0.638914	0.237036	1.49365	0.00381697	2.05823	0.000737859	ATP sulfurylase 1	ATP-sulfurylase	ATP_sulfurylase_(sulfate_adenylyltransferase)	AT3G22890.1
Glyma.10G248800	Chr10:47702177-47705322	0.324537	0.830188	0.300827	0.705237	0.359848	0.399783	1.14549	0.000737859	S-adenosyl-L-methionine-dependent methyltransferases superfamily protein	Spermine/spermidine synthase	Spermidine_synthase	AT5G19530.1
Glyma.10G249000	Chr10:47720612-47722318	0.938273	0.266712	-0.915412	0.138421	-0.00654246	0.991112	1.84565	0.000737859	photosystem I subunit D-2	PsaD	NA	AT1G03130.1
Glyma.10G249100	Chr10:47725124-47727148	1.26626	0.100416	0.95577	0.119737	1.8229	0.000934821	2.03984	0.000737859	PLAT/LH2 domain-containing lipoxygenase family protein	Lipoxygenase	NA	AT3G22400.1
Glyma.10G249500	Chr10:47768547-47776631	-0.110436	1	-1.1331	1	1.9488	0.0940767	3.27808	0.00297804	Major facilitator superfamily protein	Sugar (and other) transporter	Predicted_transporter_(major_facilitator_superfamily)	AT5G26340.1
Glyma.10G251000	Chr10:47909063-47910747	0.286922	0.937582	0.361103	0.692035	0.486821	0.608856	1.24077	0.017656	Glycoprotein membrane precursor GPI-anchored	NA	NA	AT3G06035.1
Glyma.10G252400	Chr10:48016483-48020215	1.07053	0.288869	1.04884	0.255999	0.086981	0.938431	1.52622	0.0232238	unknown protein; Has 35333 Blast hits to 34131 proteins in 2444 species: Archae - 798; Bacteria - 22429; Metazoa - 974; Fungi - 991; Plants - 531; Viruses - 0; Other Eukaryotes - 9610 (source: NCBI BLink).	NA	NA	AT4G21215.2
Glyma.10G253000	Chr10:48068740-48072310	0.712622	0.683795	0.395968	0.806498	0.347058	0.632846	2.27777	0.00193389	cysteine-rich RLK (RECEPTOR-like protein kinase) 25	Protein tyrosine kinase; "Salt stress response/antifungal"	Serine/threonine_protein_kinase	AT4G05200.1
Glyma.10G253100	Chr10:48074589-48077928	1.43622	1	1.87618	0.212812	4.13581	0.0130316	4.3503	0.000737859	cysteine-rich RLK (RECEPTOR-like protein kinase) 26	Protein kinase domain; "Salt stress response/antifungal"	Serine/threonine_protein_kinase	AT4G38830.1
Glyma.10G255200	Chr10:48217613-48220724	0.913245	0.603789	0.173928	0.918656	0.566914	0.511402	1.49897	0.0124562	unknown protein; FUNCTIONS IN: molecular_function unknown; INVOLVED IN: biological_process unknown; LOCATED IN: chloroplast thylakoid membrane, chloroplast; EXPRESSED IN: 24 plant structures; EXPRESSED DURING: 15 growth stages; Has 72 Blast hits to 72 proteins in 27 species: Archae - 0; Bacteria - 0; Metazoa - 0; Fungi - 0; Plants - 72; Viruses - 0; Other Eukaryotes - 0 (source: NCBI BLink).	NA	NA	AT1G50020.1
Glyma.10G255800	Chr10:48275680-48276399	-0.14864	0.978612	1.16982	0.141721	1.54241	0.0223721	1.47615	0.00971482	phytosulfokine 4 precursor	Phytosulfokine precursor protein (PSK)	NA	AT3G49780.1
Glyma.10G257000	Chr10:48353177-48357232	-1.38182	1	-0.612609	0.461904	-0.620018	1	1.28042	0.017656	Glycosyl hydrolase family 10 protein	Carbohydrate binding domain; "Glycosyl hydrolase family 10"	NA	AT4G33840.1
Glyma.10G257200	Chr10:48364535-48365545	-0.409274	0.84389	-0.375786	0.617815	0.890982	0.0317617	1.35794	0.000737859	unknown protein; FUNCTIONS IN: molecular_function unknown; INVOLVED IN: biological_process unknown; LOCATED IN: cellular_component unknown; Has 10 Blast hits to 10 proteins in 5 species: Archae - 0; Bacteria - 0; Metazoa - 0; Fungi - 0; Plants - 10; Viruses - 0; Other Eukaryotes - 0 (source: NCBI BLink).	NA	NA	AT3G19615.1
Glyma.10G259800	Chr10:48562123-48562884	0.208253	0.917199	1.3424	0.00321908	-0.0889644	0.884912	-0.354929	0.43503	Gibberellin-regulated family protein	Gibberellin regulated protein	NA	AT2G14900.1
Glyma.10G265100	Chr10:48907194-48908284	-0.20285	0.968813	1.39404	0.0980407	0.41385	0.551406	1.58925	0.00247339	unknown protein; BEST Arabidopsis thaliana protein match is: unknown protein (TAIR:AT1G15010.1); Has 73 Blast hits to 73 proteins in 12 species: Archae - 0; Bacteria - 0; Metazoa - 0; Fungi - 0; Plants - 73; Viruses - 0; Other Eukaryotes - 0 (source: NCBI BLink).	NA	NA	AT2G01300.1
Glyma.10G265400	Chr10:48921267-48922795	0.385854	0.914671	0.280566	1	1.59809	0.00381697	2.4719	0.000737859	ribose-5-phosphate isomerase 2	Ribose 5-phosphate isomerase A (phosphoriboisomerase A)	Ribose_5-phosphate_isomerase	AT2G01290.1
Glyma.10G267700	Chr10:49053472-49057599	0.481086	0.692951	1.78545	0.00448057	1.31916	0.000934821	0.875401	0.128742	MATE efflux family protein	MatE	Uncharacterized_membrane_protein,_predicted_efflux_pump	AT1G15170.1
Glyma.10G269400	Chr10:49177224-49187919	0.506167	0.848214	0.722967	0.459789	1.69604	0.00316526	3.16262	0.000737859	B-box zinc finger family protein	NA	NA	AT1G68190.1
Glyma.10G270100	Chr10:49231167-49238188	-0.131757	0.974059	1.28865	0.0411164	1.84777	0.000934821	3.08497	0.000737859	phosphatidic acid phosphatase 1	PAP2 superfamily	Lipid_phosphate_phosphatase_and_related_enzymes_of_the_PAP2_family	AT2G01180.1
Glyma.10G271700	Chr10:49393054-49408148	0	1	-0.133646	0.952543	2.08642	1	1.21937	0.0262019	receptor serine/threonine kinase, putative	Protein kinase domain	Serine/threonine_protein_kinase	AT1G70250.1
Glyma.10G273200	Chr10:49568736-49569832	0.0290602	1	0.0971064	1	4.74383	1	2.7355	0.0498713	unknown protein; FUNCTIONS IN: molecular_function unknown; INVOLVED IN: biological_process unknown; LOCATED IN: cellular_component unknown; EXPRESSED IN: 20 plant structures; EXPRESSED DURING: 10 growth stages; BEST Arabidopsis thaliana protein match is: unknown protein (TAIR:AT1G68440.1).	NA	NA	AT1G25400.2
Glyma.10G273300	Chr10:49575567-49576678	-0.671774	0.768795	-1.11602	0.0655789	2.24048	0.000934821	2.38331	0.000737859	VQ motif-containing protein	VQ motif	NA	AT1G68450.1
Glyma.10G274100	Chr10:49690178-49691159	0.786693	0.545673	0.289001	0.766161	1.02999	0.0242544	1.27697	0.000737859	unknown protein; BEST Arabidopsis thaliana protein match is: unknown protein (TAIR:AT1G25422.1); Has 16 Blast hits to 16 proteins in 6 species: Archae - 0; Bacteria - 0; Metazoa - 0; Fungi - 0; Plants - 16; Viruses - 0; Other Eukaryotes - 0 (source: NCBI BLink).	NA	NA	AT1G68500.1
Glyma.10G275000	Chr10:49792516-49793967	0.200649	0.95431	0.558341	0.556423	1.01246	0.00732005	1.70939	0.000737859	unknown protein; BEST Arabidopsis thaliana protein match is: unknown protein (TAIR:AT3G25870.1); Has 69 Blast hits to 69 proteins in 16 species: Archae - 0; Bacteria - 0; Metazoa - 6; Fungi - 0; Plants - 63; Viruses - 0; Other Eukaryotes - 0 (source: NCBI BLink).	NA	NA	AT1G13360.1
Glyma.10G275200	Chr10:49805463-49809485	1.01812	0.67946	3.77712	0.0220813	3.45091	0.000934821	7.61305	0.0572753	Glycolipid transfer protein (GLTP) family protein	Glycolipid transfer protein (GLTP)	Uncharacterized_conserved_protein	AT4G39670.1
Glyma.10G275900	Chr10:49849463-49850499	2.34094	0.360101	2.42208	0.0338954	0.865315	1	0	0.000737859	carboxyesterase 17	alpha/beta hydrolase fold	Arylacetamide_deacetylase	AT5G16080.1
Glyma.10G276200	Chr10:49866093-49870193	0.126434	0.97612	0.347864	0.77734	0.983955	0.0506193	1.45233	0.00436014	Plasma-membrane choline transporter family protein	Plasma-membrane choline transporter	Choline_transporter-like_protein	AT1G25500.2
Glyma.10G278400	Chr10:50035750-50037982	0.261774	0.909234	0.641471	0.269898	0.650607	0.0999659	1.35858	0.000737859	FUNCTIONS IN: molecular_function unknown; INVOLVED IN: N-terminal protein myristoylation; LOCATED IN: chloroplast; EXPRESSED IN: 23 plant structures; EXPRESSED DURING: 13 growth stages; CONTAINS InterPro DOMAIN/s: Haemerythrin/HHE cation-binding motif (InterPro:IPR012312); Has 59 Blast hits to 59 proteins in 14 species: Archae - 0; Bacteria - 2; Metazoa - 0; Fungi - 0; Plants - 56; Viruses - 0; O…	Hemerythrin HHE cation binding domain	NA	AT3G54290.1
Glyma.10G279200	Chr10:50082175-50083915	-1.49079	0.60317	-0.530566	0.797771	1.32646	1	1.89154	0.0424168	Family of unknown function (DUF716)	Family of unknown function (DUF716)	NA	AT1G55230.1
Glyma.10G281900	Chr10:50290468-50291914	-0.144675	0.984575	2.35395	0.001762	0.418198	0.728685	4.59891	0.000737859	Cupredoxin superfamily protein	Plastocyanin-like domain	NA	AT2G31050.1
Glyma.10G282200	Chr10:50314886-50318030	1.10393	0.187887	4.608	0.00686619	5.08928	0.000934821	5.80773	0.00193389	FAD/NAD(P)-binding oxidoreductase family protein	FAD binding domain	Kynurenine_3-monooxygenase_and_related_flavoprotein_monooxygenases	AT5G05320.1
Glyma.10G282300	Chr10:50320023-50322909	2.48639	1	4.07321	0.437013	1.40844	1	3.04521	0.0345166	FAD/NAD(P)-binding oxidoreductase family protein	NA	Kynurenine_3-monooxygenase_and_related_flavoprotein_monooxygenases	AT5G05320.1
Glyma.10G283300	Chr10:50391472-50394908	0.292826	0.897784	0.714529	0.214515	0.403389	0.446393	1.23995	0.00136914	DNAJ heat shock N-terminal domain-containing protein	RNA recognition motif. (a.k.a. RRM, RBD, or RNP domain); "DnaJ domain"	Molecular_chaperone_(DnaJ_superfamily)	AT5G23590.2
Glyma.10G293500	Chr10:51103541-51107669	1.12909	0.59793	-0.889959	1	2.03861	1	2.2102	0.0459789	Transketolase	Transketolase, pyrimidine binding domain; "Transketolase, C-terminal domain"; "Transketolase, thiamine diphosphate binding domain"	Transketolase	AT2G45290.1
Glyma.10G295300	Chr10:51250134-51256351	2.41648	0.00526016	3.98291	0.001762	6.54495	0.000934821	3.90774	0.000737859	homogentisate phytyltransferase 1	UbiA prenyltransferase family	NA	AT2G18950.1
Glyma.11G000800	Chr11:38357-41066	0.392837	0.850086	1.39153	0.001762	3.31097	0.000934821	3.04377	0.000737859	Cyclase family protein	Putative cyclase	NA	AT4G35220.1
Glyma.11G008300	Chr11:568600-576253	0.364626	0.916656	-0.856464	0.296627	0.619736	1	2.39625	0.0048047	zinc knuckle (CCHC-type) family protein	Plus-3 domain	NA	AT5G43630.1
Glyma.11G008900	Chr11:618391-621038	0.17102	0.971395	-0.518875	0.716983	1.28759	0.0800681	1.43771	0.0358903	PLATZ transcription factor family protein	PLATZ transcription factor	NA	AT4G17900.1
Glyma.11G017100	Chr11:1178976-1183426	-0.239484	0.924737	0.16	0.887922	-0.0807361	0.912118	1.1537	0.00193389	UDP-D-glucose/UDP-D-galactose 4-epimerase 5	NAD dependent epimerase/dehydratase family	UDP-glucose_4-epimerase/UDP-sulfoquinovose_synthase	AT4G10960.1
Glyma.11G017400	Chr11:1212124-1212996	0.241194	0.942551	1.91101	0.001762	-0.322783	0.564879	0.805476	0.0586638	unknown protein; Has 13 Blast hits to 13 proteins in 7 species: Archae - 0; Bacteria - 0; Metazoa - 0; Fungi - 0; Plants - 13; Viruses - 0; Other Eukaryotes - 0 (source: NCBI BLink).	NA	NA	AT1G64405.1
Glyma.11G017700	Chr11:1226325-1229346	0.677693	0.473517	0.497839	0.459245	0.214662	0.716266	1.22294	0.000737859	Pleckstrin homology (PH) domain-containing protein	PH domain	NA	AT4G23895.2
Glyma.11G021600	Chr11:1538602-1541055	0.641815	0.877967	0.544814	0.626291	0.76374	1	1.60989	0.0486276	myb domain protein 103	Myb-like DNA-binding domain	Transcription_factor,_Myb_superfamily	AT1G63910.1
Glyma.11G022200	Chr11:1581622-1585874	1.21931	1	1.30583	0.120162	1.25816	0.0759655	4.04824	0.000737859	POX (plant homeobox) family protein	Associated with HOX; "Homeobox domain"	Transcription_factor_MEIS1_and_related_HOX_domain_proteins	AT5G41410.1
Glyma.11G022400	Chr11:1616645-1617939	0.190004	0.940237	0.494126	0.363839	0.339659	0.52254	1.11498	0.00136914	brassinosteroid-responsive RING-H2	Zinc finger, C3HC4 type (RING finger)	Anaphase-promoting_complex_(APC),_subunit_11	AT3G61460.1
Glyma.11G025600	Chr11:1809013-1810474	-0.369615	0.858883	1.72182	0.00448057	2.1064	0.000934821	0.625902	0.216397	osmotin 34	Thaumatin family	NA	AT4G11650.1
Glyma.11G026200	Chr11:1847852-1851609	-1.25376	0.096036	-0.44437	0.486315	0.971727	0.0500064	1.16389	0.00136914	cytochrome P450, family 87, subfamily A, polypeptide 2	Cytochrome P450	Cytochrome_P450_CYP4/CYP19/CYP26_subfamilies	AT1G12740.1
Glyma.11G027100	Chr11:1947016-1953156	0.0986262	0.977511	0.0861585	0.95046	0.507822	0.303598	1.22992	0.000737859	KNOTTED-like homeobox of Arabidopsis thaliana 7	KNOX2 domain ; "ELK domain "; "Homeobox domain"; "KNOX1 domain "	Transcription_factor_MEIS1_and_related_HOX_domain_proteins	AT1G62990.1
Glyma.11G029000	Chr11:2103241-2106404	0.688381	0.455788	0.723401	0.127147	0.913523	0.0183485	1.60116	0.000737859	ACT domain repeat 8	ACT domain	NA	AT1G12420.1
Glyma.11G029300	Chr11:2118363-2120301	0.362714	0.877967	1.45782	0.001762	-0.051952	0.948827	1.2124	0.00344809	unknown protein; LOCATED IN: chloroplast; BEST Arabidopsis thaliana protein match is: unknown protein (TAIR:AT2G27830.1).	NA	NA	AT4G22758.1
Glyma.11G029500	Chr11:2133665-2137631	-0.522654	0.783227	-0.0726452	0.963321	0.0600367	0.950105	1.12726	0.0213429	photolyase 1	DNA photolyase; "FAD binding domain of DNA photolyase"	Deoxyribodipyrimidine_photolyase/cryptochrome	AT1G12370.2
Glyma.11G029700	Chr11:2153922-2154664	0.666271	0.752108	3.13349	0.001762	1.94979	0.000934821	4.03362	0.000737859	Protein of unknown function (DUF1442)	Protein of unknown function (DUF1442)	NA	AT3G60780.1
Glyma.11G030200	Chr11:2188989-2191389	0.762276	0.867105	-0.627231	0.699977	0	0.000934821	2.12671	0.0494666	myb domain protein 85	Myb-like DNA-binding domain	Transcription_factor,_Myb_superfamily	AT4G22680.1
Glyma.11G031800	Chr11:2330821-2334364	0.93029	0.121626	0.525864	0.344389	1.04022	0.00172635	1.94756	0.000737859	Ubiquitin-like superfamily protein	Autophagy protein Atg8 ubiquitin like	Microtubule-associated_anchor_protein_involved_in_autophagy_and_membrane_trafficking	AT4G16520.2
Glyma.11G032200	Chr11:2348751-2351621	0.323282	0.848007	1.86748	0.001762	1.52578	0.000934821	2.68429	0.000737859	Eukaryotic aspartyl protease family protein	Eukaryotic aspartyl protease	Aspartyl_protease	AT4G16563.1
Glyma.11G036100	Chr11:2604996-2606479	0.327086	0.921751	0.0979545	0.958423	2.13562	0.000934821	2.23737	0.000737859	RING/U-box superfamily protein	NA	NA	AT5G53110.1
Glyma.11G036500	Chr11:2629635-2631289	0.608011	0.783785	0.149302	0.933109	2.1308	0.00316526	2.2012	0.000737859	ethylene responsive element binding factor 1	AP2 domain	NA	AT4G17500.1
Glyma.11G038300	Chr11:2735773-2738084	0.839292	0.459827	1.4542	0.001762	1.48416	0.000934821	2.82427	0.000737859	expansin-like B1	Pollen allergen; "Rare lipoprotein A (RlpA)-like double-psi beta-barrel"	NA	AT4G17030.1
Glyma.11G038800	Chr11:2768120-2772056	0.465241	0.764107	0.521957	0.501716	1.05067	0.00675021	1.05563	0.0179106	Protein kinase superfamily protein	Protein kinase domain	Serine/threonine_protein_kinase	AT4G33950.1
Glyma.11G039300	Chr11:2799250-2802051	-0.414646	0.878313	0.15784	0.925627	0.889055	0.173418	1.30863	0.0158775	Protein kinase superfamily protein	Protein kinase domain	Serine/threonine_protein_kinase	AT5G47070.1
Glyma.11G040600	Chr11:2979722-2980929	4.69593	0.78185	4.15703	0.0197932	4.85086	0.000934821	6.54802	0.000737859	BON association protein 2	C2 domain	NA	AT2G45760.1
Glyma.11G040900	Chr11:2989391-2991633	0.459919	0.876488	0.0274606	0.986698	0.787808	0.185804	1.9144	0.000737859	Haloacid dehalogenase-like hydrolase (HAD) superfamily protein	haloacid dehalogenase-like hydrolase	Predicted_haloacid-halidohydrolase_and_related_hydrolases	AT2G38740.1
Glyma.11G041000	Chr11:2993280-2994228	0.236904	0.91676	0.357216	0.668283	-0.0746671	0.915806	1.00701	0.00566748	unknown protein; FUNCTIONS IN: molecular_function unknown; INVOLVED IN: biological_process unknown; LOCATED IN: chloroplast, chloroplast envelope; EXPRESSED IN: 23 plant structures; EXPRESSED DURING: 13 growth stages; Has 72 Blast hits to 72 proteins in 12 species: Archae - 0; Bacteria - 0; Metazoa - 0; Fungi - 0; Plants - 72; Viruses - 0; Other Eukaryotes - 0 (source: NCBI BLink).	NA	NA	AT3G59840.1
Glyma.11G048800	Chr11:3666765-3668758	0.933209	1	1.01141	0.284402	1.86733	0.0139895	2.17377	0.000737859	Acyl-CoA N-acyltransferases (NAT) superfamily protein	Acetyltransferase (GNAT) family	NA	AT2G23060.1
Glyma.11G051600	Chr11:3857224-3859564	0.42129	0.855424	0.282127	0.800178	-0.689946	0.223287	1.62661	0.000737859	Auxin-responsive GH3 family protein	GH3 auxin-responsive promoter	NA	AT2G14960.1
Glyma.11G056500	Chr11:4265078-4266558	-0.17566	0.968457	0.0771287	0.971866	0.181038	0.824012	1.24972	0.0372177	Calcium-binding EF-hand family protein	EF hand	Calmodulin_and_related_proteins_(EF-Hand_superfamily)	AT2G15680.1
Glyma.11G058200	Chr11:4390108-4390700	0.238832	0.927896	0.686335	0.225852	0.404038	0.452856	1.20208	0.00193389	NA	NA	NA	NA
Glyma.11G058600	Chr11:4425322-4427642	0.168136	0.978671	1.7244	0.0399053	-1.27571	0.170065	-0.537286	0.483951	Homeodomain-like superfamily protein	Myb-like DNA-binding domain	NA	AT4G37180.1
Glyma.11G059500	Chr11:4506187-4508305	0.227712	0.945529	-0.454219	0.651713	0.369658	0.643	1.31049	0.018778	methyl esterase 3	alpha/beta hydrolase fold	Predicted_hydrolase/acyltransferase_(alpha/beta_hydrolase_superfamily)	AT2G23610.1
Glyma.11G061200	Chr11:4583940-4587288	0.478926	0.839916	1.05558	0.0801074	-0.0347286	0.965702	1.13313	0.00902028	Phototropic-responsive NPH3 family protein	NPH3 family	NA	AT5G66560.1
Glyma.11G061300	Chr11:4591201-4593257	0.490363	0.739646	-1.68486	0.001762	-0.481043	0.602899	1.84169	0.00136914	PS II oxygen-evolving complex 1	Manganese-stabilising protein / photosystem II polypeptide	NA	AT5G66570.1
Glyma.11G062600	Chr11:4736774-4739370	1.69499	0.315924	2.6968	1	5.82261	0.363285	4.02368	0.0378426	cytochrome P450, family 71, subfamily B, polypeptide 34	Cytochrome P450	Cytochrome_P450_CYP2_subfamily	AT3G26300.1
Glyma.11G063200	Chr11:4784433-4786338	0.223235	0.963815	0.374673	0.80391	3.07918	0.000934821	4.94751	0.000737859	protein kinase family protein / peptidoglycan-binding LysM domain-containing protein	LysM domain; "Protein kinase domain"	Serine/threonine_protein_kinase	AT2G23770.1
Glyma.11G063900	Chr11:4822120-4823806	0.670522	0.6585	0.72682	0.196992	0.652259	0.290656	1.05008	0.0155734	geranylgeranyl pyrophosphate synthase 1	Polyprenyl synthetase	Geranylgeranyl_pyrophosphate_synthase/Polyprenyl_synthetase	AT4G36810.1
Glyma.11G065000	Chr11:4916854-4922192	1.23203	0.0973781	-0.386464	0.731571	0.616849	0.337782	1.22394	0.0182023	G-box binding factor 1	bZIP transcription factor; "G-box binding protein MFMR"	NA	AT4G36730.1
Glyma.11G067200	Chr11:5033164-5037491	1.23653	1	0.952704	0.458567	3.18511	0.0834858	1.69738	0.0229439	roline-rich extensin-like receptor kinase 4	Protein tyrosine kinase	Serine/threonine_protein_kinase	AT2G18470.1
Glyma.11G068100	Chr11:5117759-5118907	1.97277	1	0.818003	1	0.72905	1	3.30916	0.0459789	NA	NA	NA	NA
Glyma.11G069300	Chr11:5211339-5217107	0.361765	0.876488	-0.0472513	0.980275	0.907791	0.0703726	2.65328	0.000737859	ARM repeat superfamily protein	Kinesin-associated protein (KAP); "U-box domain"	NA	AT4G36550.1
Glyma.11G071700	Chr11:5353138-5355303	0.499078	0.577094	1.25166	0.001762	1.53229	0.000934821	2.08355	0.000737859	P-loop containing nucleoside triphosphate hydrolases superfamily protein	ATPase family associated with various cellular activities (AAA)	AAA+-type_ATPase	AT2G18190.1
Glyma.11G071800	Chr11:5359281-5361174	-0.426934	0.870131	-0.45705	0.642894	0.602397	0.326289	1.18052	0.00867717	P-loop containing nucleoside triphosphate hydrolases superfamily protein	ATPase family associated with various cellular activities (AAA)	AAA+-type_ATPase	AT2G18193.1
Glyma.11G073000	Chr11:5447828-5450315	0.939773	0.43081	-0.189004	0.939487	0.338624	0.664943	2.26588	0.0193521	thioredoxin H-type 1	Thioredoxin	Thioredoxin	AT3G51030.1
Glyma.11G076300	Chr11:5708574-5709840	-0.287173	0.914484	0.322433	0.741647	0.347363	0.547176	1.47388	0.00297804	NA	NA	NA	NA
Glyma.11G077300	Chr11:5795952-5801540	-0.616026	0.742591	-0.258864	0.879598	0.652892	0.108914	1.05557	0.0134049	calcium-dependent protein kinase 28	Protein kinase domain	Ca2+/calmodulin-dependent_protein_kinase,_EF-Hand_protein_superfamily	AT5G66210.1
Glyma.11G077600	Chr11:5838010-5841370	0.562802	0.841478	-1.09708	0.341893	0.193313	0.876126	1.98007	0.0100685	ferredoxin-NADP(+)-oxidoreductase 1	Oxidoreductase NAD-binding domain ; "Oxidoreductase FAD-binding domain"	NA	AT5G66190.1
Glyma.11G080400	Chr11:6036329-6040326	0.233842	0.950272	1.11145	0.0437916	1.54532	0.00381697	1.98591	0.000737859	Eukaryotic aspartyl protease family protein	Eukaryotic aspartyl protease	Aspartyl_protease	AT2G17760.1
Glyma.11G082100	Chr11:6160195-6161117	0.0948955	0.989319	1.65727	0.039273	-0.415557	0.58408	2.00695	0.00193389	ROTUNDIFOLIA like 6	DVL family	NA	AT4G35783.1
Glyma.11G083800	Chr11:6285019-6295194	0.250433	0.969256	2.01883	0.158007	3.48817	0.0803161	2.9948	0.00902028	acyl activating enzyme 1	AMP-binding enzyme	Acyl-CoA_synthetase	AT1G20560.1
Glyma.11G087000	Chr11:6526032-6529595	-0.043425	0.995361	-0.655188	0.599596	1.08399	0.198478	1.26743	0.0395838	Protein phosphatase 2C family protein	Protein phosphatase 2C	Serine/threonine_protein_phosphatase	AT3G51470.1
Glyma.11G087300	Chr11:6547701-6555660	0.329204	0.867161	1.03118	0.0133534	1.56287	0.000934821	2.54504	0.000737859	Auxin efflux carrier family protein	Membrane transport protein	Predicted_membrane_protein	AT5G65980.1
Glyma.11G091300	Chr11:6902549-6904149	-0.502972	0.912704	1.70189	0.0775499	1.64139	0.105021	1.95321	0.0272255	SBP (S-ribonuclease binding protein) family protein	NA	Predicted_E3_ubiquitin_ligase	AT4G35070.2
Glyma.11G096500	Chr11:7351203-7353653	-0.643782	0.617733	-0.140535	0.917433	0.596219	0.299742	1.60808	0.000737859	GRAS family transcription factor	GRAS domain family	NA	AT5G41920.1
Glyma.11G096600	Chr11:7361788-7364386	0.92861	0.517467	1.91982	0.0088962	2.30031	0.000934821	3.7013	0.000737859	NAC domain containing protein 36	No apical meristem (NAM) protein	NA	AT2G17040.1
Glyma.11G097000	Chr11:7402815-7407112	1.09877	0.233312	1.39137	0.001762	3.0535	0.000934821	0.966576	0.0158775	Transmembrane amino acid transporter family protein	Transmembrane amino acid transporter protein	Amino_acid_transporters	AT1G47670.1
Glyma.11G097300	Chr11:7426343-7431229	-0.057343	0.986268	1.70663	0.001762	-0.534823	0.172416	1.39303	0.000737859	SKU5 similar 5	Multicopper oxidase; "Multicopper oxidase"; "Multicopper oxidase"	Multicopper_oxidases	AT1G76160.1
Glyma.11G099100	Chr11:7527781-7529742	-0.631806	0.586411	0.328336	0.735755	0.293894	0.58587	1.07948	0.00247339	Ubiquitin-conjugating enzyme/RWD-like protein	UEV domain; "Vps23 core domain"	Vacuolar_sorting_protein/ubiquitin_receptor_VPS23	AT3G12400.1
Glyma.11G104700	Chr11:7947836-7949502	0.834006	0.654629	0.548725	0.631181	-0.189107	0.849047	1.69601	0.00759397	NA	NA	NA	NA
Glyma.11G105700	Chr11:8024827-8026836	-0.514815	0.718324	-1.09698	0.0141959	0.406524	0.422953	1.58858	0.000737859	PLC-like phosphodiesterases superfamily protein	Phosphatidylinositol-specific phospholipase C, X domain	Glycosylphosphatidylinositol-specific_phospholipase_C	AT4G38690.1
Glyma.11G106900	Chr11:8148527-8150533	0.390324	0.908209	1.80494	0.00448057	0.406387	0.537186	2.09829	0.000737859	Senescence/dehydration-associated protein-related	Senescence-associated protein	NA	AT2G17840.1
Glyma.11G113100	Chr11:8650732-8651674	0.180126	0.942476	0.511664	0.344486	1.96085	0.000934821	3.39575	0.000737859	unknown protein; Has 30 Blast hits to 30 proteins in 10 species: Archae - 0; Bacteria - 2; Metazoa - 0; Fungi - 0; Plants - 24; Viruses - 0; Other Eukaryotes - 4 (source: NCBI BLink).	NA	NA	AT4G34630.1
Glyma.11G114500	Chr11:8740181-8744368	-0.143284	0.973971	-0.600938	0.498145	0.974523	0.0952232	1.46262	0.00344809	ARM repeat superfamily protein	Kinesin-associated protein (KAP)	Armadillo_repeat_protein_VAC8_required_for_vacuole_fusion,_inheritance_and_cytosol-to-vacuole_protein_targeting	AT1G76390.2
Glyma.11G115300	Chr11:8822592-8823767	0.962172	0.729976	1.66091	0.297271	1.12358	0.256258	1.94927	0.0389193	unknown protein; BEST Arabidopsis thaliana protein match is: unknown protein (TAIR:AT4G34560.1); Has 1807 Blast hits to 1807 proteins in 277 species: Archae - 0; Bacteria - 0; Metazoa - 736; Fungi - 347; Plants - 385; Viruses - 0; Other Eukaryotes - 339 (source: NCBI BLink).	NA	NA	AT5G66440.1
Glyma.11G120200	Chr11:9174084-9176777	-0.612886	0.441356	-0.73068	0.102006	0.734246	0.0337394	1.31698	0.000737859	Quinone reductase family protein	NADPH-dependent FMN reductase	1,4-benzoquinone_reductase-like;_Trp_repressor_binding_protein-like/protoplast-secreted_protein	AT4G36750.1
Glyma.11G121800	Chr11:9303964-9305430	1.17375	0.00526016	0.994417	0.00986827	2.40211	0.000934821	2.48012	0.000737859	hemoglobin 1	Globin	NA	AT2G16060.1
Glyma.11G124400	Chr11:9453165-9455089	-0.281963	0.963966	0.669501	0.498954	0.513411	0.715448	1.86034	0.00136914	unknown protein; FUNCTIONS IN: molecular_function unknown; INVOLVED IN: biological_process unknown; LOCATED IN: endomembrane system; EXPRESSED IN: 24 plant structures; EXPRESSED DURING: 15 growth stages; BEST Arabidopsis thaliana protein match is: unknown protein (TAIR:AT3G44150.1); Has 74 Blast hits to 73 proteins in 18 species: Archae - 0; Bacteria - 0; Metazoa - 0; Fungi - 0; Plants - 72; Viru…	NA	NA	AT3G11800.1
Glyma.11G125400	Chr11:9524396-9527217	-0.139014	0.970445	-0.645558	0.386699	0.543322	0.404355	1.7979	0.000737859	peroxin 13	NA	NA	AT3G07560.1
Glyma.11G131300	Chr11:10037451-10038969	-0.580712	0.583196	0.439418	0.529175	1.10197	0.00172635	1.21732	0.000737859	Leucine-rich repeat (LRR) family protein	Leucine Rich Repeat; "Leucine rich repeat N-terminal domain"	Leucine-rich_repeat_(LRR)_protein_associated_with_apoptosis_in_muscle_tissue	AT3G20820.1
Glyma.11G138000	Chr11:10497836-10501077	0.759506	0.4979	0.560231	0.513588	1.06872	0.00444619	2.12915	0.000737859	SCARECROW-like 14	GRAS domain family	NA	AT1G07530.1
Glyma.11G138400	Chr11:10532177-10535677	0.0608696	0.990509	0.0126937	0.993441	0.611821	0.202778	1.71695	0.000737859	SCARECROW-like 14	GRAS domain family	NA	AT1G07530.1
Glyma.11G138500	Chr11:10537876-10539905	0.468652	1	1.80576	1	2.1012	0.099903	4.55316	0.0259943	SCARECROW-like 14	GRAS domain family	NA	AT1G07530.1
Glyma.11G139500	Chr11:10627629-10631082	-0.984907	0.06733	-0.276704	0.734906	0.950857	0.00245792	1.53788	0.000737859	pol-like 5	Protein phosphatase 2C	NA	AT1G07630.1
Glyma.11G142200	Chr11:10841922-10842700	0.938147	0.55363	0.950206	0.194605	0.824561	0.0950949	1.71196	0.000737859	NA	NA	NA	NA
Glyma.11G144800	Chr11:11096949-11105343	0.0307882	0.995673	0.00343047	0.997079	0.894422	0.18797	1.71734	0.00606287	Protein kinase superfamily protein	Protein kinase domain	Serine/threonine_protein_kinase	AT2G28250.2
Glyma.11G146200	Chr11:11271961-11273386	-1.10594	0.609192	0.635637	0.635641	0.781421	0.314806	1.25516	0.0378426	Protein of unknown function, DUF584	Senescence regulator	NA	AT3G45210.1
Glyma.11G148100	Chr11:11441954-11442735	-0.1708	0.974416	0.326918	0.798305	2.00356	0.0849703	1.70783	0.00759397	FASCICLIN-like arabinogalactan-protein 11	Fasciclin domain	NA	AT5G03170.1
Glyma.11G151000	Chr11:11889375-11890790	0.891723	0.818037	-0.270726	0.921553	1.33733	0.16741	2.07095	0.0338788	Serine protease inhibitor, potato inhibitor I-type family protein	Potato inhibitor I family	NA	AT2G38900.1
Glyma.11G151100	Chr11:11908958-11913243	0.383904	0.777504	-0.140235	0.903027	1.06244	0.000934821	1.51588	0.000737859	Plant calmodulin-binding protein-related	Plant calmodulin-binding domain	NA	AT2G38800.1
Glyma.11G152500	Chr11:12134745-12139092	-0.375914	0.893167	-0.540496	0.585975	1.25447	0.00787713	1.81468	0.000737859	ARM repeat superfamily protein	Kinesin-associated protein (KAP)	Karyopherin_(importin)_alpha	AT1G76390.2
Glyma.11G153000	Chr11:12273473-12278564	0.589415	0.636199	0.714849	0.285176	1.70965	0.000934821	2.44047	0.000737859	disease resistance protein (TIR-NBS-LRR class), putative	TIR domain; "NB-ARC domain"	Apoptotic_ATPase	AT5G17680.1
Glyma.11G157100	Chr11:13891355-13892161	1.04276	0.804415	2.10926	0.123382	2.15794	0.00620249	2.23063	0.00436014	calmodulin-like 41	EF hand	Calmodulin_and_related_proteins_(EF-Hand_superfamily)	AT3G50770.1
Glyma.11G157200	Chr11:13898467-13899283	2.48621	0.565352	3.59696	0.019057	3.57867	0.0144393	5.62964	0.0128013	calmodulin-like 41	EF hand	Calmodulin_and_related_proteins_(EF-Hand_superfamily)	AT3G50770.1
Glyma.11G158200	Chr11:14138768-14142925	-0.141615	0.979366	0.500387	0.671945	0.864615	0.431292	3.03379	0.00247339	unknown protein; BEST Arabidopsis thaliana protein match is: unknown protein (TAIR:AT5G06980.4); Has 102 Blast hits to 102 proteins in 16 species: Archae - 0; Bacteria - 0; Metazoa - 0; Fungi - 0; Plants - 98; Viruses - 0; Other Eukaryotes - 4 (source: NCBI BLink).	NA	NA	AT3G12320.1
Glyma.11G161400	Chr11:14879179-14885665	0.311883	0.89292	0.73366	0.25766	0.469196	0.35051	1.43989	0.000737859	cytidinediphosphate diacylglycerol synthase 4	Cytidylyltransferase family	NA	AT2G45150.3
Glyma.11G163300	Chr11:15312630-15316628	-0.1215	0.973187	0.151818	0.90516	2.89925	0.000934821	3.42172	0.000737859	WRKY DNA-binding protein 33	WRKY DNA -binding domain	NA	AT2G38470.1
Glyma.11G165700	Chr11:15819725-15821042	1.38491	0.0281062	1.9914	0.001762	1.34127	0.00172635	3.16887	0.000737859	Protein of unknown function (DUF640)	Protein of unknown function (DUF640)	NA	AT1G07090.1
Glyma.11G172300	Chr11:18719578-18720621	0.194778	0.968457	0.488661	0.586683	1.29305	0.034432	1.32261	0.00247339	TOXICOS EN LEVADURA 2	Zinc finger, C3HC4 type (RING finger)	NA	AT3G16720.1
Glyma.11G176400	Chr11:21280973-21293096	0.489511	0.836272	0.269066	0.844835	0.699883	0.239979	1.04695	0.0361052	Glycosyl hydrolase family protein	Glycosyl hydrolase family 3 N terminal domain; "Glycosyl hydrolase family 3 C-terminal domain"	NA	AT3G47000.1
Glyma.11G178300	Chr11:23026886-23031284	-0.740678	0.61768	-0.563829	0.480829	0.769682	0.144838	1.61776	0.000737859	calmodulin-binding receptor-like cytoplasmic kinase 1	Protein tyrosine kinase	Serine/threonine_protein_kinase	AT5G58940.1
Glyma.11G178400	Chr11:23616688-23620694	-1.15162	0.187887	-0.637916	0.370572	0.839239	0.105542	1.26643	0.00136914	non-specific phospholipase C1	Phosphoesterase family	NA	AT1G07230.1
Glyma.11G180900	Chr11:24764499-24768959	0.496875	0.847662	1.65863	0.0443421	1.46505	0.0442772	1.03641	0.185434	nitrilase 4	Carbon-nitrogen hydrolase	Carbon-nitrogen_hydrolase	AT5G22300.1
Glyma.11G181200	Chr11:24816597-24818853	-0.155155	0.970239	0.877749	0.206473	1.15034	0.0130316	1.51875	0.000737859	F-box family protein	NA	NA	AT2G27310.1
Glyma.11G183700	Chr11:25149985-25158384	0.291925	0.888288	-0.231802	0.851565	1.25266	0.000934821	2.29212	0.000737859	bZIP transcription factor family protein	bZIP transcription factor	NA	AT1G08320.3
Glyma.11G194100	Chr11:26769626-26771723	1.27954	0.281608	1.46702	0.0655789	1.26023	0.0396839	2.45649	0.0048047	myb domain protein 36	Myb-like DNA-binding domain	Transcription_factor,_Myb_superfamily	AT5G57620.1
Glyma.11G198300	Chr11:27512869-27516105	0.697457	0.279465	0.984828	0.0269819	1.35448	0.000934821	2.56658	0.000737859	AMP-dependent synthetase and ligase family protein	AMP-binding enzyme	Acyl-CoA_synthetase	AT3G48990.1
Glyma.11G198500	Chr11:27589527-27591039	2.51648	0.00526016	2.53942	0.001762	5.32688	0.000934821	6.45958	0.000737859	glutathione S-transferase TAU 19	Glutathione S-transferase, N-terminal domain; "Glutathione S-transferase, C-terminal domain"	Glutathione_S-transferase	AT1G78380.1
Glyma.11G199300	Chr11:27753468-27754287	0.0777704	0.991816	1.80469	0.123651	1.47603	0.0809767	4.12539	0.000737859	cytokinin response factor 4	AP2 domain	NA	AT4G27950.1
Glyma.11G204500	Chr11:28463808-28469920	1.68617	0.103431	0.264675	0.871345	1.52675	0.0153837	1.66357	0.0137242	cysteine-rich RLK (RECEPTOR-like protein kinase) 3	Salt stress response/antifungal; "Protein tyrosine kinase"	Serine/threonine_protein_kinase	AT1G70530.1
Glyma.11G208300	Chr11:29777150-29784457	0.459818	0.78999	1.27192	0.0213214	1.94541	0.000934821	2.79787	0.000737859	P-loop containing nucleoside triphosphate hydrolases superfamily protein	Type III restriction enzyme, res subunit	tRNA-splicing_endonuclease_positive_effector_(SEN1)	AT1G65810.2
Glyma.11G212300	Chr11:30507014-30517598	0.00146135	0.997207	0.683166	0.414101	0.501242	0.493468	1.42489	0.011802	Regulator of chromosome condensation (RCC1) family with FYVE zinc finger domain	FYVE zinc finger; "Transcription factor regulating root and shoot growth via Pin3"; "Regulator of chromosome condensation (RCC1) repeat"	Uncharacterized_conserved_protein,_contains_RCC1_domain	AT1G65920.1
Glyma.11G214500	Chr11:30799119-30800854	-0.266052	0.943184	0.879014	0.165698	1.49611	0.000934821	1.61019	0.000737859	CYS, MET, PRO, and GLY protein 1	U-box domain	NA	AT1G66160.1
Glyma.11G215200	Chr11:30849304-30851922	1.51974	0.00526016	1.57688	0.001762	1.4596	0.000934821	1.78387	0.000737859	Eukaryotic aspartyl protease family protein	Eukaryotic aspartyl protease	Aspartyl_protease	AT1G66180.1
Glyma.11G218900	Chr11:31350824-31353010	0.597684	0.825343	1.0269	0.225284	0.775815	0.315946	1.41274	0.0140565	protein kinase 1B	Protein kinase domain	Serine/threonine_protein_kinase	AT2G28930.2
Glyma.11G225700	Chr11:32074909-32079162	-0.109447	0.985714	-0.110138	0.952499	1.42858	1	1.80317	0.0128013	Protein of unknown function (DUF620)	Protein of unknown function (DUF620)	NA	AT5G05840.1
Glyma.11G228100	Chr11:32323162-32325044	-0.180321	0.937978	0.705097	0.127966	0.0677886	0.914883	1.20985	0.000737859	ortholog of sugar beet HS1 PRO-1 2	Hs1pro-1 protein C-terminus; "Hs1pro-1 N-terminus"	NA	AT2G40000.1
Glyma.11G230300	Chr11:32550583-32552458	-1.02938	0.285835	1.09669	0.161349	2.07622	0.000934821	3.37402	0.000737859	CRINKLY4 related 3	Protein kinase domain	Serine/threonine_protein_kinase	AT3G55950.1
Glyma.11G230400	Chr11:32560336-32563722	-1.03147	0.176759	1.23053	1	0.0495349	0.945162	2.91809	0.00193389	CRINKLY4 related 3	Protein tyrosine kinase	Serine/threonine_protein_kinase	AT3G55950.1
Glyma.11G230600	Chr11:32585897-32588685	-0.483826	0.803968	-0.177337	0.895137	0.354178	0.556771	1.02913	0.0281994	CRINKLY4 related 3	Protein kinase domain	Serine/threonine_protein_kinase	AT3G55950.1
Glyma.11G230800	Chr11:32632905-32636815	-0.0155255	1	-0.939422	1	1.41694	1	3.17216	0.00193389	2-oxoglutarate (2OG) and Fe(II)-dependent oxygenase superfamily protein	2OG-Fe(II) oxygenase superfamily	Iron/ascorbate_family_oxidoreductases	AT5G05600.1
Glyma.11G238300	Chr11:33270736-33275319	2.32076	0.0903031	3.87434	0.155377	8.59046	0.538163	3.09814	0.025764	aspartate aminotransferase	Aminotransferase class I and II	Kynurenine_aminotransferase,_glutamine_transaminase_K	AT2G22250.1
Glyma.11G239600	Chr11:33399329-33401730	-0.371025	0.89934	-0.428113	0.726413	1.09329	0.0645687	1.33819	0.0114733	VQ motif-containing protein	VQ motif	NA	AT5G65170.1
Glyma.11G241500	Chr11:33564981-33570048	0.277626	0.950213	0.868702	0.221748	0.857233	0.164887	1.39899	0.00392805	GCR2-like 1	Lanthionine synthetase C-like protein	Lanthionine_synthetase_C-like_protein_1	AT5G65280.1
Glyma.11G242300	Chr11:33650434-33657247	0.483011	0.768259	0.134895	0.925102	0.861062	0.0390602	1.41534	0.000737859	helicase domain-containing protein / IBR domain-containing protein / zinc finger protein-related	Helicase conserved C-terminal domain; "Oligonucleotide/oligosaccharide-binding (OB)-fold"; "Helicase associated domain (HA2)"; "IBR domain"; "DEAD/DEAH box helicase"	DEAH-box_RNA_helicase	AT5G10370.1
Glyma.11G242400	Chr11:33657456-33658041	-0.3144	0.970693	1.87546	0.168407	2.77249	0.134265	4.61352	0.00297804	unknown protein; FUNCTIONS IN: molecular_function unknown; INVOLVED IN: biological_process unknown; EXPRESSED IN: 23 plant structures; EXPRESSED DURING: 13 growth stages; BEST Arabidopsis thaliana protein match is: unknown protein (TAIR:AT1G01240.3).	NA	NA	AT2G46550.2
Glyma.11G243100	Chr11:33713184-33714197	0.225302	0.909851	0.0625398	0.969522	0.385164	0.371055	1.60812	0.000737859	NA	NA	NA	NA
Glyma.11G243200	Chr11:33717500-33718576	0.400008	0.859669	-0.60576	0.804522	1.30208	0.0321003	2.3194	0.0471957	NA	NA	NA	NA
Glyma.11G243900	Chr11:33759602-33769384	0.189929	0.955505	0.10462	0.946793	1.44329	0.000934821	1.6338	0.000737859	mitogen-activated protein kinase phosphatase 1	Dual specificity phosphatase, catalytic domain	Dual_specificity_phosphatase	AT3G55270.1
Glyma.11G244000	Chr11:33776246-33780260	0.390106	0.783214	0.695194	0.159394	2.08195	0.000934821	2.61991	0.000737859	Copine (Calcium-dependent phospholipid-binding protein) family	Copine	Predicted_E3_ubiquitin_ligase	AT1G67800.2
Glyma.11G246700	Chr11:33977468-33981404	0.921129	0.342413	-0.258247	0.864787	-0.546305	0.625977	2.09747	0.00524623	unknown protein; FUNCTIONS IN: molecular_function unknown; INVOLVED IN: biological_process unknown; LOCATED IN: chloroplast, chloroplast envelope; EXPRESSED IN: 22 plant structures; EXPRESSED DURING: 13 growth stages; Has 49 Blast hits to 49 proteins in 20 species: Archae - 0; Bacteria - 0; Metazoa - 0; Fungi - 0; Plants - 44; Viruses - 0; Other Eukaryotes - 5 (source: NCBI BLink).	NA	NA	AT1G67700.2
Glyma.11G247500	Chr11:34025664-34027331	-0.31464	0.927801	0.054624	0.976341	1.19083	0.0596874	1.51074	0.00344809	B12D protein	NADH-ubiquinone reductase complex 1 MLRQ subunit	NA	AT3G48140.1
Glyma.11G248300	Chr11:34082544-34086028	-0.38794	0.818037	-0.237027	0.823056	0.288317	0.597627	1.08391	0.00297804	Acid phosphatase/vanadium-dependent haloperoxidase-related protein	Divergent PAP2 family	NA	AT1G67600.1
Glyma.11G249900	Chr11:34180269-34184491	0.0384938	0.992868	0.853137	0.124828	1.29141	0.0116187	3.44404	0.000737859	microtubule-associated protein 65-8	Microtubule associated protein (MAP65/ASE1 family)	Microtubule-associated_protein_essential_for_anaphase_spindle_elongation	AT1G27920.1
Glyma.11G250700	Chr11:34247590-34248436	-0.107187	0.983964	1.21775	0.160874	0.78329	0.112269	1.09231	0.0134049	chaperone protein dnaJ-related	NA	NA	AT5G43260.1
Glyma.11G252700	Chr11:34368885-34374180	0.703541	0.467623	0.413372	0.637347	1.47749	0.000934821	2.00791	0.000737859	MAC/Perforin domain-containing protein	MAC/Perforin domain	NA	AT1G14780.1
Glyma.11G254300	Chr11:34480074-34483869	0.838045	0.221763	0.258404	0.8515	0.97566	0.0705267	2.43862	0.000737859	selenium-binding protein 1	56kDa selenium binding protein (SBP56)	Selenium-binding_protein	AT4G14030.2
Glyma.11G254700	Chr11:34500801-34502756	-0.188985	0.951955	0.555648	0.303987	0.829942	0.200619	2.79764	0.000737859	S-adenosyl-L-homocysteine hydrolase	S-adenosyl-L-homocysteine hydrolase; "S-adenosyl-L-homocysteine hydrolase, NAD binding domain"	S-adenosylhomocysteine_hydrolase	AT4G13940.1
Glyma.12G002200	Chr12:165799-167013	0.236347	0.91676	0.802205	0.0772066	0.0858683	0.90151	1.02538	0.00344809	unknown protein; FUNCTIONS IN: molecular_function unknown; INVOLVED IN: biological_process unknown; LOCATED IN: chloroplast; EXPRESSED IN: 22 plant structures; EXPRESSED DURING: 15 growth stages; Has 39 Blast hits to 39 proteins in 18 species: Archae - 0; Bacteria - 2; Metazoa - 0; Fungi - 0; Plants - 37; Viruses - 0; Other Eukaryotes - 0 (source: NCBI BLink).	NA	NA	AT2G44870.1
Glyma.12G005200	Chr12:402704-408906	-0.911899	0.287634	0.326517	0.700989	0.532976	0.321962	3.35243	0.000737859	Haloacid dehalogenase-like hydrolase (HAD) superfamily protein	Trehalose-phosphatase	NA	AT5G51460.2
Glyma.12G007200	Chr12:538132-538923	-0.472759	0.711422	0.16246	0.874612	1.30878	0.000934821	2.14587	0.000737859	NA	NA	NA	NA
Glyma.12G010500	Chr12:760418-762648	-0.255412	0.915293	-0.377763	0.653185	0.995644	0.0230821	1.00599	0.00644897	Protein kinase superfamily protein	Protein tyrosine kinase	Serine/threonine_protein_kinase	AT3G51990.1
Glyma.12G013100	Chr12:946482-947858	1.04308	0.0641238	1.00223	0.0115846	0.819724	0.0192134	2.91355	0.000737859	mitochondrion-localized small heat shock protein 23.6	Hsp20/alpha crystallin family	Molecular_chaperone_(small_heat-shock_protein_Hsp26/Hsp42)	AT4G25200.1
Glyma.12G015300	Chr12:1100878-1104057	1.3209	0.586411	0.360005	1	4.35385	1	3.19453	0.0213429	Zinc-binding alcohol dehydrogenase family protein	Zinc-binding dehydrogenase; "Alcohol dehydrogenase GroES-like domain"	Alcohol_dehydrogenase,_class_III	AT1G22440.1
Glyma.12G016300	Chr12:1153696-1156286	0.36271	0.916656	-1.0019	0.283216	0.561666	0.455276	1.39172	0.0424168	PLATZ transcription factor family protein	PLATZ transcription factor	NA	AT1G32700.1
Glyma.12G017300	Chr12:1217528-1220237	0.036153	0.99673	1.61075	0.0721618	0.785351	0.489388	3.2312	0.00297804	RNA-binding (RRM/RBD/RNP motifs) family protein	RNA recognition motif. (a.k.a. RRM, RBD, or RNP domain)	NA	AT4G17720.1
Glyma.12G019800	Chr12:1386867-1390798	0.565484	0.488553	1.48507	0.001762	2.16571	0.000934821	3.21698	0.000737859	NAD(P)-binding Rossmann-fold superfamily protein	NAD dependent epimerase/dehydratase family	Flavonol_reductase/cinnamoyl-CoA_reductase	AT1G51410.1
Glyma.12G022700	Chr12:1660692-1663004	0.41417	0.876488	2.15508	0.001762	2.43882	0.000934821	3.57595	0.000737859	NAC domain containing protein 36	No apical meristem (NAM) protein	NA	AT2G17040.1
Glyma.12G023300	Chr12:1711346-1715917	0.042094	0.990698	1.12503	0.00321908	-0.854723	0.0153837	0.605614	0.107415	SKU5 similar 5	Multicopper oxidase; "Multicopper oxidase"; "Multicopper oxidase"	Multicopper_oxidases	AT1G76160.1
Glyma.12G025300	Chr12:1831480-1833269	-0.449384	0.843746	0.0700536	0.965417	-0.0295188	0.972212	1.00847	0.0297169	Ubiquitin-conjugating enzyme/RWD-like protein	UEV domain; "Vps23 core domain"	Vacuolar_sorting_protein/ubiquitin_receptor_VPS23	AT3G12400.1
Glyma.12G030600	Chr12:2274551-2276494	0.623539	0.483905	0.198981	0.848439	1.52703	0.000934821	2.30614	0.000737859	PLC-like phosphodiesterases superfamily protein	Phosphatidylinositol-specific phospholipase C, X domain	Glycosylphosphatidylinositol-specific_phospholipase_C	AT4G38690.1
Glyma.12G033400	Chr12:2511853-2514061	0.320741	1	-0.000563022	1	1.40163	1	2.09193	0.0443594	SBP (S-ribonuclease binding protein) family protein	NA	Predicted_E3_ubiquitin_ligase	AT4G35070.2
Glyma.12G033900	Chr12:2559892-2560852	0.424885	0.955505	1.04384	0.250087	2.63119	0.332046	3.98695	0.0193521	SAUR-like auxin-responsive protein family	Auxin responsive protein	NA	AT4G34770.1
Glyma.12G037700	Chr12:2727754-2729546	0.184666	0.967431	-0.238546	0.888083	0.880688	0.136014	1.226	0.0331755	GATA transcription factor 7	GATA zinc finger	GATA-4/5/6_transcription_factors	AT4G36240.1
Glyma.12G039000	Chr12:2823326-2825082	0.299337	0.857363	0.224299	0.808191	1.73272	0.000934821	3.6448	0.000737859	unknown protein; Has 30 Blast hits to 30 proteins in 10 species: Archae - 0; Bacteria - 2; Metazoa - 0; Fungi - 0; Plants - 24; Viruses - 0; Other Eukaryotes - 4 (source: NCBI BLink).	NA	NA	AT4G34630.1
Glyma.12G040400	Chr12:2903923-2907559	0.143776	0.962891	-0.563117	0.401064	0.968347	0.00956388	1.07518	0.00759397	ARM repeat superfamily protein	Kinesin-associated protein (KAP)	Armadillo_repeat_protein_VAC8_required_for_vacuole_fusion,_inheritance_and_cytosol-to-vacuole_protein_targeting	AT1G76390.2
Glyma.12G041100	Chr12:2996448-2998830	-0.165394	0.951464	0.39394	0.598678	0.804631	0.0261008	1.77969	0.000737859	cytochrome BC1 synthesis	ATPase family associated with various cellular activities (AAA)	AAA+-type_ATPase	AT3G50930.1
Glyma.12G045300	Chr12:3289162-3291323	-0.592642	0.495285	-0.973967	0.0250121	0.791907	0.0183485	1.22557	0.000737859	Quinone reductase family protein	NADPH-dependent FMN reductase	1,4-benzoquinone_reductase-like;_Trp_repressor_binding_protein-like/protoplast-secreted_protein	AT4G36750.1
Glyma.12G049300	Chr12:3538427-3539170	0.860467	0.520645	-0.207873	0.876498	3.55609	0.000934821	3.67859	0.000737859	unknown protein; FUNCTIONS IN: molecular_function unknown; INVOLVED IN: biological_process unknown; LOCATED IN: endomembrane system; EXPRESSED IN: 10 plant structures; EXPRESSED DURING: LP.04 four leaves visible, 4 anthesis, petal differentiation and expansion stage; Has 8 Blast hits to 8 proteins in 3 species: Archae - 0; Bacteria - 0; Metazoa - 0; Fungi - 0; Plants - 8; Viruses - 0; Other Eukar…	NA	NA	AT4G28460.1
Glyma.12G051700	Chr12:3704986-3708481	0.381108	0.773975	0.504332	0.363839	0.883244	0.00502859	1.71111	0.000737859	B-box zinc finger family protein	B-box zinc finger	NA	AT1G06040.1
Glyma.12G059100	Chr12:4278314-4280533	0.0468339	0.99216	1.68962	0.11572	2.67483	0.0171344	2.90933	0.000737859	NAD(P)-binding Rossmann-fold superfamily protein	short chain dehydrogenase	Reductases_with_broad_range_of_substrate_specificities	AT1G07440.1
Glyma.12G061900	Chr12:4510598-4513616	0.431975	0.732722	0.491207	0.420373	1.25486	0.000934821	2.11798	0.000737859	GRAS family transcription factor	GRAS domain family	NA	AT2G29060.1
Glyma.12G062100	Chr12:4530132-4532902	-0.0710894	0.987552	-0.232244	0.863499	1.53531	0.000934821	1.86669	0.000737859	SCARECROW-like 14	GRAS domain family	NA	AT1G07530.1
Glyma.12G062200	Chr12:4544439-4547692	0.383214	0.874567	0.328863	0.783084	0.677265	0.200431	1.02273	0.0210725	SCARECROW-like 14	GRAS domain family	NA	AT1G07530.1
Glyma.12G062900	Chr12:4606842-4610782	0.540641	0.605837	0.558628	0.32928	0.828561	0.0139895	1.74484	0.000737859	Protein kinase superfamily protein	Protein kinase domain	Serine/threonine_protein_kinase	AT1G07570.1
Glyma.12G063200	Chr12:4642657-4644734	-0.263509	0.951981	0.128999	0.943504	1.14762	0.0364351	2.25183	0.000737859	ENTH/VHS family protein	ENTH domain	NA	AT3G46540.1
Glyma.12G065500	Chr12:4810593-4811337	0.885652	0.299993	1.33972	0.001762	1.11649	0.000934821	1.41722	0.000737859	NA	NA	NA	NA
Glyma.12G069300	Chr12:5081047-5082478	-0.145041	0.969911	0.0877785	0.949126	0.559004	0.420267	1.04596	0.0161859	FASCICLIN-like arabinogalactan-protein 11	Fasciclin domain	NA	AT5G03170.1
Glyma.12G069400	Chr12:5085849-5087029	2.62445	0.557398	0.569564	0.625564	0	1	2.30657	0.0259943	FASCICLIN-like arabinogalactan-protein 11	Fasciclin domain	NA	AT5G03170.1
Glyma.12G071500	Chr12:5245283-5246028	0.264659	0.948591	0.287679	0.837792	0.905747	0.155991	2.38303	0.000737859	unknown protein; Has 35333 Blast hits to 34131 proteins in 2444 species: Archae - 798; Bacteria - 22429; Metazoa - 974; Fungi - 991; Plants - 531; Viruses - 0; Other Eukaryotes - 9610 (source: NCBI BLink).	NA	NA	AT5G60400.3
Glyma.12G072100	Chr12:5302220-5306810	0.757167	0.489449	0.550806	0.444415	1.02022	0.0707844	1.48636	0.000737859	tetraspanin3	Tetraspanin family	Tetraspanin_family_integral_membrane_protein	AT3G45600.1
Glyma.12G076700	Chr12:5885737-5891879	-0.622746	0.880218	-0.953427	0.133528	1.14895	0.329312	1.14801	0.0429557	Putative lysine decarboxylase family protein	Possible lysine decarboxylase	NA	AT2G28305.1
Glyma.12G076800	Chr12:5912501-5919345	-1.10645	1	1.44278	1	-0.189197	1	3.03181	0.000737859	cyclic nucleotide-gated channel 15	Ion transport protein; "Cyclic nucleotide-binding domain"	K+-channel_ERG_and_related_proteins,_contain_PAS/PAC_sensor_domain	AT2G28260.1
Glyma.12G079500	Chr12:6214401-6216625	-0.626509	0.430425	1.046	0.00568368	-0.163587	0.782306	0.758129	0.0320647	Heavy metal transport/detoxification superfamily protein	Heavy-metal-associated domain	Copper_chaperone	AT5G60800.1
Glyma.12G079800	Chr12:6254463-6256886	0.623347	0.750703	0.71071	0.400359	1.52587	0.00732005	1.85145	0.00136914	myb domain protein 36	Myb-like DNA-binding domain	Transcription_factor,_Myb_superfamily	AT5G57620.1
Glyma.12G080100	Chr12:6295518-6298314	-0.344914	0.818037	-2.34713	0.001762	1.17762	0.00172635	1.25852	0.00136914	xyloglucan endotransglucosylase/hydrolase 32	Glycosyl hydrolases family 16; "Xyloglucan endo-transglycosylase (XET) C-terminus"	NA	AT2G36870.1
Glyma.12G093700	Chr12:7675341-7676716	-1.1188	0.639308	1.53208	0.119566	1.47114	0.0396839	3.30637	0.000737859	hydroxyproline-rich glycoprotein family protein	NA	NA	AT3G52460.1
Glyma.12G097200	Chr12:8315539-8316856	1.66703	1	0.741141	1	1.94584	0.267937	2.8168	0.00686341	mitogen-activated protein kinase kinase kinase 18	Protein kinase domain	MEKK_and_related_serine/threonine_protein_kinases	AT1G05100.1
Glyma.12G098000	Chr12:8432077-8439545	-0.819333	1	-0.83039	1	-1.22334	1	3.13807	0.0349824	NA	NA	NA	NA
Glyma.12G101400	Chr12:8934122-8942583	0.184521	0.953093	0.455309	0.542961	0.746167	0.060834	1.27873	0.000737859	Zinc finger C-x8-C-x5-C-x3-H type family protein	NA	NA	AT3G21810.1
Glyma.12G102300	Chr12:9071944-9076023	-0.274853	0.91945	-0.145313	0.925627	1.32534	0.00316526	1.44019	0.00247339	Phototropic-responsive NPH3 family protein	NPH3 family	NA	AT3G22104.1
Glyma.12G103600	Chr12:9271703-9272778	0.144117	0.958609	1.41403	0.001762	1.6769	0.000934821	2.9252	0.000737859	Calcium-binding EF-hand family protein	NA	NA	AT4G27280.1
Glyma.12G103700	Chr12:9277652-9282811	0.323805	1	2.07935	1	2.93185	1	4.63915	0.018778	S-locus lectin protein kinase family protein	S-locus glycoprotein family; "Protein tyrosine kinase"; "Domain of unknown function (DUF3403)"; "PAN-like domain"; "D-mannose binding lectin"	Serine/threonine_protein_kinase	AT4G03230.1
Glyma.12G104100	Chr12:9363763-9366934	-0.993706	0.28955	-1.02293	0.0687296	1.03178	0.0563005	1.81414	0.000737859	S-locus lectin protein kinase family protein	S-locus glycoprotein family; "Protein kinase domain"; "PAN-like domain"; "D-mannose binding lectin"	Serine/threonine_protein_kinase	AT2G19130.1
Glyma.12G106900	Chr12:9796048-9800451	0.33332	0.876488	-0.517216	0.643865	0.770555	0.142414	1.44054	0.026977	NAD(P)H dehydrogenase B4	Pyridine nucleotide-disulphide oxidoreductase; "Pyridine nucleotide-disulphide oxidoreductase"	NA	AT2G20800.1
Glyma.12G116800	Chr12:11703332-11706380	0.0185633	0.995361	-0.853265	0.0382714	0.715468	0.030281	1.83846	0.000737859	Protein phosphatase 2C family protein	Protein phosphatase 2C	Serine/threonine_protein_phosphatase	AT4G28400.1
Glyma.12G119200	Chr12:12617703-12618795	0.519106	0.830502	1.33889	0.0205101	1.4114	0.00316526	2.03145	0.000737859	Thioredoxin superfamily protein	Glutaredoxin	Glutaredoxin_and_related_proteins	AT1G28480.1
Glyma.12G120800	Chr12:12883572-12887990	0.0636044	0.987552	0.244506	0.842451	1.05676	0.0167222	1.13741	0.00867717	protein kinase C substrate, heavy chain-related	NA	NA	AT2G42390.1
[truncated: 1,144 more rows]
