# Supplementary material for: Comparative Transcriptome Analysis of Two Contrasting Soybean Varieties in Response to Aluminum Toxicity
Source: Int J Mol Sci. 2020 Jun 17;21(12):4316. doi: 10.3390/ijms21124316 (PMC7352676; doi:10.3390/ijms21124316)
Supplement: Supplementary file 1 [file ijms-21-04316-s001.zip › Supplementary Materials 2020June13/Table S7.xls]

## Sheet: Sheet1
Supplementary Table S7: M-down-selected genes including the Al-responsive genes that showed specific to M or with more down-regulation in M than P
Gene	Physical Position (chr:bp)	P6hAl/P6hCK		M6hAl/M6hCK		P12hAl/P12hCK		M12hAl/M12hCK		Annotation	PFAM_Descriptions	KOG_Desctiptions	Top Arabidopsis (TAIR10) BLASTP Hit (4)
		log2FC	FDR	log2FC	FDR	log2FC	FDR	log2FC	FDR
Glyma.01G002400	Chr01:329018-331724	-0.854457	0.133863	-1.40749	0.001762	-1.33436	0.000934821	-1.42967	0.000737859	Phospholipase A2 family protein	NA	NA	AT2G06925.1
Glyma.01G006000	Chr01:585971-587305	0.648908	0.46929	-2.51865	0.001762	-1.28503	0.220364	-1.0357	0.138147	Symbols:OXS3, ATOXS3	NA	NA	54.07
Glyma.01G008000	Chr01:774323-783740	-0.636861	0.40238	-0.644749	0.186929	-0.83984	0.0144393	-1.25147	0.000737859	cytochrome B5-like protein	Cytochrome b5-like Heme/Steroid binding domain	NA	AT1G60660.1
Glyma.01G009300	Chr01:908483-917161	-0.21992	0.912294	-0.223402	0.806796	-0.537773	0.143767	-1.0216	0.00193389	staurosporin and temperature sensitive 3-like A	Oligosaccharyl transferase STT3 subunit	Oligosaccharyltransferase,_STT3_subunit	AT5G19690.1
Glyma.01G011500	Chr01:1091563-1095405	-2.34049	0.00526016	-3.56243	0.001762	0.17951	0.792468	-2.73312	0.000737859	Mono-/di-acylglycerol lipase, N-terminal;Lipase, class 3	Lipase (class 3)	Predicted_lipase/calmodulin-binding_heat-shock_protein	AT4G16070.1
Glyma.01G020800	Chr01:2092160-2100211	-0.270554	1	-1.94401	0.001762	1.59343	1	1.03285	0.0336351	Rhamnogalacturonate lyase family protein	Rhamnogalacturonate lyase family	NA	AT2G22620.1
Glyma.01G025500	Chr01:2699502-2701968	-0.81563	0.490835	-1.59425	0.00448057	0.620686	0.226786	-0.527473	0.344428	2-oxoglutarate (2OG) and Fe(II)-dependent oxygenase superfamily protein	2OG-Fe(II) oxygenase superfamily	Iron/ascorbate_family_oxidoreductases	AT4G10500.1
Glyma.01G033800	Chr01:3535698-3539383	-0.870079	0.244094	-1.07032	0.0167244	0.193814	0.783394	-0.246452	0.642441	nodulin MtN21 /EamA-like transporter family protein	EamA-like transporter family	NA	AT5G40240.1
Glyma.01G036300	Chr01:3813756-3814433	0.259289	0.968711	-0.871548	0.294719	1.72373	0.0544058	-1.99921	0.000737859	NA	NA	NA	NA
Glyma.01G043300	Chr01:4707960-4714222	-3.33599	0.102576	-2.72755	0.0107455	-0.801393	1	-1.41646	0.0729398	WRKY DNA-binding protein 72	WRKY DNA -binding domain	NA	AT5G15130.1
Glyma.01G044200	Chr01:4872767-4876635	-1.00663	0.0641238	-0.966962	0.0197932	-0.730947	0.0313599	-1.18523	0.000737859	UDP-galactose transporter 3	UAA transporter family	UDP-galactose_transporter_related_protein	AT1G14360.1
Glyma.01G044800	Chr01:4983754-4985423	-1.15853	0.186904	-1.64223	0.0242919	-0.545751	0.237843	-2.88639	0.000737859	basic helix-loop-helix (bHLH) DNA-binding superfamily protein	Helix-loop-helix DNA-binding domain	NA	AT1G26945.1
Glyma.01G046300	Chr01:5337433-5338915	-0.984539	0.306647	-1.0273	0.0183121	0.128275	0.912773	-0.0934966	0.872227	UDP-glucosyl transferase 73B5	UDP-glucoronosyl and UDP-glucosyl transferase	UDP-glucuronosyl_and_UDP-glucosyl_transferase	AT2G15480.2
Glyma.01G062900	Chr01:8885315-8889671	-0.182518	0.938902	-0.21682	0.81554	-0.215926	0.663791	-1.11964	0.00193389	Leucine-rich repeat receptor-like protein kinase family protein	Protein kinase domain; "Leucine Rich Repeat"; "Leucine rich repeat N-terminal domain"	Serine/threonine_protein_kinase	AT3G24240.1
Glyma.01G076200	Chr01:17776329-17777629	-1.5507	0.339496	-1.84668	0.00986827	-2.17914	0.054938	-0.972801	0.0981589	unknown protein; BEST Arabidopsis thaliana protein match is: unknown protein (TAIR:AT1G02070.1); Has 107 Blast hits to 107 proteins in 14 species: Archae - 0; Bacteria - 0; Metazoa - 0; Fungi - 0; Plants - 107; Viruses - 0; Other Eukaryotes - 0 (source: NCBI BLink).	NA	NA	AT3G60520.1
Glyma.01G081300	Chr01:23397688-23402901	-0.660131	0.393266	-1.26579	0.001762	-0.261569	0.59107	-0.664376	0.0886343	alpha-xylosidase 1	Glycosyl hydrolases family 31	Maltase_glucoamylase_and_related_hydrolases,_glycosyl_hydrolase_family_31	AT1G68560.1
Glyma.01G081600	Chr01:23676251-23681805	-0.480665	0.855228	-2.24892	0.0309823	-0.290865	0.68389	0.554323	0.48046	Major facilitator superfamily protein	POT family	H+/oligopeptide_symporter	AT1G68570.1
Glyma.01G083100	Chr01:24170277-24172336	-1.18616	0.36518	-0.208136	0.906304	-0.580285	0.515875	-1.28808	0.0443594	Arabidopsis Hop2 homolog	Tat binding protein 1(TBP-1)-interacting protein (TBPIP)	TBP-1_interacting_protein	AT1G13330.1
Glyma.01G083300	Chr01:24263039-24269044	-1.39457	0.00526016	-1.65196	0.001762	0.38576	0.371616	-1.70418	0.000737859	endonuclease 2	S1/P1 Nuclease	NA	AT1G68290.1
Glyma.01G085800	Chr01:25378302-25380965	-1.65717	0.0151986	-1.75683	0.001762	0.178914	0.785123	0.441234	0.323986	UDP-Glycosyltransferase superfamily protein	UDP-glucoronosyl and UDP-glucosyl transferase	UDP-glucuronosyl_and_UDP-glucosyl_transferase	AT3G02100.1
Glyma.01G087500	Chr01:26423046-26424870	-0.361933	0.792929	-1.16076	0.00321908	-0.658393	0.0610915	-0.599682	0.110777	AP2/B3 transcription factor family protein	AP2 domain; "B3 DNA binding domain"	NA	AT1G25560.1
Glyma.01G102300	Chr01:34095937-34097446	-0.343104	0.910883	-1.85894	0.001762	0.277254	0.762694	0.460268	0.385202	unknown protein; Has 30 Blast hits to 30 proteins in 10 species: Archae - 0; Bacteria - 0; Metazoa - 0; Fungi - 0; Plants - 30; Viruses - 0; Other Eukaryotes - 0 (source: NCBI BLink).	NA	NA	AT5G02090.1
Glyma.01G102900	Chr01:34338019-34343350	-0.678628	0.795775	-0.326194	0.853735	-0.122797	0.912092	-1.36405	0.0367376	NAD(P)-linked oxidoreductase superfamily protein	Aldo/keto reductase family	Aldo/keto_reductase_family_proteins	AT2G37770.2
Glyma.01G109300	Chr01:37232122-37235134	-0.150737	0.956255	-0.0188725	0.986831	-0.756613	0.0581016	-1.01954	0.00247339	tubulin beta 8	Tubulin C-terminal domain; "Tubulin/FtsZ family, GTPase domain"	Beta_tubulin	AT5G23860.2
Glyma.01G110500	Chr01:37527680-37530872	-0.950881	0.193677	-0.408991	0.633676	-1.10941	0.00172635	-1.13246	0.00193389	Reticulon family protein	Reticulon	Reticulon	AT3G54120.1
Glyma.01G114600	Chr01:39628135-39629820	-3.42974	0.433259	-4.45143	0.138689	0.789258	1	-2.09354	0.0445614	Plant protein of unknown function (DUF247)	Plant protein of unknown function	NA	AT3G50140.1
Glyma.01G114900	Chr01:39689008-39690475	-2.04708	0.00909865	-2.70836	0.001762	0.198762	0.840665	0.412367	0.403066	alpha 1,4-glycosyltransferase family protein	Alpha 1,4-glycosyltransferase conserved region; "Glycosyltransferase sugar-binding region containing DXD motif "	Alpha-1,4-N-acetylglucosaminyltransferase	AT2G38150.1
Glyma.01G115500	Chr01:39968563-39970923	-1.03685	0.117797	-1.09631	0.0141959	2.13598	0.000934821	-0.111028	0.828759	NA	NA	NA	NA
Glyma.01G116300	Chr01:40139172-40153209	-1.17237	0.0124072	-1.26118	0.001762	0.291481	0.520317	-0.258092	0.542475	GroES-like zinc-binding dehydrogenase family protein	Zinc-binding dehydrogenase; "Alcohol dehydrogenase GroES-like domain"	Alcohol_dehydrogenase,_class_III	AT1G32780.1
Glyma.01G124300	Chr01:42917221-42920150	-0.192399	0.926239	0.0916421	0.940677	-0.626728	0.0962087	-1.12265	0.000737859	Ribosomal protein S4 (RPS4A) family protein	RS4NT (NUC023) domain; "S4 domain"; "KOW motif"; "Ribosomal family S4e"	40S_ribosomal_protein_S4	AT5G58420.1
Glyma.01G125800	Chr01:43453100-43457022	-0.402112	0.781137	-0.466918	0.452588	-0.713636	0.0413279	-1.29935	0.000737859	inflorescence meristem receptor-like kinase 2	Protein kinase domain; "Leucine rich repeat N-terminal domain"; "Leucine Rich Repeat"	Serine/threonine_protein_kinase	AT3G51740.1
Glyma.01G126600	Chr01:43570694-43571835	0.220947	0.939082	-1.01561	0.0107455	4.36325	0.000934821	1.27794	0.000737859	Disease resistance-responsive (dirigent-like protein) family protein	Dirigent-like protein	NA	AT1G58170.1
Glyma.01G127100	Chr01:43713207-43714081	-0.228381	0.960337	-2.22912	0.0320465	1.13964	0.532614	0.376386	0.674672	Disease resistance-responsive (dirigent-like protein) family protein	Dirigent-like protein	NA	AT5G49040.1
Glyma.01G129700	Chr01:44419084-44421344	-1.29111	0.00526016	-1.32066	0.001762	-0.97347	0.00172635	-1.04712	0.00193389	BEST Arabidopsis thaliana protein match is: transcription regulators (TAIR:AT3G56220.1); Has 289 Blast hits to 289 proteins in 30 species: Archae - 0; Bacteria - 0; Metazoa - 0; Fungi - 0; Plants - 289; Viruses - 0; Other Eukaryotes - 0 (source: NCBI BLink).	NA	NA	AT2G40435.1
Glyma.01G132000	Chr01:44901717-44908220	-0.0164215	0.996816	-1.45519	0.00986827	1.50279	0.000934821	2.5585	0.000737859	with no lysine (K) kinase 5	Protein kinase domain	Serine/threonine_protein_kinase	AT3G51630.2
Glyma.01G133300	Chr01:45352029-45356436	0.027528	0.992868	-0.107132	0.932614	-0.546533	0.161602	-1.0485	0.00247339	Leucine-rich repeat protein kinase family protein	Leucine Rich Repeat; "Leucine rich repeat N-terminal domain"; "Protein tyrosine kinase"	Serine/threonine_protein_kinase	AT3G56370.1
Glyma.01G138600	Chr01:46619970-46620869	-3.85674	0.651005	-1.50263	0.0399053	-1.03283	0.514598	-0.827608	0.249254	Plant invertase/pectin methylesterase inhibitor superfamily protein	Plant invertase/pectin methylesterase inhibitor	NA	AT4G00080.1
Glyma.01G144500	Chr01:47870403-47887173	-0.0535347	0.990509	-0.457082	0.633105	-0.365697	0.523968	-1.42104	0.000737859	armadillo repeat kinesin 2	Kinesin motor domain; "Armadillo/beta-catenin-like repeat"	Kinesin_(SMY1_subfamily)	AT1G01950.1
Glyma.01G146000	Chr01:48098613-48101383	0	0.00526016	-4.15459	0.001762	0	1	-2.61825	0.0179106	xyloglucan endotransglucosylase/hydrolase 26	Glycosyl hydrolases family 16; "Xyloglucan endo-transglycosylase (XET) C-terminus"	NA	AT4G28850.1
Glyma.01G148700	Chr01:48578084-48579881	-0.490695	0.643076	-1.5859	0.001762	-0.165529	0.760488	-1.27486	0.000737859	ASH1-related protein 2	SET domain	NA	AT2G19640.2
Glyma.01G150700	Chr01:48766087-48775821	-0.917199	0.0704809	-1.16641	0.001762	-0.84744	0.00732005	-0.834522	0.016495	Leucine-rich repeat protein kinase family protein	Protein kinase domain; "Leucine Rich Repeat"; "Leucine rich repeat N-terminal domain"	Serine/threonine_protein_kinase	AT1G31420.2
Glyma.01G152100	Chr01:48886581-48894994	-0.700291	0.294034	-1.45096	0.001762	-0.219822	0.656662	-0.435721	0.273498	RHO guanyl-nucleotide exchange factor 14	PRONE (Plant-specific Rop nucleotide exchanger)	NA	AT1G31650.1
Glyma.01G152800	Chr01:48981094-48981806	-1.56375	0.00526016	-1.55204	0.001762	-1.04849	0.00172635	-1.85975	0.000737859	NA	NA	NA	NA
Glyma.01G153300	Chr01:49049374-49052359	-0.710452	0.278641	-1.33537	0.001762	-0.562059	0.151835	-0.791275	0.0651848	cytochrome P450, family 707, subfamily A, polypeptide 1	Cytochrome P450	Cytochrome_P450_CYP4/CYP19/CYP26_subfamilies	AT4G19230.1
Glyma.01G156700	Chr01:49417999-49422754	-1.16597	0.0179451	-1.01131	0.0088962	-0.661615	0.067174	-1.13922	0.000737859	hydroxy methylglutaryl CoA reductase 1	Hydroxymethylglutaryl-coenzyme A reductase	3-hydroxy-3-methylglutaryl-CoA_(HMG-CoA)_reductase	AT1G76490.1
Glyma.01G157500	Chr01:49541956-49548454	-0.447259	0.731142	-1.30707	0.001762	1.12249	0.00245792	0.940554	0.00867717	Seven transmembrane MLO family protein	Mlo family	NA	AT2G17480.1
Glyma.01G160300	Chr01:49878553-49885072	0.253546	0.894131	0.198319	0.837792	-1.069	0.000934821	-1.45693	0.000737859	chromomethylase 1	Chromo (CHRromatin Organisation MOdifier) domain; "BAH domain"; "C-5 cytosine-specific DNA methylase"	NA	AT1G80740.1
Glyma.01G160400	Chr01:49888534-49889606	-2.42375	0.233312	-2.04173	0.00448057	-1.68825	1	-0.462641	0.721798	Arabidopsis protein of unknown function (DUF241)	Arabidopsis protein of unknown function	NA	AT4G35680.1
Glyma.01G160800	Chr01:49908070-49908946	-1.79201	0.271492	-1.90005	0.00789502	0.173532	0.909889	0.563905	0.382616	Arabidopsis protein of unknown function (DUF241)	Arabidopsis protein of unknown function	NA	AT4G35690.1
Glyma.01G161100	Chr01:49933388-49938373	-0.0941371	0.972491	-1.07066	0.00448057	0.713098	0.0514464	0.0790867	0.883547	Transmembrane amino acid transporter family protein	Transmembrane amino acid transporter protein	Amino_acid_transporters	AT1G47670.1
Glyma.01G163400	Chr01:50112495-50113780	-1.56417	0.171785	-1.33477	0.0382714	-0.985162	0.132707	-0.647856	0.280777	NA	NA	NA	NA
Glyma.01G166000	Chr01:50355755-50357120	0.309941	0.846388	-1.03734	0.00789502	-0.640634	0.106584	-0.845848	0.0193521	Chaperone DnaJ-domain superfamily protein	DnaJ domain	NA	AT4G36040.1
Glyma.01G168200	Chr01:50582821-50590835	-0.684485	0.661991	-1.01888	0.0471262	0.217236	0.773885	-0.141575	0.808293	ATP binding microtubule motor family protein	Domain of unknown function (DUF3490); "Kinesin motor domain"	Kinesin-like_protein	AT3G51150.2
Glyma.01G172600	Chr01:50980301-50982573	-0.492139	0.646832	-1.14702	0.001762	1.99789	0.000934821	0.0699897	0.893843	NmrA-like negative transcriptional regulator family protein	NmrA-like family	NA	AT4G39230.1
Glyma.01G172700	Chr01:51006715-51012670	-1.11332	0.0627731	-1.22707	0.001762	2.78197	0.000934821	0.883102	0.0289133	NmrA-like negative transcriptional regulator family protein	NmrA-like family	NA	AT1G75280.1
Glyma.01G173600	Chr01:51051682-51054726	-1.74945	0.241506	-1.98961	0.0088962	3.10433	0.00444619	1.35935	0.0534063	laccase 11	Multicopper oxidase; "Multicopper oxidase"; "Multicopper oxidase"	Multicopper_oxidases	AT5G03260.1
Glyma.01G177200	Chr01:51367499-51369576	-0.55291	0.671737	-1.25856	0.0088962	-0.0194108	0.980793	-0.0638706	0.924145	GRAS family transcription factor	GRAS domain family	NA	AT4G36710.1
Glyma.01G187600	Chr01:52272438-52275848	0.16581	0.958732	-0.118326	0.940677	-0.612644	0.191541	-1.31355	0.00193389	basic helix-loop-helix (bHLH) DNA-binding superfamily protein	Helix-loop-helix DNA-binding domain	NA	AT4G36930.1
Glyma.01G193100	Chr01:52760542-52762530	0.262803	0.95259	0.502847	0.639358	-0.974314	0.159271	-1.25946	0.0345166	O-Glycosyl hydrolases family 17 protein	Glycosyl hydrolases family 17; "X8 domain"	NA	AT5G67460.1
Glyma.01G193400	Chr01:52797276-52799850	-0.798263	0.610575	-1.44055	0.034565	-0.893698	0.167902	-1.38472	0.0313767	cyclin d5;1	Cyclin, N-terminal domain	G1/S-specific_cyclin_D	AT4G37630.2
Glyma.01G203400	Chr01:53662609-53665746	0.108572	0.974416	-2.46054	0.001762	-0.390161	1	1.50937	0.000737859	chloroplast beta-amylase	Glycosyl hydrolase family 14	NA	AT4G17090.1
Glyma.01G204400	Chr01:53722327-53724096	0.602405	0.652325	-1.41799	0.001762	0.48458	0.527906	0.485295	0.297326	TIFY domain/Divergent CCT motif family protein	Divergent CCT motif; "tify domain"	NA	AT1G74950.1
Glyma.01G205900	Chr01:53825997-53827692	0.124379	0.96205	-0.331055	0.643895	-0.474518	0.241947	-1.10493	0.00136914	alpha/beta-Hydrolases superfamily protein	Lipase (class 3)	Predicted_lipase	AT4G16820.1
Glyma.01G207300	Chr01:53930519-53932364	-0.620019	0.452492	-0.711791	0.103863	-0.626726	0.0899351	-1.17171	0.000737859	Homeobox-leucine zipper protein 4 (HB-4) / HD-ZIP protein	Homeobox associated leucine zipper; "Homeobox domain"; "HD-ZIP protein N terminus"	Transcription_factor_HEX,_contains_HOX_and_HALZ_domains	AT5G47370.1
Glyma.01G209500	Chr01:54105334-54109214	0.256766	0.932304	0.269118	0.797989	-1.02451	0.0106491	-1.10351	0.00797108	Pectin lyase-like superfamily protein	Pectinesterase	NA	AT5G47500.1
Glyma.01G210100	Chr01:54149731-54153198	-0.213232	0.96697	-0.163808	0.936028	-0.341122	0.671135	-1.38486	0.011142	plant VAP homolog 12	MSP (Major sperm protein) domain	VAMP-associated_protein_involved_in_inositol_metabolism	AT2G45140.1
Glyma.01G210500	Chr01:54185043-54189085	-1.04495	0.21516	-1.63145	0.001762	0.117166	0.901841	0.104506	0.851952	nitrate transporter 1.1	POT family	H+/oligopeptide_symporter	AT1G12110.1
Glyma.01G210800	Chr01:54229413-54235179	-0.362216	0.839163	-1.28018	0.001762	-0.627851	0.118462	-0.282032	0.53865	adenine phosphoribosyl transferase 3	Phosphoribosyl transferase domain	Adenine_phosphoribosyl_transferases	AT4G22570.1
Glyma.01G214500	Chr01:54544252-54549661	-0.145074	0.976092	-0.19988	0.910827	-0.676362	0.319183	-1.45234	0.0083207	FIZZY-related 2	WD domain, G-beta repeat	Anaphase_promoting_complex,_Cdc20,_Cdh1,_and_Ama1_subunits	AT4G22910.1
Glyma.01G229600	Chr01:55732615-55735506	0.011318	0.997207	0.466944	0.497291	-0.875388	0.0120908	-1.17196	0.000737859	Transducin family protein / WD-40 repeat family protein	WD domain, G-beta repeat	Anaphase_promoting_complex,_Cdc20,_Cdh1,_and_Ama1_subunits	AT4G33270.1
Glyma.01G232400	Chr01:55890928-55894888	-0.263011	0.893167	-1.63366	0.001762	0.435818	0.282729	-0.71326	0.0576057	4-coumarate:CoA ligase 3	AMP-binding enzyme	Acyl-CoA_synthetase	AT1G65060.1
Glyma.01G234500	Chr01:56067917-56069668	-0.638865	0.412293	-1.3308	0.001762	-0.748536	0.0596874	-1.27824	0.00247339	Nucleotide-diphospho-sugar transferases superfamily protein	NA	NA	AT1G64980.1
Glyma.01G236300	Chr01:56167007-56172146	0.686513	0.595738	-0.428683	0.635641	-0.724503	0.161286	-1.6293	0.000737859	TESMIN/TSO1-like CXC 2	Tesmin/TSO1-like CXC domain, cysteine-rich domain	Metallothionein-like_protein	AT4G14770.1
Glyma.01G239400	Chr01:56356063-56357252	0.968358	0.794739	-1.30271	0.0256481	1.48143	1	1.26215	0.0347563	alpha/beta-Hydrolases superfamily protein	alpha/beta hydrolase fold	NA	AT1G47480.1
Glyma.01G240900	Chr01:56455057-56459180	0.442719	0.892539	-2.06424	0.00321908	1.13803	0.0669501	0.454961	0.463674	cysteine-rich RLK (RECEPTOR-like protein kinase) 10	Protein tyrosine kinase; "Salt stress response/antifungal"	Serine/threonine_protein_kinase	AT4G23180.1
Glyma.02G002300	Chr02:271500-273419	-0.36329	0.809344	-0.185051	0.86737	-0.551774	0.160559	-1.03689	0.00193389	Ribosomal protein L7Ae/L30e/S12e/Gadd45 family protein	Ribosomal protein L7Ae/L30e/S12e/Gadd45 family	60S_ribosomal_protein_L30	AT3G18740.1
Glyma.02G004600	Chr02:503798-505923	-1.13367	0.0302199	-1.14305	0.001762	0.175799	0.736648	-0.118616	0.811965	IQ-domain 19	IQ calmodulin-binding motif	NA	AT4G14750.1
Glyma.02G004800	Chr02:520071-524673	-0.556212	0.818037	-0.476432	0.665976	0.124097	0.911075	-1.23824	0.0297169	CONTAINS InterPro DOMAIN/s: EGF-like (InterPro:IPR006210); Has 259 Blast hits to 234 proteins in 55 species: Archae - 0; Bacteria - 0; Metazoa - 184; Fungi - 0; Plants - 69; Viruses - 0; Other Eukaryotes - 6 (source: NCBI BLink).	NA	NA	AT4G14746.1
Glyma.02G005200	Chr02:574678-579262	-0.447987	0.897784	-0.447806	0.820581	-1.36665	0.191541	-1.70933	0.0486276	NAD(P)-linked oxidoreductase superfamily protein	Aldo/keto reductase family	Voltage-gated_shaker-like_K+_channel,_subunit_beta/KCNAB	AT1G04420.1
Glyma.02G005600	Chr02:604824-607323	-0.117399	0.975207	-1.13573	0.0481871	1.69284	0.000934821	0.7815	0.123168	myb domain protein 15	Myb-like DNA-binding domain	Transcription_factor,_Myb_superfamily	AT3G23250.1
Glyma.02G012300	Chr02:1112827-1115953	-0.194794	0.942118	0.0691322	0.960722	-0.520995	0.204697	-1.30494	0.00136914	Calcium-dependent phosphotriesterase superfamily protein	SMP-30/Gluconolaconase/LRE-like region	NA	AT2G16760.1
Glyma.02G012600	Chr02:1123506-1125658	-1.97459	0.169648	-2.92119	0.0197932	-1.2721	0.0219247	-2.86965	0.000737859	Concanavalin A-like lectin protein kinase family protein	Legume lectin domain	NA	AT5G65600.1
Glyma.02G014500	Chr02:1299583-1300370	-0.129748	0.975608	0.645119	0.455725	-1.12738	0.060834	-1.1198	0.0403898	Protein of unknown function (DUF3511)	Domain of unknown function (DUF3511)	NA	AT2G47480.1
Glyma.02G015600	Chr02:1395955-1400025	-1.17955	0.0124072	-1.21831	0.001762	-0.859463	0.00562171	-1.0082	0.00344809	Pectin lyase-like superfamily protein	Glycosyl hydrolases family 28	NA	AT3G16850.1
Glyma.02G016200	Chr02:1449399-1450666	-8.9461	0.808754	-4.16556	0.001762	0	1	-2.00885	0.000737859	Pollen Ole e 1 allergen and extensin family protein	Pollen proteins Ole e I like	NA	AT2G47540.1
Glyma.02G016500	Chr02:1478069-1483258	-1.0775	0.305711	-1.50023	0.00568368	-0.191466	0.871415	0.245964	0.708392	Plant invertase/pectin methylesterase inhibitor superfamily	Pectinesterase; "Plant invertase/pectin methylesterase inhibitor"	NA	AT4G02320.1
Glyma.02G018900	Chr02:1650187-1651591	-0.454809	0.839916	-0.931991	0.156803	-0.377065	0.518457	-1.82365	0.000737859	basic helix-loop-helix (bHLH) DNA-binding superfamily protein	Helix-loop-helix DNA-binding domain	NA	AT1G26945.1
Glyma.02G019400	Chr02:1724230-1728189	-1.10729	0.0179451	-1.13647	0.00321908	-0.497905	0.201161	-1.19641	0.000737859	UDP-galactose transporter 3	UAA transporter family	UDP-galactose_transporter_related_protein	AT1G14360.1
Glyma.02G026400	Chr02:2358272-2363743	-0.0148912	0.997207	-0.47329	0.657046	-0.44584	0.529174	-1.23364	0.0407458	cofactor assembly of complex C	Protein of unknown function (DUF2930)	NA	AT1G59840.2
Glyma.02G028400	Chr02:2576709-2577524	-2.76016	1	0.191577	0.897576	3.34417	0.14001	-1.34788	0.016495	NA	NA	NA	NA
Glyma.02G029800	Chr02:2729331-2740269	0.157286	0.967431	0.0859876	0.959044	-0.613839	0.255494	-1.10386	0.0224168	RNI-like superfamily protein	NA	LRR-containing_protein	AT1G10510.1
Glyma.02G039000	Chr02:3642306-3645752	0.748389	0.571287	-1.31863	0.0183121	-0.548597	0.575994	0.18395	1	Octicosapeptide/Phox/Bem1p family protein	PB1 domain	NA	AT3G26510.4
Glyma.02G043200	Chr02:4036979-4040318	0.692283	0.585785	-0.0206596	0.986707	-0.984531	0.0257385	-1.37801	0.00136914	Regulator of Vps4 activity in the MVB pathway protein	Regulator of Vps4 activity in the MVB pathway	Spindle_pole_body_protein	AT4G35730.1
Glyma.02G055000	Chr02:4974146-4975335	0.98923	0.389942	-1.53536	0.0124868	2.70382	0.000934821	2.14237	0.000737859	unknown protein; BEST Arabidopsis thaliana protein match is: unknown protein (TAIR:AT4G36500.1); Has 50 Blast hits to 50 proteins in 7 species: Archae - 0; Bacteria - 0; Metazoa - 0; Fungi - 0; Plants - 50; Viruses - 0; Other Eukaryotes - 0 (source: NCBI BLink).	NA	NA	AT2G18210.1
Glyma.02G068900	Chr02:6051751-6053558	1.29142	0.706099	-2.53177	0.0183121	-3.60763	0.383435	-1.92259	0.0331755	xyloglucan endotransglucosylase/hydrolase 5	Xyloglucan endo-transglycosylase (XET) C-terminus; "Glycosyl hydrolases family 16"	NA	AT5G13870.1
Glyma.02G069700	Chr02:6131842-6132799	-0.224569	0.934862	0.190757	0.868458	-0.73214	0.0738919	-1.17188	0.00344809	syntaxin of plants 111	SNARE domain; "Syntaxin"	SNARE_protein_Syntaxin_1_and_related_proteins	AT1G08560.1
Glyma.02G069800	Chr02:6136123-6140469	-0.770232	0.650919	-0.2754	0.824594	-0.534219	0.480299	-1.15075	0.0299676	Aquaporin-like superfamily protein	Major intrinsic protein	Aquaporin_(major_intrinsic_protein_family)	AT5G18290.2
Glyma.02G070800	Chr02:6236203-6238738	-1.96891	0.0714106	-1.58119	0.0421881	-0.311991	0.717472	-0.267987	0.712419	Tryptophan/tyrosine permease	Tryptophan/tyrosine permease family	NA	AT2G33260.1
Glyma.02G073600	Chr02:6421648-6424849	-1.03598	0.0780185	-1.25228	0.001762	-0.565057	0.204697	-0.319229	0.508537	plasma membrane intrinsic protein 2	Major intrinsic protein	Aquaporin_(major_intrinsic_protein_family)	AT2G37170.1
Glyma.02G073700	Chr02:6434382-6437873	-0.941407	0.266712	-1.08698	0.0183121	-0.227005	0.784282	-0.170817	0.792925	plasma membrane intrinsic protein 2	Major intrinsic protein	Aquaporin_(major_intrinsic_protein_family)	AT2G37170.1
Glyma.02G074500	Chr02:6506270-6511686	0.183699	0.949769	0.00355941	0.99704	-0.384326	0.401259	-1.07737	0.0134049	forkhead-associated (FHA) domain-containing protein	FHA domain	NA	AT1G34355.1
Glyma.02G078200	Chr02:6753368-6754732	-1.27346	0.216873	-1.30752	0.0416946	-0.307801	0.703764	-0.712902	0.15497	Plant protein of unknown function (DUF247)	Plant protein of unknown function	NA	AT5G11290.1
Glyma.02G080900	Chr02:6970628-6978838	-0.972577	0.0826596	-1.12538	0.0262701	-0.0136521	0.983496	-0.35955	0.46288	cellulose synthase 6	Cellulose synthase	NA	AT5G64740.1
Glyma.02G081100	Chr02:7008907-7010913	-0.363065	0.779536	-1.17175	0.001762	-0.194178	0.707162	-0.251911	0.558312	3-oxo-5-alpha-steroid 4-dehydrogenase family protein	3-oxo-5-alpha-steroid 4-dehydrogenase	Steroid_reductase	AT5G16010.1
Glyma.02G081400	Chr02:7034723-7037157	-0.256994	0.892156	-0.503646	0.366638	-0.605095	0.0884866	-1.21203	0.000737859	Protein of unknown function (DUF793)	Protein of unknown function (DUF793)	NA	AT1G18740.1
Glyma.02G081500	Chr02:7045282-7053434	-0.125682	0.968457	0.0305409	0.982991	-0.600201	0.186367	-1.00119	0.0190579	NA	NA	NA	NA
Glyma.02G083500	Chr02:7262995-7263500	0.0422597	0.991072	-1.04378	0.00568368	0.922082	0.00675021	0.609204	0.0982884	extensin 3	Extensin-like region	NA	AT1G21310.1
Glyma.02G087400	Chr02:7618899-7624414	0.828466	0.566201	-1.30994	0.0283446	0.169752	0.890219	1.49843	0.0383215	related to AP2.7	AP2 domain	NA	AT2G28550.2
Glyma.02G088800	Chr02:7812846-7815595	-2.3341	0.158821	-1.79482	0.0289484	-1.9097	0.130614	-1.08814	0.0984996	Class I glutamine amidotransferase-like superfamily protein	Peptidase C26	NA	AT5G38200.1
Glyma.02G089500	Chr02:7861618-7862329	-0.371826	0.942476	-2.23964	0.0220813	0.193833	0.847175	0.963299	0.0229439	unknown protein; BEST Arabidopsis thaliana protein match is: unknown protein (TAIR:AT3G62650.1); Has 35333 Blast hits to 34131 proteins in 2444 species: Archae - 798; Bacteria - 22429; Metazoa - 974; Fungi - 991; Plants - 531; Viruses - 0; Other Eukaryotes - 9610 (source: NCBI BLink).	NA	NA	AT2G47485.1
Glyma.02G089900	Chr02:7903638-7908241	-0.276891	1	-0.92044	0.373229	-1.03177	1	-1.45981	0.0470172	MATE efflux family protein	MatE	Uncharacterized_membrane_protein,_predicted_efflux_pump	AT1G66760.2
Glyma.02G102400	Chr02:9687070-9689680	0.156547	0.958799	-0.511348	0.42314	-0.271229	0.621759	-1.03959	0.00644897	Thioredoxin superfamily protein	Thioredoxin	Thioredoxin-like_protein	AT2G15570.1
Glyma.02G106600	Chr02:10154073-10157337	-0.567232	0.688098	-0.238896	0.851921	-0.885056	0.0490675	-1.38812	0.00136914	origin recognition complex protein 6	Origin recognition complex subunit 6 (ORC6)	Origin_recognition_complex,_subunit_6	AT1G26840.1
Glyma.02G109500	Chr02:10502969-10505543	-0.139509	1	-1.48467	1	-0.0596854	0.969256	-2.28592	0.0475889	NA	NA	NA	NA
Glyma.02G109800	Chr02:10525393-10527411	-0.423748	0.8172	-1.0371	0.0388982	1.14548	0.0877532	1.0089	0.0255215	NAC-like, activated by AP3/PI	No apical meristem (NAM) protein	NA	AT1G69490.1
Glyma.02G116300	Chr02:11326565-11332842	-0.238036	0.942118	-1.09564	0.0213214	0.711604	0.189521	0.668765	0.128742	ureide permease 2	Ureide permease	NA	AT2G03530.2
Glyma.02G116400	Chr02:11341120-11346471	-1.1678	0.0341777	-1.79614	0.001762	0.314685	0.49157	-0.693452	0.057092	ureide permease 2	Ureide permease	NA	AT2G03530.2
Glyma.02G118800	Chr02:11706305-11715055	0.0692549	0.987044	0.0391784	0.981616	-0.53701	0.323332	-1.20663	0.0124562	cell division cycle 48B	ATPase family associated with various cellular activities (AAA)	AAA+-type_ATPase	AT2G03670.1
Glyma.02G125100	Chr02:12502623-12506046	-0.213803	0.943184	-1.23566	0.001762	-0.00408615	0.994223	-0.435674	0.310608	senescence-related gene 1	2OG-Fe(II) oxygenase superfamily	Iron/ascorbate_family_oxidoreductases	AT1G17020.1
Glyma.02G127600	Chr02:12976381-12983547	-0.174423	0.952429	-1.24964	0.001762	-0.352878	0.489861	-0.388899	0.341617	transferases;folic acid binding	Formiminotransferase domain, N-terminal subdomain	NA	AT2G20830.1
Glyma.02G130400	Chr02:13399252-13401493	2.09495	0.00526016	-1.76092	0.001762	3.41993	0.000934821	0.705327	0.0962442	Chalcone and stilbene synthase family protein	Chalcone and stilbene synthases, C-terminal domain; "Chalcone and stilbene synthases, N-terminal domain"	NA	AT5G13930.1
Glyma.02G131500	Chr02:13570992-13576918	0.866904	0.160487	-1.07514	0.0158308	-0.495048	0.400803	0.629739	0.173295	3-methylcrotonyl-CoA carboxylase	Carboxyl transferase domain	3-Methylcrotonyl-CoA_carboxylase,_non-biotin_containing_subunit/Acetyl-CoA_carboxylase_carboxyl_transferase,_subunit_beta	AT4G34030.1
Glyma.02G134000	Chr02:13858142-13860616	-0.831876	0.233732	-1.06776	0.0115846	0.32026	0.492453	-0.693243	0.0647744	alpha/beta-Hydrolases superfamily protein	alpha/beta hydrolase fold	Arylacetamide_deacetylase	AT1G47480.1
Glyma.02G134300	Chr02:13882472-13887471	-0.152746	0.956836	-0.163343	0.88893	-0.150495	0.786472	-1.01801	0.00297804	P-loop containing nucleoside triphosphate hydrolases superfamily protein	NA	NA	AT2G15730.1
Glyma.02G135800	Chr02:14065823-14066564	-0.57533	0.743306	-2.04171	0.00321908	-0.436508	0.657158	-1.01769	0.0887662	NA	NA	NA	NA
Glyma.02G138300	Chr02:14314316-14317028	-1.76417	0.0558654	-2.87341	0.0115846	0.173154	0.865565	-0.416668	0.567766	NAD(P)-binding Rossmann-fold superfamily protein	short chain dehydrogenase	Dehydrogenases_with_different_specificities_(related_to_short-chain_alcohol_dehydrogenases)	AT3G59710.1
Glyma.02G139000	Chr02:14391059-14392438	-0.00443376	0.997794	-0.588881	0.549536	-0.481909	0.554217	-1.16294	0.0449558	unknown protein; Has 15 Blast hits to 15 proteins in 9 species: Archae - 0; Bacteria - 0; Metazoa - 0; Fungi - 0; Plants - 15; Viruses - 0; Other Eukaryotes - 0 (source: NCBI BLink).	NA	NA	AT3G18510.1
Glyma.02G140100	Chr02:14527849-14539007	-0.780562	0.355935	-1.02148	0.0277289	-0.639744	0.115432	-0.696107	0.0819371	TRICHOME BIREFRINGENCE-LIKE 38	PF03005	NA	AT1G29050.1
Glyma.02G143200	Chr02:14770875-14772613	-0.534985	0.533883	0.127766	0.911707	-0.719162	0.026421	-1.08789	0.000737859	histone H2A 11	Core histone H2A/H2B/H3/H4	Histone_2A	AT3G54560.1
Glyma.02G145300	Chr02:15009321-15014177	0.754658	0.250189	-1.02351	0.0175567	-0.30592	0.582594	-0.250682	0.59234	methylcrotonyl-CoA carboxylase alpha chain, mitochondrial / 3-methylcrotonyl-CoA carboxylase 1 (MCCA)	Biotin-requiring enzyme; "Carbamoyl-phosphate synthase L chain, ATP binding domain"; "Biotin carboxylase C-terminal domain"; "Carbamoyl-phosphate synthase L chain, N-terminal domain"	3-Methylcrotonyl-CoA_carboxylase,_biotin-containing_subunit/Propionyl-CoA_carboxylase,_alpha_chain/Acetyl-CoA_carboxylase,_biotin_carboxylase_subunit	AT1G03090.2
Glyma.02G147100	Chr02:15178347-15180145	-0.490771	0.788569	0.00471098	0.995893	-0.498968	0.314038	-1.48636	0.00644897	PATATIN-like protein 9	Patatin-like phospholipase	Ca2+-independent_phospholipase_A2	AT3G63200.1
Glyma.02G148300	Chr02:15295123-15298774	0.696754	1	-4.36637	0.0302969	0	1	-2.89003	0.0586638	Phenazine biosynthesis PhzC/PhzF protein	Phenazine biosynthesis-like protein	Predicted_PhzC/PhzF-type_epimerase	AT4G02860.1
Glyma.02G149100	Chr02:15341041-15344301	-5.70042	0.0983046	-4.2304	0.001762	-1.83722	1	-2.78398	0.000737859	glutathione peroxidase 4	Glutathione peroxidase	Glutathione_peroxidase	AT2G48150.1
Glyma.02G152400	Chr02:15644349-15653586	0.202521	0.951277	-0.349564	0.745328	-0.384619	0.564255	-1.13867	0.026977	DEGP protease 2	Trypsin	Serine_protease	AT2G47940.1
Glyma.02G158700	Chr02:17453872-17459197	-0.788976	0.263889	-1.61931	0.001762	0.885019	0.00620249	-0.313067	0.474641	dihydroflavonol 4-reductase	NAD dependent epimerase/dehydratase family	Flavonol_reductase/cinnamoyl-CoA_reductase	AT5G42800.1
Glyma.02G166800	Chr02:25518832-25523981	-1.40775	0.158276	-1.33498	0.0416946	1.28847	0.0541256	-0.962761	0.151694	alpha/beta-Hydrolases superfamily protein	alpha/beta hydrolase fold	Arylacetamide_deacetylase	AT5G06570.2
Glyma.02G171600	Chr02:26982394-26984739	-1.14916	0.0179451	-2.05266	0.001762	-2.45381	0.000934821	-2.4049	0.000737859	peroxidase 2	Peroxidase	NA	AT5G06720.1
Glyma.02G171900	Chr02:27194378-27197312	-0.962128	0.489068	-1.82383	0.0490565	-0.462991	0.557743	-2.20562	0.00937247	CONTAINS InterPro DOMAIN/s: WRC (InterPro:IPR014977); Has 219 Blast hits to 219 proteins in 19 species: Archae - 0; Bacteria - 0; Metazoa - 3; Fungi - 0; Plants - 215; Viruses - 0; Other Eukaryotes - 1 (source: NCBI BLink).	WRC	NA	AT2G42040.1
Glyma.02G172800	Chr02:27461137-27464515	-0.755637	0.311605	-0.57152	0.357674	-1.00843	0.00562171	-1.08046	0.00606287	actin 3	Actin	Actin_and_related_proteins	AT3G53750.1
Glyma.02G178700	Chr02:30231373-30232071	-0.872694	0.656667	-1.35317	0.0590116	-0.672372	0.237066	-1.1348	0.0140565	NA	NA	NA	NA
Glyma.02G198400	Chr02:37991737-37995375	-0.185287	0.944185	-0.245856	0.783531	-0.893781	0.0167222	-1.08172	0.00247339	2-cysteine peroxiredoxin B	AhpC/TSA family; "C-terminal domain of 1-Cys peroxiredoxin"	Alkyl_hydroperoxide_reductase,_thiol_specific_antioxidant_and_related_enzymes	AT5G06290.1
Glyma.02G198700	Chr02:38047463-38052660	-0.208108	0.949769	-0.0424285	0.97796	-0.603953	0.256681	-1.07547	0.0104187	E2F transcription factor 3	E2F/DP family winged-helix DNA-binding domain	Transcription_factor_E2F/dimerization_partner_(TDP)	AT2G36010.1
Glyma.02G200900	Chr02:38467314-38469531	0.381383	0.897049	0.153631	0.900585	0.262904	0.716468	-1.23674	0.0048047	Uncharacterised protein family (UPF0497)	Domain of unknown function (DUF588)	NA	AT2G36100.1
Glyma.02G202900	Chr02:38802830-38805349	-0.697382	0.302866	-1.41579	0.001762	-0.587343	0.0934185	-0.605661	0.115737	SOS3-interacting protein 3	Protein kinase domain; "NAF domain"	Serine/threonine_protein_kinase	AT4G30960.1
Glyma.02G206800	Chr02:39172240-39173900	-0.294849	0.887472	-0.226034	0.830721	-1.07268	0.00444619	-1.15768	0.00344809	CONTAINS InterPro DOMAIN/s: Ribonuclease H2, subunit C (InterPro:IPR013924); Has 30201 Blast hits to 17322 proteins in 780 species: Archae - 12; Bacteria - 1396; Metazoa - 17338; Fungi - 3422; Plants - 5037; Viruses - 0; Other Eukaryotes - 2996 (source: NCBI BLink).	Ribonuclease H2 non-catalytic subunit (Ylr154p-like)	NA	AT2G39440.1
Glyma.02G207900	Chr02:39269394-39273571	-0.257321	0.912294	-0.0735712	0.95991	-0.521695	0.24283	-1.00686	0.0226482	Metal-dependent phosphohydrolase	HD domain	Predicted_hydrolases_of_HD_superfamily	AT2G23820.2
Glyma.02G208000	Chr02:39276565-39279261	-0.948066	0.0663568	-1.19847	0.00789502	-1.0375	0.00381697	-0.54761	0.191779	UDP-D-glucuronate 4-epimerase 1	NAD dependent epimerase/dehydratase family	UDP-glucose_4-epimerase/UDP-sulfoquinovose_synthase	AT4G30440.1
Glyma.02G209400	Chr02:39453570-39455421	-0.842697	0.273941	-1.22263	0.0107455	-0.119228	0.871626	-0.343846	0.475254	Amino acid permease family protein	Amino acid permease	Amino_acid_transporters	AT3G13620.1
Glyma.02G209600	Chr02:39483676-39492804	0.0831645	0.985714	0.162764	0.917433	-0.25382	0.704138	-1.01059	0.0376552	unknown protein; LOCATED IN: membrane; EXPRESSED IN: leaf; BEST Arabidopsis thaliana protein match is: unknown protein (TAIR:AT1G14680.1); Has 8168 Blast hits to 6036 proteins in 601 species: Archae - 151; Bacteria - 570; Metazoa - 4684; Fungi - 544; Plants - 345; Viruses - 91; Other Eukaryotes - 1783 (source: NCBI BLink).	NA	NA	AT4G09060.1
Glyma.02G219700	Chr02:40746989-40761117	-1.99425	0.0795083	-2.65797	0.001762	0.878112	0.236815	0.0491287	0.947528	methyl esterase 17	Pectinacetylesterase	NA	AT3G10870.1
Glyma.02G220500	Chr02:40828261-40835449	-0.877246	0.266712	-1.18383	0.0197932	0.722389	0.0618313	-0.540197	0.205294	vacuolar iron transporter (VIT) family protein	VIT family	NA	AT4G27860.2
Glyma.02G224900	Chr02:41237343-41240025	-0.927638	0.254191	-1.3055	0.0141959	-0.408837	0.440229	-0.483345	0.307707	Duplicated homeodomain-like superfamily protein	Myb-like DNA-binding domain	NA	AT2G38090.1
Glyma.02G227200	Chr02:41419655-41423881	-0.715802	0.278915	-0.734774	0.0944471	-0.690431	0.0469587	-1.19249	0.000737859	fatty acid desaturase 8	Domain of unknown function (DUF3474); "Fatty acid desaturase"	NA	AT5G05580.1
Glyma.02G233300	Chr02:42088691-42090406	-1.37374	0.00526016	-1.72161	0.001762	-0.574666	0.106584	-0.920806	0.016495	BEST Arabidopsis thaliana protein match is: transcription regulators (TAIR:AT3G56220.1); Has 289 Blast hits to 289 proteins in 30 species: Archae - 0; Bacteria - 0; Metazoa - 0; Fungi - 0; Plants - 289; Viruses - 0; Other Eukaryotes - 0 (source: NCBI BLink).	NA	NA	AT2G40435.1
Glyma.02G234600	Chr02:42198892-42200380	-1.79943	0.0256985	-2.61197	0.001762	-0.0185483	0.979755	-0.949502	0.0196527	LOB domain-containing protein 13	Protein of unknown function DUF260	NA	AT2G30340.1
Glyma.02G237000	Chr02:42499865-42505894	-0.567156	0.601665	-0.992364	0.0302969	-0.508849	0.246995	-1.03197	0.0104187	Leucine-rich repeat protein kinase family protein	Leucine Rich Repeat; "Leucine rich repeat N-terminal domain"; "Protein kinase domain"	Serine/threonine_protein_kinase	AT5G58300.2
Glyma.02G237500	Chr02:42582608-42591402	-0.877164	0.346939	-0.750494	0.251931	-0.386351	0.488797	-1.37916	0.00644897	AP2/B3-like transcriptional factor family protein	B3 DNA binding domain	NA	AT5G58280.1
Glyma.02G239500	Chr02:42799981-42802509	-0.273181	0.877967	-1.60728	0.001762	-0.526315	0.18228	-0.129434	0.808261	acyl activating enzyme 5	AMP-binding enzyme	Acyl-CoA_synthetase	AT5G16370.1
Glyma.02G242900	Chr02:43122456-43123773	-0.391496	0.926239	-1.98463	0.0283446	1.54758	0.00381697	0.326983	0.624176	CYS, MET, PRO, and GLY protein 1	U-box domain	NA	AT1G66160.1
Glyma.02G244700	Chr02:43291204-43294351	-0.183624	0.945595	-0.255926	0.791686	-0.946577	0.00732005	-1.15874	0.000737859	O-Glycosyl hydrolases family 17 protein	Glycosyl hydrolases family 17; "X8 domain"	NA	AT1G66250.1
Glyma.02G245600	Chr02:43376365-43377443	-0.521001	0.769054	-4.4845	0.0115846	1.39071	0.0288238	0.140014	0.844501	Gibberellin-regulated family protein	Gibberellin regulated protein	NA	AT1G74670.1
Glyma.02G246000	Chr02:43411255-43414461	-0.951488	0.298154	-1.55033	0.001762	-0.820136	0.0989015	-0.975732	0.0221456	Protein kinase superfamily protein	Protein kinase domain	Serine/threonine_protein_kinase	AT5G37790.1
Glyma.02G252600	Chr02:43967577-43971139	-0.260034	0.928196	-0.0694305	0.965417	-0.801581	0.0659737	-1.06976	0.011802	ROP guanine nucleotide exchange factor 5	PRONE (Plant-specific Rop nucleotide exchanger)	NA	AT5G05940.1
Glyma.02G261400	Chr02:44744142-44747306	0.0819772	0.985714	0.0211752	0.986805	-0.727061	0.16923	-1.01388	0.0318306	inflorescence meristem receptor-like kinase 2	Leucine rich repeat N-terminal domain; "Protein kinase domain"; "Leucine Rich Repeat"	Serine/threonine_protein_kinase	AT3G51740.1
Glyma.02G261900	Chr02:44792698-44793865	-1.00862	0.115655	-1.47473	0.001762	0.00101285	0.995217	0.675389	0.092649	Polyketide cyclase/dehydrase and lipid transport superfamily protein	Polyketide cyclase / dehydrase and lipid transport	NA	AT5G05440.1
Glyma.02G264800	Chr02:44987597-44988119	-1.32075	0.21079	-1.03209	0.17528	0.168261	0.897435	-1.43619	0.00759397	RING/U-box superfamily protein	Zinc finger, C3HC4 type (RING finger)	NA	AT3G11110.1
Glyma.02G270200	Chr02:45429386-45432301	-0.776945	0.232891	-0.668867	0.225284	-0.953778	0.0192134	-1.19342	0.00193389	MD-2-related lipid recognition domain-containing protein / ML domain-containing protein	ML domain	Uncharacterized_conserved_protein,_contains_ML_domain	AT3G11780.1
Glyma.02G274400	Chr02:45751519-45753085	-0.342748	0.870131	-0.0150463	0.991414	-0.622921	0.0787118	-1.07523	0.011142	Late embryogenesis abundant (LEA) hydroxyproline-rich glycoprotein family	Late embryogenesis abundant protein	NA	AT2G27080.2
Glyma.02G277600	Chr02:46031033-46033706	-0.19013	0.930781	0.272711	0.751185	-0.786532	0.0163085	-1.03435	0.00193389	Cyclin B1;4	Cyclin, N-terminal domain; "Cyclin, C-terminal domain"	Cyclin_B_and_related_kinase-activating_proteins	AT2G26760.1
Glyma.02G286600	Chr02:46727382-46734174	-0.719446	0.478589	-0.694861	0.228187	-0.871048	0.0554275	-1.19683	0.00644897	DNA primases;DNA primases	Eukaryotic and archaeal DNA primase small subunit	Eukaryotic-type_DNA_primase,_catalytic_(small)_subunit	AT5G41880.1
Glyma.02G290900	Chr02:47044262-47044826	-0.304577	0.926966	-1.33333	0.0088962	0.0232979	0.988338	1.09363	0.0213429	Expression of the gene is downregulated in the presence of paraquat, an inducer of photoxidative stress.	NA	NA	AT3G20340.1
Glyma.02G299800	Chr02:47658227-47658952	-0.144455	0.959041	-0.408332	0.617578	-0.810813	0.0249961	-1.3635	0.000737859	unknown protein; FUNCTIONS IN: molecular_function unknown; INVOLVED IN: biological_process unknown; LOCATED IN: endomembrane system; EXPRESSED IN: 18 plant structures; EXPRESSED DURING: 12 growth stages; BEST Arabidopsis thaliana protein match is: unknown protein (TAIR:AT4G16400.1); Has 29 Blast hits to 29 proteins in 8 species: Archae - 0; Bacteria - 0; Metazoa - 0; Fungi - 0; Plants - 29; Virus…	NA	NA	AT3G13175.1
Glyma.02G300100	Chr02:47668787-47670822	-1.06389	0.0807038	-1.05329	0.0115846	-0.854083	0.0175808	-1.03936	0.00524623	NA	NA	NA	NA
Glyma.02G302800	Chr02:47821413-47832755	-0.376341	0.858081	0.229571	0.848923	-0.555012	0.213732	-1.06528	0.017656	kinesin-like protein 1	Kinesin motor domain; "Plant protein of unknown function (DUF868)"; "Calponin homology (CH) domain"	Kinesin_(KAR3_subfamily)	AT3G44730.1
Glyma.02G306000	Chr02:48067942-48070002	-1.60254	0.00526016	-0.925073	0.0586533	-1.52987	0.000934821	-1.97656	0.000737859	Carbohydrate-binding X8 domain superfamily protein	X8 domain	NA	AT5G35740.1
Glyma.02G308100	Chr02:48214168-48216761	-1.12195	0.0151986	-1.12654	0.001762	-0.588834	0.112906	-0.731148	0.0407458	emp24/gp25L/p24 family/GOLD family protein	emp24/gp25L/p24 family/GOLD	Putative_cargo_transport_protein_EMP24_(p24_protein_family)	AT3G07680.1
Glyma.02G308300	Chr02:48219596-48220238	-0.0850993	0.979665	0.163974	0.890239	-0.970456	0.00787713	-1.16664	0.00297804	unknown protein; FUNCTIONS IN: molecular_function unknown; INVOLVED IN: biological_process unknown; LOCATED IN: plasma membrane; EXPRESSED IN: 20 plant structures; EXPRESSED DURING: 13 growth stages; Has 34 Blast hits to 34 proteins in 8 species: Archae - 0; Bacteria - 0; Metazoa - 0; Fungi - 0; Plants - 34; Viruses - 0; Other Eukaryotes - 0 (source: NCBI BLink).	NA	NA	AT1G31335.1
Glyma.02G308400	Chr02:48221632-48223857	-0.268456	0.912679	-0.196248	0.879001	-0.486917	0.387934	-1.01781	0.0234777	Tim10/DDP family zinc finger protein	Tim10/DDP family zinc finger	Mitochondrial_import_inner_membrane_translocase,_subunits_TIM10/TIM12	AT2G29530.2
Glyma.02G309300	Chr02:48287100-48289732	-0.256622	0.899685	-1.71631	0.001762	1.09911	0.000934821	-0.631794	0.110153	PHE ammonia lyase 1	Aromatic amino acid lyase	Phenylalanine_and_histidine_ammonia-lyase	AT2G37040.1
Glyma.02G311900	Chr02:48519442-48520813	-1.02305	0.104375	-1.13965	0.001762	-1.21693	0.00172635	-0.503119	0.197568	unknown protein; BEST Arabidopsis thaliana protein match is: unknown protein (TAIR:AT2G17300.1); Has 30201 Blast hits to 17322 proteins in 780 species: Archae - 12; Bacteria - 1396; Metazoa - 17338; Fungi - 3422; Plants - 5037; Viruses - 0; Other Eukaryotes - 2996 (source: NCBI BLink).	NA	NA	AT4G35320.1
Glyma.03G007500	Chr03:698124-700974	-0.282811	0.876488	-0.103867	0.936605	-0.498959	0.186706	-1.12696	0.00297804	myb domain protein 117	Myb-like DNA-binding domain	Transcription_factor,_Myb_superfamily	AT1G26780.1
Glyma.03G007700	Chr03:749757-751612	-0.910127	0.0663568	-1.48456	0.001762	-0.853905	0.0120908	-1.25478	0.000737859	Peroxidase superfamily protein	Peroxidase	NA	AT4G26010.1
Glyma.03G012800	Chr03:1292399-1299873	-2.25448	0.00526016	-3.38885	0.001762	0.91436	0.142414	-1.21178	0.0158775	Arabidopsis thaliana protein of unknown function (DUF821)	Glycosyl transferase family 90	Endoplasmic_reticulum_protein_EP58,_contains_filamin_rod_domain_and_KDEL_motif	AT5G23850.1
Glyma.03G012900	Chr03:1306344-1315945	-3.23973	0.00526016	-3.81324	0.001762	1.41062	0.0778587	-0.561556	0.390029	Arabidopsis thaliana protein of unknown function (DUF821)	Glycosyl transferase family 90	Endoplasmic_reticulum_protein_EP58,_contains_filamin_rod_domain_and_KDEL_motif	AT5G23850.1
Glyma.03G013100	Chr03:1331335-1333219	-0.300998	0.876781	0.385577	0.597117	-0.914405	0.022712	-1.00008	0.0170777	CONTAINS InterPro DOMAIN/s: Ribosomal protein S27/S33, mitochondrial (InterPro:IPR013219); Has 101 Blast hits to 101 proteins in 55 species: Archae - 0; Bacteria - 0; Metazoa - 8; Fungi - 59; Plants - 26; Viruses - 0; Other Eukaryotes - 8 (source: NCBI BLink).	Mitochondrial ribosomal subunit S27	Mitochondrial_ribosomal_protein_S27	AT5G44710.1
Glyma.03G014300	Chr03:1427594-1433362	-0.191019	0.955505	-1.10167	0.216527	0.0720213	0.942733	-1.61199	0.0289133	NAD(P)-binding Rossmann-fold superfamily protein	short chain dehydrogenase	Dehydrogenases_with_different_specificities_(related_to_short-chain_alcohol_dehydrogenases)	AT3G61220.1
Glyma.03G014400	Chr03:1438339-1442707	-1.07902	0.183648	-2.56066	0.001762	0.0499897	0.949921	-0.933889	0.0630462	NAD(P)-binding Rossmann-fold superfamily protein	short chain dehydrogenase	Dehydrogenases_with_different_specificities_(related_to_short-chain_alcohol_dehydrogenases)	AT3G61220.1
Glyma.03G032300	Chr03:3690271-3692978	-1.00411	0.72293	-2.71969	0.0213214	0.940915	0.510746	0.502986	0.579704	NA	Protein kinase domain	Serine/threonine_protein_kinase	NA
Glyma.03G032500	Chr03:3716148-3718912	0	1	-2.18379	0.001762	0	1	-1.08013	0.00297804	UDP-Glycosyltransferase superfamily protein	UDP-glucoronosyl and UDP-glucosyl transferase	UDP-glucuronosyl_and_UDP-glucosyl_transferase	AT2G18570.1
Glyma.03G032800	Chr03:3786701-3789334	-0.555259	0.613205	-1.34131	0.001762	0.526255	0.235105	-0.889276	0.00902028	UDP-Glycosyltransferase superfamily protein	UDP-glucoronosyl and UDP-glucosyl transferase	UDP-glucuronosyl_and_UDP-glucosyl_transferase	AT2G18570.1
Glyma.03G036500	Chr03:4402745-4408323	-1.13394	0.108128	-1.13979	0.0405521	2.29641	0.000934821	0.19669	0.761997	with no lysine (K) kinase 5	Protein kinase domain	Serine/threonine_protein_kinase	AT3G51630.2
Glyma.03G039800	Chr03:4978099-4981155	-7.88912	0.179485	-3.45355	0.001762	-3.33144	0.261409	-1.20282	0.00247339	Peroxidase superfamily protein	Peroxidase	NA	AT1G68850.1
Glyma.03G046000	Chr03:5848596-5849782	-0.845182	0.240203	-1.47234	0.001762	2.69222	0.000934821	0.227812	0.62471	Disease resistance-responsive (dirigent-like protein) family protein	Dirigent-like protein	NA	AT1G58170.1
Glyma.03G047100	Chr03:5986287-5990191	-0.164019	0.96205	0.0468303	0.975419	-0.320248	0.580535	-1.10735	0.00524623	inflorescence meristem receptor-like kinase 2	Protein kinase domain; "Leucine Rich Repeat"; "Leucine rich repeat N-terminal domain"	Serine/threonine_protein_kinase	AT3G51740.1
Glyma.03G051400	Chr03:6740920-6743141	-0.295732	0.917779	-1.53123	0.00448057	0.562398	0.293224	-0.111462	0.866755	myb-like HTH transcriptional regulator family protein	Myb-like DNA-binding domain	NA	AT2G38300.1
Glyma.03G055100	Chr03:7561668-7566253	-0.382237	0.777607	-0.642811	0.182496	-0.528409	0.252185	-1.27975	0.000737859	Thiamine pyrophosphate dependent pyruvate decarboxylase family protein	Thiamine pyrophosphate enzyme, central domain; "Thiamine pyrophosphate enzyme, C-terminal TPP binding domain"; "Thiamine pyrophosphate enzyme, N-terminal TPP binding domain"	Thiamine_pyrophosphate-requiring_enzyme	AT5G01320.1
Glyma.03G063900	Chr03:10258578-10265061	-1.42893	0.00526016	-1.74422	0.001762	-0.804577	0.032401	-0.737306	0.0425901	Transmembrane amino acid transporter family protein	Transmembrane amino acid transporter protein	Amino_acid_transporters	AT2G38120.1
Glyma.03G071500	Chr03:17044327-17049242	-0.705616	0.685986	-0.666343	0.445354	-0.898653	0.16114	-1.07955	0.0473888	unknown protein; Has 204 Blast hits to 201 proteins in 58 species: Archae - 0; Bacteria - 10; Metazoa - 72; Fungi - 8; Plants - 41; Viruses - 0; Other Eukaryotes - 73 (source: NCBI BLink).	NA	NA	AT3G56870.1
Glyma.03G078200	Chr03:19612663-19615006	-0.121959	0.965098	-1.38249	0.001762	-0.538326	0.190317	-0.911872	0.04824	HXXXD-type acyl-transferase family protein	Transferase family	NA	AT5G01210.1
Glyma.03G084200	Chr03:23694302-23706813	-2.23773	0.0151986	-2.28942	0.001762	0.919799	0.0882915	-0.42385	0.416473	vacuolar iron transporter (VIT) family protein	VIT family	NA	AT4G27860.2
Glyma.03G085500	Chr03:25086165-25090716	-3.17947	0.00526016	-3.77731	0.001762	-0.399009	0.372129	-1.31391	0.000737859	GTP cyclohydrolase I	GTP cyclohydrolase I	GTP_cyclohydrolase_I	AT3G07270.1
Glyma.03G104700	Chr03:29937359-29939491	-0.559902	0.678071	-1.24648	0.0183121	-0.404679	0.516308	0.261067	0.652036	UDP-Glycosyltransferase superfamily protein	UDP-glucoronosyl and UDP-glucosyl transferase	UDP-glucuronosyl_and_UDP-glucosyl_transferase	AT4G01070.1
Glyma.03G104800	Chr03:29958031-29960373	-1.04815	0.493987	-3.09087	0.0256481	-1.54157	0.103727	-0.848386	0.28244	UDP-Glycosyltransferase superfamily protein	UDP-glucoronosyl and UDP-glucosyl transferase	UDP-glucuronosyl_and_UDP-glucosyl_transferase	AT1G01390.1
Glyma.03G107800	Chr03:30829477-30831847	-0.904263	0.133001	-1.12115	0.00686619	0.110174	0.855324	-0.249761	0.585167	cyclin p4;1	Cyclin	Cyclin	AT2G44740.1
Glyma.03G109000	Chr03:30950847-30961071	-0.140676	0.959139	0.230708	0.810565	-0.734957	0.0455086	-1.0404	0.00724298	Lysyl-tRNA synthetase, class II	tRNA synthetases class II (D, K and N) ; "OB-fold nucleic acid binding domain"	Lysyl-tRNA_synthetase_(class_II)	AT3G13490.1
Glyma.03G109300	Chr03:31113270-31120782	-0.544065	0.707295	-0.0777375	0.958423	-0.618381	0.185065	-1.00287	0.0259943	Protein kinase superfamily protein	Protein kinase domain	Glycogen_synthase_kinase-3	AT4G16970.1
Glyma.03G114700	Chr03:32197693-32201738	-2.10336	0.0588549	-2.20756	0.0167244	1.89949	0.0090278	-0.515519	0.53987	Plant protein of unknown function (DUF247)	Plant protein of unknown function	NA	AT3G50150.1
Glyma.03G115800	Chr03:32385932-32387692	-2.28341	0.170122	-3.38275	0.0283446	-0.133579	0.921533	-2.83662	0.0272255	UDP-Glycosyltransferase superfamily protein	UDP-glucoronosyl and UDP-glucosyl transferase	UDP-glucuronosyl_and_UDP-glucosyl_transferase	AT4G01070.1
Glyma.03G116100	Chr03:32412031-32414646	-1.78837	0.0124072	-2.27709	0.001762	0.0843709	0.916571	-0.194034	0.724893	UDP-Glycosyltransferase superfamily protein	UDP-glucoronosyl and UDP-glucosyl transferase	UDP-glucuronosyl_and_UDP-glucosyl_transferase	AT4G01070.1
Glyma.03G117000	Chr03:32609637-32613072	-0.695829	0.817096	-3.7366	0.0183121	1.11328	1	-2.43983	0.00247339	nodulin MtN21 /EamA-like transporter family protein	EamA-like transporter family	NA	AT4G30420.1
Glyma.03G118000	Chr03:32819380-32820986	-0.344417	0.839914	-0.1111	0.932145	-0.678837	0.10876	-1.01073	0.00524623	unknown protein; LOCATED IN: chloroplast; EXPRESSED IN: 9 plant structures; EXPRESSED DURING: LP.04 four leaves visible, 4 anthesis, petal differentiation and expansion stage; BEST Arabidopsis thaliana protein match is: unknown protein (TAIR:AT5G47455.7); Has 164 Blast hits to 164 proteins in 12 species: Archae - 0; Bacteria - 0; Metazoa - 0; Fungi - 0; Plants - 164; Viruses - 0; Other Eukaryotes…	NA	NA	AT4G17310.1
Glyma.03G118100	Chr03:32835244-32836705	0.432522	0.876488	0.374794	0.772835	-0.816558	0.101305	-1.98173	0.000737859	GATA transcription factor 2	GATA zinc finger	NA	AT2G45050.1
Glyma.03G119700	Chr03:33069950-33077151	-1.5627	0.0983046	-1.35	0.0107455	-0.559564	0.394833	-0.810799	0.0890626	DHHC-type zinc finger family protein	DHHC palmitoyltransferase	DHHC-type_Zn-finger_proteins	AT3G56930.1
Glyma.03G122900	Chr03:33565980-33574956	-2.03767	0.00526016	-2.71854	0.001762	-0.251001	0.635958	-1.33727	0.000737859	Major facilitator superfamily protein	POT family	H+/oligopeptide_symporter	AT1G68570.1
Glyma.03G125800	Chr03:33939829-33942231	-0.484932	0.61768	0.069314	0.954639	-0.949905	0.00245792	-1.04166	0.00136914	chaperonin 10	Chaperonin 10 Kd subunit	Mitochondrial_chaperonin	AT1G14980.1
Glyma.03G130900	Chr03:34612112-34616010	0.325675	0.837421	-1.33931	0.001762	-0.290991	0.561745	-0.67289	0.0672872	Patatin-like phospholipase family protein	Patatin-like phospholipase; "Domain of unknown function (DUF3336)"	Predicted_esterase_of_the_alpha-beta_hydrolase_superfamily	AT5G04040.1
Glyma.03G131000	Chr03:34622459-34627181	-0.714975	0.320721	-1.00607	0.0175567	0.261721	0.592205	0.235981	0.606098	calmodulin binding	Plant calmodulin-binding domain	NA	AT5G04020.1
Glyma.03G131200	Chr03:34633869-34636918	-1.09271	0.452588	-2.98782	0.001762	0.00197904	0.990015	-0.982995	0.1168	2-oxoglutarate (2OG) and Fe(II)-dependent oxygenase superfamily protein	2OG-Fe(II) oxygenase superfamily	Iron/ascorbate_family_oxidoreductases	AT1G52800.1
Glyma.03G139500	Chr03:35570832-35572671	0.342316	0.900007	0.408361	0.699579	-0.704631	0.182005	-1.03054	0.0247482	unknown protein; FUNCTIONS IN: molecular_function unknown; INVOLVED IN: biological_process unknown; LOCATED IN: cellular_component unknown; EXPRESSED IN: 20 plant structures; EXPRESSED DURING: 11 growth stages.	NA	NA	AT3G52110.2
Glyma.03G141800	Chr03:35784950-35786210	-0.350996	0.872982	-0.524461	0.47897	-0.778214	0.0782235	-1.01255	0.0161859	uv-b-insensitive 4	NA	NA	AT2G42260.1
Glyma.03G141900	Chr03:35787218-35787829	-0.444111	0.695162	-1.47838	0.001762	-0.43666	0.264654	-1.35213	0.000737859	NA	NA	NA	NA
Glyma.03G143800	Chr03:35963776-35965090	-1.486	0.0641238	-1.07959	0.039273	-0.816686	0.0673827	-1.90594	0.000737859	unknown protein; FUNCTIONS IN: molecular_function unknown; INVOLVED IN: biological_process unknown; LOCATED IN: chloroplast; EXPRESSED IN: 9 plant structures; EXPRESSED DURING: LP.04 four leaves visible, LP.02 two leaves visible, petal differentiation and expansion stage, D bilateral stage; BEST Arabidopsis thaliana protein match is: unknown protein (TAIR:AT3G57950.1); Has 1807 Blast hits to 1807…	NA	NA	AT5G06790.1
Glyma.03G144600	Chr03:36021788-36029057	0.223382	0.934029	-0.466865	0.498279	-0.514677	0.302513	-1.03422	0.0155734	DNA polymerase delta small subunit	DNA polymerase alpha/epsilon subunit B	DNA_polymerase_delta,_regulatory_subunit_55	AT2G42120.2
Glyma.03G146400	Chr03:36170480-36174029	-5.94768	0.795775	-2.99607	0.001762	0	1	-1.25593	0.18263	Protein kinase superfamily protein	Protein tyrosine kinase	Serine/threonine_protein_kinase	AT2G41970.1
Glyma.03G147900	Chr03:36353585-36354997	-0.763616	0.236505	-1.92172	0.001762	1.91951	0.000934821	0.811295	0.0250059	Disease resistance-responsive (dirigent-like protein) family protein	Dirigent-like protein	NA	AT3G13650.1
Glyma.03G148100	Chr03:36368591-36369509	-0.72681	0.260942	-0.0458474	0.971283	-1.07078	0.000934821	-1.18334	0.000737859	Histone superfamily protein	Core histone H2A/H2B/H3/H4	Histone_2A	AT1G08880.1
Glyma.03G149200	Chr03:36464867-36470539	-1.87603	0.156493	-2.21802	0.0115846	-1.48558	1	-3.02596	0.026481	Major facilitator superfamily protein	Sugar (and other) transporter	Predicted_transporter_(major_facilitator_superfamily)	AT2G48020.1
Glyma.03G150600	Chr03:36567083-36571305	-0.185404	0.934912	0.17347	0.865108	-0.511235	0.187241	-1.04754	0.00193389	GTP binding Elongation factor Tu family protein	Elongation factor Tu domain 2; "Elongation factor Tu C-terminal domain"; "Elongation factor Tu GTP binding domain"	Mitochondrial_translation_elongation_factor_Tu	AT4G02930.1
Glyma.03G154000	Chr03:36898113-36903520	-0.651219	0.730967	-0.624447	0.550561	-1.02289	0.0849703	-1.31241	0.0250059	ARM repeat protein interacting with ABF2	Armadillo/beta-catenin-like repeat; "BTB/POZ domain"	Karyopherin_(importin)_alpha	AT5G19330.1
Glyma.03G154200	Chr03:36924883-36926470	0.167176	0.943076	0.340415	0.641426	-1.24311	0.000934821	-1.71874	0.000737859	PATATIN-like protein 9	Patatin-like phospholipase	Ca2+-independent_phospholipase_A2	AT3G63200.1
Glyma.03G159000	Chr03:37428684-37433788	0.871767	0.555082	-0.244277	0.870704	0.488767	1	-1.34672	0.0199557	alpha/beta-Hydrolases superfamily protein	Lipase (class 3)	Predicted_lipase	AT2G30550.2
Glyma.03G166000	Chr03:38068481-38070661	-0.788353	0.244853	-0.290362	0.720183	-0.897833	0.00732005	-1.39352	0.000737859	unknown protein; BEST Arabidopsis thaliana protein match is: unknown protein (TAIR:AT1G04030.1); Has 1807 Blast hits to 1807 proteins in 277 species: Archae - 0; Bacteria - 0; Metazoa - 736; Fungi - 347; Plants - 385; Viruses - 0; Other Eukaryotes - 339 (source: NCBI BLink).	NA	NA	AT5G44040.1
Glyma.03G176600	Chr03:38951655-38961330	-1.95021	0.155121	-2.58989	0.00448057	0.370984	1	-0.325898	0.677431	WRKY family transcription factor family protein	WRKY DNA -binding domain	NA	AT2G37260.1
Glyma.03G180900	Chr03:39267447-39269246	0.163016	0.976781	-0.516184	0.710666	-0.138362	1	-2.68082	0.0464397	plasma membrane intrinsic protein 2A	Major intrinsic protein	Aquaporin_(major_intrinsic_protein_family)	AT3G53420.2
Glyma.03G189100	Chr03:40010081-40013954	-0.301246	0.886505	-1.00112	0.0332872	0.22783	0.714291	-0.140565	0.794744	Exostosin family protein	Exostosin family	Acetylglucosaminyltransferase_EXT1/exostosin_1	AT5G03795.1
Glyma.03G189600	Chr03:40045931-40048046	-0.56618	0.574697	-1.25514	0.001762	-0.218689	0.736691	-0.440292	0.529279	sequence-specific DNA binding transcription factors	NA	Transcription_factor_GT-2_and_related_proteins,_contains_trihelix_DNA-binding/SANT_domain	AT3G10040.1
Glyma.03G192200	Chr03:40317538-40321336	0.53739	0.744803	0.328235	0.804057	-0.558555	0.405458	-1.1071	0.0378426	growth-regulating factor 4	QLQ; "WRC"	NA	AT3G52910.1
Glyma.03G193800	Chr03:40458060-40461275	-0.212184	0.914671	-1.58758	0.001762	-1.34974	0.000934821	-1.01177	0.00436014	uridine-ribohydrolase 1	Inosine-uridine preferring nucleoside hydrolase	Predicted_inosine-uridine_preferring_nucleoside_hydrolase	AT2G36310.1
Glyma.03G195600	Chr03:40572654-40574141	-0.695411	0.692661	-1.4084	0.0460889	-1.02351	0.10876	-1.25718	0.0247482	Ferritin/ribonucleotide reductase-like family protein	Ribonucleotide reductase, small chain	Ribonucleotide_reductase,_beta_subunit	AT3G27060.1
Glyma.03G196400	Chr03:40607543-40609281	0.112928	0.969985	0.243994	0.802036	-0.588428	0.13373	-1.01574	0.00436014	Glutaredoxin family protein	Glutaredoxin	Glutaredoxin-related_protein	AT5G03870.1
Glyma.03G199800	Chr03:40872785-40874231	-1.4974	0.0677535	-1.9361	0.001762	0.628568	0.25511	-1.15439	0.0114733	Symbols:	NA	NA	81.97
Glyma.03G200900	Chr03:40955129-40957292	-1.05651	0.0826596	-1.11944	0.0107455	-1.09148	0.000934821	-1.23894	0.000737859	Eukaryotic aspartyl protease family protein	Eukaryotic aspartyl protease	Aspartyl_protease	AT3G52500.1
Glyma.03G204100	Chr03:41232348-41236699	0.972744	0.606142	-1.44689	0.0454694	1.52373	1	-0.0810653	0.93445	calmodulin-domain protein kinase cdpk isoform 2	EF hand; "Protein kinase domain"	Ca2+/calmodulin-dependent_protein_kinase,_EF-Hand_protein_superfamily	AT3G10660.1
Glyma.03G204700	Chr03:41278379-41280728	0.338385	0.880471	0.60497	0.371731	-0.587102	0.203234	-1.22891	0.00193389	Transducin family protein / WD-40 repeat family protein	WD domain, G-beta repeat	Anaphase_promoting_complex,_Cdc20,_Cdh1,_and_Ama1_subunits	AT4G33270.1
Glyma.03G205000	Chr03:41311450-41318534	-0.00656355	0.997207	-0.436289	0.4995	-0.72807	0.0409937	-1.1246	0.000737859	unknown protein; Has 145 Blast hits to 145 proteins in 60 species: Archae - 0; Bacteria - 0; Metazoa - 99; Fungi - 0; Plants - 40; Viruses - 0; Other Eukaryotes - 6 (source: NCBI BLink).	NA	NA	AT3G54750.1
Glyma.03G206000	Chr03:41382396-41385484	-0.00186021	0.998121	0.11337	0.943336	-0.0357921	0.966089	-1.0488	0.033415	unknown protein; Has 38 Blast hits to 38 proteins in 14 species: Archae - 0; Bacteria - 2; Metazoa - 0; Fungi - 0; Plants - 36; Viruses - 0; Other Eukaryotes - 0 (source: NCBI BLink).	NA	NA	AT5G06590.1
Glyma.03G215300	Chr03:41985485-41987387	-0.238936	0.902242	0.025652	0.984449	-0.795251	0.0274848	-1.29827	0.000737859	ribosomal protein L18	Ribosomal protein L18e/L15	60s_ribosomal_protein_L18	AT3G05590.1
Glyma.03G216100	Chr03:42033379-42035747	-0.089307	0.98527	-0.578388	0.39881	-0.840795	0.133531	-1.16677	0.0083207	glycosyl hydrolase 9B13	Glycosyl hydrolase family 9	NA	AT4G02290.1
Glyma.03G217500	Chr03:42137960-42142595	-0.0246147	0.993247	0.532465	0.318934	-0.669036	0.0506193	-1.00352	0.00392805	cellulose synthase-like D5	Cellulose synthase	NA	AT1G02730.1
Glyma.03G219200	Chr03:42276171-42281598	-0.391275	0.775968	0.034385	0.979882	-0.753588	0.0257385	-1.00539	0.0048047	Minichromosome maintenance (MCM2/3/5) family protein	MCM2/3/5 family	DNA_replication_licensing_factor,_MCM7_component	AT4G02060.2
Glyma.03G222700	Chr03:42554891-42556472	-2.85919	0.00526016	-2.96681	0.001762	-0.267084	0.601958	-0.248754	0.582933	NAD(P)-binding Rossmann-fold superfamily protein	short chain dehydrogenase	Reductases_with_broad_range_of_substrate_specificities	AT2G47140.1
Glyma.03G233200	Chr03:43400349-43401319	0.669502	1	-0.387747	1	-0.544559	0.690922	-2.0256	0.0395838	NA	NA	NA	NA
Glyma.03G241000	Chr03:43943692-43948197	-0.767924	0.561715	-1.7165	0.00986827	-0.0638781	0.949535	-0.701101	0.229395	Major facilitator superfamily protein	Sugar (and other) transporter	Predicted_transporter_(major_facilitator_superfamily)	AT1G54730.2
Glyma.03G241300	Chr03:43961028-43963309	-0.383721	0.770334	0.150699	0.898536	-0.583434	0.123537	-1.03155	0.00436014	Ribosomal protein S11 family protein	Ribosomal protein S11	40S_ribosomal_protein_S14	AT3G52580.1
Glyma.03G241500	Chr03:43970514-43975246	0.0176075	0.995719	-1.19355	0.001762	-0.374212	0.410952	-0.397456	0.329992	Major facilitator superfamily protein	Sugar (and other) transporter	Predicted_transporter_(major_facilitator_superfamily)	AT1G54730.2
Glyma.03G242400	Chr03:44043852-44051476	0.301355	0.873743	-1.38677	0.001762	-0.416248	0.43301	-0.984622	0.0190579	dehydroquinate dehydratase, putative / shikimate dehydrogenase, putative	Shikimate dehydrogenase substrate binding domain; "Type I 3-dehydroquinase"	Pentafunctional_AROM_protein	AT3G06350.1
Glyma.03G247100	Chr03:44393592-44398029	-0.180933	0.94313	-2.18173	0.001762	-0.073654	0.924535	-0.719876	0.0641468	bZIP transcription factor family protein	Basic leucine-zipper C terminal; "bZIP transcription factor"	NA	AT5G28770.2
Glyma.03G249400	Chr03:44557288-44557836	-0.534633	0.735652	-0.85951	0.138421	-0.808513	0.127664	-1.06825	0.0289133	NA	NA	NA	NA
Glyma.03G249900	Chr03:44595526-44597546	-0.81252	0.759085	-1.33485	0.0399053	0.915341	0.231691	1.5394	0.0048047	ARABIDOPSIS THALIANA PEROXYGENASE 2	Caleosin related protein	NA	AT5G55240.1
Glyma.03G250800	Chr03:44645122-44649834	0.311578	0.888288	-1.26838	0.0175567	2.70509	0.000934821	1.01732	0.0247482	threonine aldolase 1	Beta-eliminating lyase	Threonine_aldolase	AT1G08630.4
Glyma.03G254300	Chr03:44946059-44947230	0.582267	0.724682	-2.3809	0.00986827	0.196402	0.810808	0.685139	0.169626	chitinase A	Glycosyl hydrolases family 18	NA	AT5G24090.1
Glyma.03G260600	Chr03:45436473-45445236	-1.07293	0.08936	-1.58897	0.001762	0.829814	0.0249961	-0.417929	0.324998	D-arabinono-1,4-lactone oxidase family protein	D-arabinono-1,4-lactone oxidase ; "FAD binding domain "	D-arabinono-1,_4-lactone_oxidase	AT2G46760.1
Glyma.03G261900	Chr03:45513477-45516887	-1.10361	0.344529	-1.20572	0.12426	-0.549274	0.464566	-1.30085	0.04824	Protein kinase superfamily protein	Protein tyrosine kinase	Serine/threonine_protein_kinase	AT2G46850.1
Glyma.03G262300	Chr03:45569951-45571510	0.413757	0.824222	-1.31808	0.0107455	-0.505031	0.393047	0.528887	0.257866	photosystem I light harvesting complex gene 2	Chlorophyll A-B binding protein	NA	AT3G61470.1
Glyma.04G001100	Chr04:101294-104020	0.156945	0.961449	0.153069	0.911339	-0.479245	0.335744	-1.0058	0.0152517	Cyclin B2;3	Cyclin, C-terminal domain; "Cyclin, N-terminal domain"	Cyclin_B_and_related_kinase-activating_proteins	AT1G20610.1
Glyma.04G002500	Chr04:206147-207937	0.0603743	0.987483	-0.346993	0.729702	-1.00248	0.026421	-1.53423	0.000737859	anti- silencing function 1b	ASF1 like histone chaperone	Histone_chaperone_involved_in_gene_silencing	AT5G38110.1
Glyma.04G003200	Chr04:266856-268299	-0.542357	0.529804	-0.586756	0.239841	-1.74339	0.000934821	-1.77655	0.000737859	plasma membrane intrinsic protein 3	Major intrinsic protein	Aquaporin_(major_intrinsic_protein_family)	AT4G35100.2
Glyma.04G004600	Chr04:392962-396685	-0.843806	0.415556	-1.42306	0.00789502	-0.537854	0.314373	-0.51738	0.30706	Glycosyl hydrolase family 10 protein	Glycosyl hydrolase family 10	NA	AT4G38650.1
Glyma.04G007100	Chr04:545440-546561	-0.235256	0.951277	-1.08689	0.149375	-1.36669	0.0175808	-1.13686	0.0453773	SAUR-like auxin-responsive protein family	Auxin responsive protein	NA	AT4G34760.1
Glyma.04G010600	Chr04:837360-842109	-3.99852	0.102576	-3.54098	0.001762	-0.284917	1	-1.49858	0.0912659	SEC14-like 3	CRAL/TRIO, N-terminal domain; "CRAL/TRIO domain"	Phosphatidylinositol_transfer_protein_SEC14_and_related_proteins	AT2G21540.2
Glyma.04G011400	Chr04:875570-876650	-2.03404	0.0641238	-1.27652	0.0150569	-0.119114	0.910075	-0.461777	0.376706	Arabidopsis protein of unknown function (DUF241)	Arabidopsis protein of unknown function	NA	AT2G17080.1
Glyma.04G014700	Chr04:1123672-1125309	-0.82893	0.490835	-1.81241	0.001762	2.14381	0.0120908	1.25326	0.04824	xylem cysteine peptidase 2	Papain family cysteine protease; "Cathepsin propeptide inhibitor domain (I29)"	Cysteine_proteinase_Cathepsin_F	AT1G20850.1
Glyma.04G017800	Chr04:1393134-1394192	-0.22171	0.947277	0.235748	0.846135	-0.73116	0.106387	-1.12736	0.00971482	unknown protein; Has 35333 Blast hits to 34131 proteins in 2444 species: Archae - 798; Bacteria - 22429; Metazoa - 974; Fungi - 991; Plants - 531; Viruses - 0; Other Eukaryotes - 9610 (source: NCBI BLink).	NA	NA	AT5G42330.1
Glyma.04G018400	Chr04:1436019-1443342	-0.5052	0.830106	-2.52503	0.001762	-0.663226	0.408884	-1.4645	0.0173624	unknown protein; FUNCTIONS IN: molecular_function unknown; INVOLVED IN: biological_process unknown; LOCATED IN: cellular_component unknown; BEST Arabidopsis thaliana protein match is: unknown protein (TAIR:AT3G55760.3).	NA	NA	AT1G42430.2
Glyma.04G018800	Chr04:1478620-1480190	-2.05927	0.0486785	-2.2163	0.001762	-2.41296	0.000934821	-1.79443	0.000737859	Arabidopsis protein of unknown function (DUF241)	Arabidopsis protein of unknown function	NA	AT1G76240.1
Glyma.04G020300	Chr04:1600551-1601824	0.231187	0.93651	-1.71807	0.001762	-0.892061	0.104803	-0.604366	0.207732	Cupredoxin superfamily protein	Copper binding proteins, plastocyanin/azurin family	NA	AT1G20340.1
Glyma.04G022700	Chr04:1785556-1788191	0.279633	0.94579	0.0572839	0.978542	-0.565603	0.4081	-1.2925	0.0431481	unknown protein; FUNCTIONS IN: molecular_function unknown; INVOLVED IN: biological_process unknown; LOCATED IN: mitochondrion, plastid; EXPRESSED IN: 7 plant structures; EXPRESSED DURING: C globular stage, F mature embryo stage, petal differentiation and expansion stage, E expanded cotyledon stage, D bilateral stage; Has 46 Blast hits to 46 proteins in 14 species: Archae - 0; Bacteria - 2; Metazo…	NA	NA	AT1G11320.1
Glyma.04G024700	Chr04:1967918-1968296	-0.151438	0.978427	0.798349	0.23617	-1.42834	0.197426	-1.24171	0.0389193	unknown protein; FUNCTIONS IN: molecular_function unknown; INVOLVED IN: biological_process unknown; LOCATED IN: cellular_component unknown; Has 30201 Blast hits to 17322 proteins in 780 species: Archae - 12; Bacteria - 1396; Metazoa - 17338; Fungi - 3422; Plants - 5037; Viruses - 0; Other Eukaryotes - 2996 (source: NCBI BLink).	NA	NA	AT1G75717.1
Glyma.04G025100	Chr04:2005499-2008603	-1.26503	0.219168	-1.27031	0.0427349	-2.6528	0.000934821	-2.21165	0.00136914	lysine decarboxylase family protein	Possible lysine decarboxylase	NA	AT2G37210.1
Glyma.04G030900	Chr04:2502100-2507434	0.295829	0.870759	-1.54534	0.001762	-0.733759	0.0457991	-0.94203	0.0173624	unknown protein; FUNCTIONS IN: molecular_function unknown; INVOLVED IN: N-terminal protein myristoylation, anaerobic respiration; LOCATED IN: cellular_component unknown; EXPRESSED IN: leaf apex, inflorescence meristem, hypocotyl, root, flower; EXPRESSED DURING: petal differentiation and expansion stage; Has 47 Blast hits to 47 proteins in 13 species: Archae - 0; Bacteria - 0; Metazoa - 0; Fungi -…	NA	NA	AT1G19530.1
Glyma.04G041200	Chr04:3281160-3283141	0.489161	0.78999	-1.38156	0.0315444	0.0252622	0.980879	2.10391	0.000737859	related to AP2 1	AP2 domain	NA	AT1G46768.1
Glyma.04G043500	Chr04:3491422-3493873	-0.558308	0.86903	-0.45352	0.791627	-1.41162	0.0811904	-2.00011	0.018778	Cyclin A3;1	Cyclin, N-terminal domain; "Cyclin, C-terminal domain"	G2/Mitotic-specific_cyclin_A	AT5G43080.1
Glyma.04G043600	Chr04:3496290-3499057	-0.564436	0.658863	-0.480195	0.608932	-0.38795	0.38786	-1.12582	0.0107716	Cyclin A3;1	Cyclin, C-terminal domain; "Cyclin, N-terminal domain"	G2/Mitotic-specific_cyclin_A	AT5G43080.1
Glyma.04G043700	Chr04:3500309-3503486	-0.621086	0.772925	-0.265978	0.877489	-0.226458	0.804689	-1.18575	0.0324933	Cyclin A3;1	Cyclin, C-terminal domain; "Cyclin, N-terminal domain"	G2/Mitotic-specific_cyclin_A	AT5G43080.1
Glyma.04G049700	Chr04:4028380-4032168	-1.17463	0.146897	-1.76354	0.001762	1.06024	0.0476278	0.359568	0.587258	glycosyl hydrolase family 10 protein / carbohydrate-binding domain-containing protein	Carbohydrate binding domain; "Glycosyl hydrolase family 10"	NA	AT1G58370.1
Glyma.04G050300	Chr04:4092202-4094078	1.47295	0.00526016	-1.70681	0.001762	-1.05655	0.000934821	-1.23334	0.000737859	Zinc finger C-x8-C-x5-C-x3-H type family protein	Zinc finger C-x8-C-x5-C-x3-H type (and similar)	NA	AT2G25900.2
Glyma.04G051000	Chr04:4142877-4145133	0.0475005	0.992672	-0.891973	0.232172	0.337925	0.522354	-1.04269	0.00902028	myb-like transcription factor family protein	Myb-like DNA-binding domain	NA	AT5G56840.1
Glyma.04G052100	Chr04:4228425-4236655	-2.96829	0.0558654	-2.71821	0.001762	1.30275	1	0.645856	0.245005	cytochrome P450, family 711, subfamily A, polypeptide 1	Cytochrome P450	Cytochrome_P450_CYP3/CYP5/CYP6/CYP9_subfamilies	AT2G26170.1
Glyma.04G060600	Chr04:4946983-4948216	-0.407299	0.74944	-0.0939064	0.936704	-0.73456	0.0267763	-1.02877	0.00136914	early nodulin-like protein 14	Plastocyanin-like domain	NA	AT2G25060.1
Glyma.04G062500	Chr04:5158261-5163060	-0.450822	0.718832	-1.00203	0.0242919	-0.0391631	0.952773	-0.271203	0.537317	response regulator 12	Response regulator receiver domain; "Myb-like DNA-binding domain"	NA	AT2G25180.1
Glyma.04G069900	Chr04:5836510-5840001	0.487912	0.773045	-0.188177	0.888083	-0.466411	0.379831	-1.0233	0.018778	DNA-binding protein phosphatase 1	Protein phosphatase 2C	Serine/threonine_protein_phosphatase	AT2G25620.1
Glyma.04G070500	Chr04:5898224-5900654	-2.63676	0.0256985	-4.27391	0.001762	-3.03391	0.120653	-1.35608	0.00724298	2-oxoglutarate (2OG) and Fe(II)-dependent oxygenase superfamily protein	2OG-Fe(II) oxygenase superfamily	Iron/ascorbate_family_oxidoreductases	AT1G52820.1
Glyma.04G070600	Chr04:5909494-5911954	-2.11829	0.0233322	-2.2825	0.001762	0.0672896	0.938855	-0.410064	0.375596	2-oxoglutarate (2OG) and Fe(II)-dependent oxygenase superfamily protein	2OG-Fe(II) oxygenase superfamily	Iron/ascorbate_family_oxidoreductases	AT1G52820.1
Glyma.04G071600	Chr04:5958235-5969490	-0.32321	0.905805	-0.55595	0.498613	-0.951637	0.0445953	-1.56232	0.00297804	mitotic-like cyclin 3B from Arabidopsis	Cyclin, C-terminal domain; "Cyclin, N-terminal domain"	G2/Mitotic-specific_cyclin_A	AT5G11300.1
Glyma.04G076500	Chr04:6419019-6424367	-1.35581	0.0209969	-1.40529	0.001762	-0.492106	0.271242	-0.669743	0.0793698	Cellulose-synthase-like C5	Glycosyl transferase family 2	NA	AT4G31590.1
Glyma.04G078000	Chr04:6523079-6524075	-0.56407	0.753093	-2.31484	0.001762	-0.220954	0.777893	-1.39032	0.0252416	SAUR-like auxin-responsive protein family	Auxin responsive protein	NA	AT4G31320.1
Glyma.04G080300	Chr04:6754097-6759653	-0.775986	0.197273	-1.69815	0.001762	-0.221565	0.656822	-0.438403	0.263456	Sulfite exporter TauE/SafE family protein	Sulfite exporter TauE/SafE	NA	AT2G25737.1
Glyma.04G083200	Chr04:7019275-7020984	-1.11081	0.106431	-1.17298	0.034565	0.953951	0.0409937	-0.0266945	0.970946	tonoplast intrinsic protein 4;1	Major intrinsic protein	Aquaporin_(major_intrinsic_protein_family)	AT2G25810.1
Glyma.04G089700	Chr04:7821055-7827386	-0.70632	0.355698	-1.60174	0.001762	0.586866	0.110935	-0.354265	0.386767	phosphoenolpyruvate carboxykinase 1	Phosphoenolpyruvate carboxykinase	NA	AT4G37870.1
Glyma.04G091800	Chr04:8103467-8105859	-0.621778	0.414561	-1.26167	0.001762	-0.834083	0.0144393	-0.629432	0.0984059	Eukaryotic aspartyl protease family protein	Eukaryotic aspartyl protease	Aspartyl_protease	AT1G09750.1
Glyma.04G092100	Chr04:8110168-8111329	-0.459628	0.876488	-0.319307	1	-0.301688	0.585756	-1.6405	0.00136914	dicarboxylate carrier 2	Mitochondrial carrier protein	Mitochondrial_oxoglutarate/malate_carrier_proteins	AT4G24570.1
Glyma.04G092900	Chr04:8221059-8224789	0.103525	0.983964	-2.03848	0.001762	1.40509	0.022712	0.710119	0.0907069	sequence-specific DNA binding transcription factors;transcription regulators	NA	NA	AT5G09460.1
Glyma.04G102600	Chr04:9480144-9484815	-2.81238	0.00526016	-2.32847	0.001762	0.474495	0.425978	-1.81495	0.000737859	Major facilitator superfamily protein	Sugar (and other) transporter	Predicted_transporter_(major_facilitator_superfamily)	AT1G34580.1
Glyma.04G102700	Chr04:9488774-9494564	-2.45941	0.00526016	-2.19101	0.001762	-0.477338	0.464849	-1.95837	0.000737859	Major facilitator superfamily protein	Sugar (and other) transporter	Predicted_transporter_(major_facilitator_superfamily)	AT1G34580.1
Glyma.04G112800	Chr04:12649914-12651280	0.21475	0.958609	-2.04143	0.0115846	-0.801177	0.420947	1.27396	0.0433758	photosystem I subunit G	Photosystem I psaG / psaK	NA	AT1G55670.1
Glyma.04G118700	Chr04:14122925-14124014	-0.506437	0.656843	-0.419181	0.58032	-0.514624	0.317456	-1.04839	0.0140565	Plant invertase/pectin methylesterase inhibitor superfamily protein	Plant invertase/pectin methylesterase inhibitor	NA	AT5G62350.1
Glyma.04G119600	Chr04:14443109-14447983	-0.114665	0.975439	-0.219363	0.850324	-0.996812	0.0487564	-1.11703	0.0130911	SKU5 similar 1	Multicopper oxidase; "Multicopper oxidase"; "Multicopper oxidase"	Multicopper_oxidases	AT4G25240.1
Glyma.04G120400	Chr04:14798642-14802959	0	0.00526016	-2.28103	0.00789502	0	1	-1.39724	1	Family of unknown function (DUF566)	Family of unknown function (DUF566)	NA	AT4G25190.2
Glyma.04G154600	Chr04:35927331-35930582	-0.585509	0.726326	-0.374852	0.717413	-1.1781	0.0309825	-1.63951	0.00524623	unknown protein; FUNCTIONS IN: molecular_function unknown; INVOLVED IN: biological_process unknown; LOCATED IN: endomembrane system; EXPRESSED IN: 23 plant structures; EXPRESSED DURING: 15 growth stages; Has 30201 Blast hits to 17322 proteins in 780 species: Archae - 12; Bacteria - 1396; Metazoa - 17338; Fungi - 3422; Plants - 5037; Viruses - 0; Other Eukaryotes - 2996 (source: NCBI BLink).	NA	NA	AT5G53650.1
Glyma.04G160100	Chr04:39659935-39663738	-1.04723	0.0341777	-1.22395	0.001762	-0.674922	0.0575522	-0.992795	0.00344809	COBRA-like extracellular glycosyl-phosphatidyl inositol-anchored protein family	COBRA-like protein	NA	AT5G60920.1
Glyma.04G167900	Chr04:42124873-42127039	0.874747	0.585463	-3.15925	0.0115846	-0.672072	0.528171	1.98878	0.0130911	light-harvesting chlorophyll-protein complex I subunit A4	Chlorophyll A-B binding protein	NA	AT3G47470.1
Glyma.04G171800	Chr04:42883857-42885013	-1.68508	0.0124072	-2.62706	0.001762	-2.6963	0.000934821	-1.77413	0.000737859	organic cation/carnitine transporter 2	Sugar (and other) transporter	NA	AT1G79360.1
Glyma.04G171900	Chr04:42886028-42886755	-2.53677	0.00526016	-4.21703	0.001762	-2.3015	0.000934821	-2.67615	0.000737859	organic cation/carnitine transporter 3	Sugar (and other) transporter	NA	AT1G16390.1
Glyma.04G179500	Chr04:44452522-44463121	-1.25357	0.182371	-1.61373	0.0566115	-1.27107	0.000934821	-1.74603	0.000737859	Gibberellin-regulated family protein	Gibberellin regulated protein	NA	AT5G14920.1
Glyma.04G198900	Chr04:47113594-47117335	-0.43688	0.697109	-0.393351	0.546498	-0.883322	0.0090278	-1.2386	0.000737859	translocase inner membrane subunit 8	Tim10/DDP family zinc finger	Mitochondrial_import_inner_membrane_translocase,_subunit_TIM8	AT5G50810.1
Glyma.04G207800	Chr04:48023280-48029971	-0.595213	0.494413	-0.209797	0.825627	-0.928776	0.00787713	-1.13433	0.000737859	fatty acid amide hydrolase	Amidase	Amidases	AT5G64440.1
Glyma.04G213900	Chr04:48558151-48562318	-2.07619	0.00526016	-3.11226	0.001762	0.933199	0.0144393	-1.48532	0.000737859	alcohol dehydrogenase 1	Zinc-binding dehydrogenase; "Alcohol dehydrogenase GroES-like domain"	Alcohol_dehydrogenase,_class_III	AT1G77120.1
Glyma.04G222100	Chr04:49277862-49279646	-0.622752	0.720332	-3.0283	0.039273	-0.13146	0.895371	0.556735	0.499612	expansin A8	Pollen allergen; "Rare lipoprotein A (RlpA)-like double-psi beta-barrel"	NA	AT2G40610.1
Glyma.04G227500	Chr04:49695528-49696967	0.295913	0.935602	-0.0767342	0.969363	-0.6092	0.406626	-1.53056	0.025764	unknown protein; BEST Arabidopsis thaliana protein match is: unknown protein (TAIR:AT5G54150.1); Has 115 Blast hits to 109 proteins in 25 species: Archae - 0; Bacteria - 0; Metazoa - 10; Fungi - 0; Plants - 100; Viruses - 0; Other Eukaryotes - 5 (source: NCBI BLink).	NA	NA	AT4G27660.1
Glyma.04G235900	Chr04:50399334-50405613	-0.571984	0.808754	-1.3672	0.0427349	0.594152	0.484538	-0.091535	0.914402	Calcium-binding EF-hand family protein	NA	Ca2+/calmodulin-dependent_protein_phosphatase_(calcineurin_subunit_B),_EF-Hand_superfamily_protein	AT5G24270.2
Glyma.04G236200	Chr04:50431032-50435301	-0.666432	0.367346	-1.34603	0.001762	-0.863806	0.00381697	-1.10092	0.00136914	pectin methylesterase PCR fragment F	Plant invertase/pectin methylesterase inhibitor; "Pectinesterase"	NA	AT5G53370.1
Glyma.04G238100	Chr04:50659421-50660729	-0.150996	0.968711	-1.24301	0.0476056	-0.180962	0.881798	-1.30221	0.0297169	Nodulin MtN3 family protein	Sugar efflux transporter for intercellular exchange	NA	AT5G53190.1
Glyma.04G239700	Chr04:50817841-50822050	-0.687558	1	-1.81283	0.0141959	-1.04695	1	2.24414	1	Leucine-rich repeat transmembrane protein kinase family protein	Leucine Rich Repeat; "Protein kinase domain"; "Leucine rich repeat N-terminal domain"	Serine/threonine_protein_kinase	AT5G48940.1
Glyma.04G242300	Chr04:51036741-51037897	-1.22465	0.0256985	-2.5503	0.001762	-1.05497	0.00172635	-0.862116	0.111334	plantacyanin	Plastocyanin-like domain	NA	AT2G02850.1
Glyma.04G243000	Chr04:51109533-51115501	-0.346876	0.812666	-1.95865	0.001762	0.203685	0.71995	-0.456198	0.246275	Thiamin diphosphate-binding fold (THDP-binding) superfamily protein	Dehydrogenase E1 component	Branched_chain_alpha-keto_acid_dehydrogenase_complex,_alpha_subunit	AT5G09300.2
Glyma.04G245100	Chr04:51257283-51265241	-0.401004	0.770317	-0.523298	0.31727	-0.840243	0.00956388	-1.0003	0.00344809	UDP-sugar pyrophosphorylase	UTP--glucose-1-phosphate uridylyltransferase	UDP-N-acetylglucosamine_pyrophosphorylase	AT5G52560.1
Glyma.04G247300	Chr04:51443400-51452808	-1.68005	0.140615	-2.56051	0.00568368	0.233565	0.814357	-1.59736	0.00724298	beta-galactosidase 16	Glycosyl hydrolases family 35	Beta-galactosidase	AT1G77410.1
Glyma.04G249600	Chr04:51619326-51623683	-0.143627	0.970427	-0.695176	0.342201	-0.0174048	0.983989	-1.22762	0.0155734	Plant protein of unknown function (DUF869)	Plant protein of unknown function (DUF869)	NA	AT1G77580.1
Glyma.04G250200	Chr04:51671514-51681157	-0.0779216	0.985714	-0.547358	0.529364	-1.08875	0.030281	-1.17523	0.0161859	P-loop containing nucleoside triphosphate hydrolases superfamily protein	NA	Replication_factor_C,_subunit_RFC1_(large_subunit)	AT1G77620.1
Glyma.04G252700	Chr04:51934936-51939413	0.0445405	0.992251	-0.23243	0.872575	-0.576132	0.328585	-1.08256	0.0451632	putative protein kinase 1	Protein kinase domain	Dual_specificity;_serine/threonine_and_tyrosine_kinase	AT1G77720.1
Glyma.04G253900	Chr04:52070041-52071735	-0.0285513	0.994672	-0.686035	0.341374	-0.0504456	0.949883	-1.32347	0.0048047	unknown protein; Has 21 Blast hits to 21 proteins in 8 species: Archae - 0; Bacteria - 0; Metazoa - 0; Fungi - 0; Plants - 21; Viruses - 0; Other Eukaryotes - 0 (source: NCBI BLink).	NA	NA	AT1G36940.1
Glyma.04G254300	Chr04:52099465-52105171	-0.118385	0.97612	-1.41926	0.0471262	0.850824	0.167786	0.457049	0.480805	serine hydroxymethyltransferase 7	Serine hydroxymethyltransferase	Glycine/serine_hydroxymethyltransferase	AT1G36370.1
Glyma.04G256800	Chr04:52288291-52293156	0.266029	0.897784	0.0511922	0.971283	-0.680625	0.0911633	-1.08422	0.00644897	P-loop containing nucleoside triphosphate hydrolases superfamily protein	Deoxynucleoside kinase	Mitochondrial_thymidine_kinase_2/deoxyguanosine_kinase	AT1G72040.1
Glyma.05G002500	Chr05:182080-185308	-0.584387	0.508126	-3.50184	0.001762	-1.07239	0.0242544	-2.22552	0.000737859	glucuronokinase G	GHMP kinases C terminal ; "GHMP kinases N terminal domain"	NA	AT3G01640.1
Glyma.05G006600	Chr05:589984-593584	0.308431	0.880471	-1.04168	0.0183121	1.17138	0.00172635	0.761039	0.0576057	NAD(P)-binding Rossmann-fold superfamily protein	NAD dependent epimerase/dehydratase family	Flavonol_reductase/cinnamoyl-CoA_reductase	AT5G14700.1
Glyma.05G009800	Chr05:846956-847984	-0.551941	0.90871	-0.722105	0.704711	-3.65727	0.0703726	-1.78896	0.0403898	NA	NA	NA	NA
Glyma.05G010600	Chr05:931675-938586	-1.3919	0.166502	-1.34059	0.0250121	0.443482	0.523548	-0.300486	0.555415	K+ transporter 1	Domain of unknown function (DUF3354); "Ankyrin repeat"; "Ion transport protein"; "Cyclic nucleotide-binding domain"	K+-channel_ERG_and_related_proteins,_contain_PAS/PAC_sensor_domain	AT2G26650.1
Glyma.05G020600	Chr05:1836094-1841454	-0.324618	0.838556	-0.625476	0.19999	-1.11841	0.000934821	-1.34048	0.000737859	RPA70-kDa subunit B	Replication factor-A protein 1, N-terminal domain; "Replication factor-A C terminal domain"; "OB-fold nucleic acid binding domain"	Single-stranded_DNA-binding_replication_protein_A_(RPA),_large_(70_kD)_subunit_and_related_ssDNA-binding_proteins	AT5G08020.1
Glyma.05G022900	Chr05:2008571-2009867	0.445946	0.767575	-1.09725	0.0197932	-0.254293	0.719423	0.00119291	0.996333	photosystem I subunit F	Photosystem I reaction centre subunit III	NA	AT1G31330.1
Glyma.05G029200	Chr05:2510681-2517754	0.356086	0.793348	-0.830621	0.057829	-0.517781	0.168536	-1.61168	0.000737859	aldehyde dehydrogenase 12A1	Aldehyde dehydrogenase family	Aldehyde_dehydrogenase	AT5G62530.1
Glyma.05G033800	Chr05:2933200-2939265	0.16176	0.969985	0.178	0.925906	-1.18609	0.0514464	-1.3276	0.0252416	S-adenosyl-L-methionine-dependent methyltransferases superfamily protein	rRNA small subunit methyltransferase G	NA	AT5G50110.1
Glyma.05G034100	Chr05:2989077-2990227	-0.228216	0.917576	-0.539352	0.372616	-0.914945	0.02386	-1.23895	0.000737859	NA	NA	NA	NA
Glyma.05G034700	Chr05:3046413-3050274	-0.989254	0.219168	-0.413373	0.60431	-1.19212	0.000934821	-1.19565	0.00392805	GATA type zinc finger transcription factor family protein	LIM domain	Regulatory_protein_MLP_and_related_LIM_proteins	AT1G10200.1
Glyma.05G040700	Chr05:3670312-3672199	-0.822179	0.665702	-1.24437	0.043236	-1.81008	0.0101191	-0.882605	0.0705952	myb domain protein 86	Myb-like DNA-binding domain	Transcription_factor,_Myb_superfamily	AT5G26660.1
Glyma.05G042300	Chr05:3777627-3780303	-1.13826	0.585678	-0.319748	1	-0.117925	0.925083	-2.89646	0.00644897	Calcineurin-like metallo-phosphoesterase superfamily protein	Calcineurin-like phosphoesterase	NA	AT4G24730.3
Glyma.05G043800	Chr05:3908417-3909162	-0.265695	0.951277	-1.24131	0.019057	-1.16789	0.0637848	-0.444063	0.398509	NA	NA	NA	NA
Glyma.05G043900	Chr05:3909497-3911751	-0.481995	0.82097	-1.99294	0.001762	-0.747285	0.153208	-0.441228	0.385282	BTB and TAZ domain protein 2	BTB/POZ domain	NA	AT3G48360.1
Glyma.05G044000	Chr05:3923873-3926045	-1.26552	0.00526016	-2.42738	0.001762	-0.741032	0.0333946	-1.10947	0.00136914	Pectin lyase-like superfamily protein	Pectate lyase	NA	AT5G63180.1
Glyma.05G046100	Chr05:4114859-4119185	-0.468172	0.692417	-0.161028	0.883805	-0.448002	0.272475	-1.13975	0.00136914	adenylate kinase 1	Adenylate kinase; "Adenylate kinase, active site lid"	Adenylate_kinase	AT5G63400.1
Glyma.05G049300	Chr05:4398233-4401872	-0.624838	0.487773	-0.0977267	0.938547	-0.964344	0.00675021	-1.28098	0.000737859	GRAS family transcription factor	GRAS domain family	NA	AT1G63100.1
Glyma.05G049900	Chr05:4464924-4465689	-0.0435374	1	-3.05588	1	-2.33098	0.0278543	-2.70858	0.00566748	Integrase-type DNA-binding superfamily protein	AP2 domain	NA	AT1G12610.1
Glyma.05G050000	Chr05:4470166-4473102	-2.60368	0.0341777	-2.196	0.0205101	-0.820691	0.186367	-1.83312	0.00759397	unknown protein; FUNCTIONS IN: molecular_function unknown; INVOLVED IN: biological_process unknown; LOCATED IN: cellular_component unknown; BEST Arabidopsis thaliana protein match is: unknown protein (TAIR:AT4G11780.1).	NA	NA	AT4G23020.2
Glyma.05G050400	Chr05:4505730-4507432	0.629478	0.697411	-1.45674	0.0220813	0.424445	0.591349	0.712337	0.18947	TCP family transcription factor	TCP family transcription factor	NA	AT2G45680.1
Glyma.05G054200	Chr05:4921244-4923175	-0.296745	0.870814	-0.595049	0.234817	-0.656844	0.0581016	-1.03233	0.00247339	Predicted AT-hook DNA-binding family protein	Domain of unknown function (DUF296)	NA	AT4G22810.1
Glyma.05G056100	Chr05:5123858-5128473	-0.896894	0.115655	-0.883869	0.0476056	-0.935682	0.0171344	-1.14376	0.00136914	Cupredoxin superfamily protein	Multicopper oxidase; "Multicopper oxidase"; "Multicopper oxidase"	Multicopper_oxidases	AT4G12420.2
Glyma.05G057000	Chr05:5275887-5276788	-0.264534	0.885596	-0.710556	0.126402	-0.955249	0.00245792	-1.07753	0.00193389	Bifunctional inhibitor/lipid-transfer protein/seed storage 2S albumin superfamily protein	Protease inhibitor/seed storage/LTP family	NA	AT1G12100.1
Glyma.05G057100	Chr05:5296960-5298223	-1.12481	0.0504723	-1.19362	0.0175567	-0.578752	0.240088	-0.969959	0.018778	Bifunctional inhibitor/lipid-transfer protein/seed storage 2S albumin superfamily protein	Glycine rich protein family; "Protease inhibitor/seed storage/LTP family"	NA	AT4G12490.1
Glyma.05G057200	Chr05:5305458-5306273	-1.80673	0.00526016	-2.27605	0.001762	-2.01828	0.000934821	-2.31289	0.000737859	Bifunctional inhibitor/lipid-transfer protein/seed storage 2S albumin superfamily protein	Protease inhibitor/seed storage/LTP family	NA	AT4G12510.1
Glyma.05G057500	Chr05:5331373-5332589	-0.954682	0.371996	-1.69319	0.0964806	-1.47501	0.111539	-1.7227	0.0218539	Bifunctional inhibitor/lipid-transfer protein/seed storage 2S albumin superfamily protein	Protease inhibitor/seed storage/LTP family	NA	AT4G12510.1
Glyma.05G057800	Chr05:5350389-5361850	-0.815077	0.22307	-1.32698	0.0107455	-1.06021	0.0196008	-1.09959	0.0294538	Bifunctional inhibitor/lipid-transfer protein/seed storage 2S albumin superfamily protein	Protease inhibitor/seed storage/LTP family	NA	AT2G45180.1
Glyma.05G058100	Chr05:5379220-5381831	-0.777149	0.254668	-0.602366	0.282726	-0.728192	0.0734542	-1.03424	0.0107716	Lactate/malate dehydrogenase family protein	lactate/malate dehydrogenase, alpha/beta C-terminal domain; "lactate/malate dehydrogenase, NAD binding domain"	Lactate_dehydrogenase	AT4G17260.1
Glyma.05G059000	Chr05:5480500-5486887	0.152388	0.966987	0.18855	0.884838	-0.4063	0.42049	-1.02747	0.0161859	protein arginine methyltransferase 7	O-methyltransferase	Arginine_N-methyltransferase	AT4G16570.1
Glyma.05G063100	Chr05:5996691-5999703	0.158031	0.969591	-1.91888	0.001762	0.0618345	0.960069	-0.580418	0.294854	nudix hydrolase homolog 8	NUDIX domain	Predicted_NUDIX_hydrolase_FGF-2_and_related_proteins	AT5G47240.1
Glyma.05G065900	Chr05:6460755-6468689	0.0420546	0.991305	-0.355066	0.680789	-0.456041	0.319183	-1.0618	0.00644897	CLP protease R subunit 4	Clp protease	ATP-dependent_Clp_protease,_proteolytic_subunit	AT4G17040.1
Glyma.05G068000	Chr05:6883815-6887514	0.97145	0.357092	-1.7048	0.0158308	0.677307	1	1.34497	0.0988268	chloroplast beta-amylase	Glycosyl hydrolase family 14	NA	AT4G17090.1
Glyma.05G076700	Chr05:9916141-9917328	0.204817	0.969985	-1.77917	0.0296666	1.65902	0.022712	1.94658	0.00392805	Cupredoxin superfamily protein	Plastocyanin-like domain	NA	AT3G27200.1
Glyma.05G083900	Chr05:14416702-14417619	-2.22168	0.00526016	-2.30832	0.001762	-1.25023	0.00732005	-1.2749	0.0210725	unknown protein; FUNCTIONS IN: molecular_function unknown; INVOLVED IN: biological_process unknown; LOCATED IN: endomembrane system; EXPRESSED IN: root; Has 25 Blast hits to 25 proteins in 6 species: Archae - 0; Bacteria - 0; Metazoa - 0; Fungi - 0; Plants - 25; Viruses - 0; Other Eukaryotes - 0 (source: NCBI BLink).	NA	NA	AT2G23440.1
Glyma.05G084000	Chr05:14422066-14422796	-1.92182	0.118582	-2.94035	0.0262701	-1.46954	0.186878	-2.41045	0.0281994	unknown protein; FUNCTIONS IN: molecular_function unknown; INVOLVED IN: biological_process unknown; LOCATED IN: endomembrane system; EXPRESSED IN: root; Has 25 Blast hits to 25 proteins in 6 species: Archae - 0; Bacteria - 0; Metazoa - 0; Fungi - 0; Plants - 25; Viruses - 0; Other Eukaryotes - 0 (source: NCBI BLink).	NA	NA	AT2G23440.1
Glyma.05G084600	Chr05:14963963-14964935	-1.52771	0.0467569	-1.5671	0.00986827	-1.03333	0.096441	-0.816487	0.144128	NA	NA	NA	NA
Glyma.05G090600	Chr05:20572057-20575742	-0.462646	0.790108	-1.49898	0.001762	-0.554942	0.253939	-0.118741	0.821168	NAD(P)-binding Rossmann-fold superfamily protein	short chain dehydrogenase	17_beta-hydroxysteroid_dehydrogenase_type_3,_HSD17B3	AT3G50560.1
Glyma.05G091800	Chr05:22213246-22219889	-0.578632	0.729228	-1.55958	0.00568368	-0.381088	0.526315	-0.654827	0.189978	Plant protein of unknown function (DUF869)	Plant protein of unknown function (DUF869)	NA	AT2G23360.1
Glyma.05G094300	Chr05:23964663-23966589	-1.91525	0.0341777	-2.20766	0.001762	-0.852167	0.0913872	-0.924883	0.0391212	unknown protein; FUNCTIONS IN: molecular_function unknown; INVOLVED IN: biological_process unknown; LOCATED IN: plasma membrane; EXPRESSED IN: 22 plant structures; EXPRESSED DURING: 13 growth stages; BEST Arabidopsis thaliana protein match is: unknown protein (TAIR:AT5G42860.1); Has 258 Blast hits to 242 proteins in 39 species: Archae - 0; Bacteria - 11; Metazoa - 10; Fungi - 14; Plants - 198; Vi…	Late embryogenesis abundant protein	NA	AT1G45688.1
Glyma.05G128000	Chr05:32149718-32150849	0.499271	0.704422	-2.97093	0.001762	-1.09944	0.2467	0.808853	0.223247	chlorophyll A/B binding protein 1	Chlorophyll A-B binding protein	NA	AT1G29930.1
Glyma.05G129700	Chr05:32281937-32287791	-0.303259	0.892759	-0.341718	0.711865	-0.827229	0.0442772	-1.52826	0.000737859	Minichromosome maintenance (MCM2/3/5) family protein	MCM2/3/5 family	DNA_replication_licensing_factor,_MCM3_component	AT5G46280.1
Glyma.05G131700	Chr05:32479900-32480269	-2.67062	0.0714106	-3.02808	0.00686619	-1.42569	0.0466397	-0.797694	0.134865	unknown protein; FUNCTIONS IN: molecular_function unknown; INVOLVED IN: biological_process unknown; LOCATED IN: chloroplast; EXPRESSED IN: root, pedicel; EXPRESSED DURING: 4 anthesis; Has 30201 Blast hits to 17322 proteins in 780 species: Archae - 12; Bacteria - 1396; Metazoa - 17338; Fungi - 3422; Plants - 5037; Viruses - 0; Other Eukaryotes - 2996 (source: NCBI BLink).	NA	NA	AT4G19980.1
Glyma.05G137500	Chr05:33012281-33015297	-1.55057	0.235543	-1.78275	0.0115846	0.0872645	0.954705	0.759418	0.204114	senescence-related gene 1	2OG-Fe(II) oxygenase superfamily	Iron/ascorbate_family_oxidoreductases	AT1G17020.1
Glyma.05G143500	Chr05:33741082-33744871	-0.105037	0.972005	-1.22238	0.00448057	0.111194	0.861106	-0.985777	0.00724298	Remorin family protein	Remorin, C-terminal region	NA	AT1G30320.1
Glyma.05G144600	Chr05:33843286-33844753	-1.15546	0.334722	-1.51656	0.0256481	-1.33164	0.0546977	-1.13713	0.0468228	HXXXD-type acyl-transferase family protein	Transferase family	NA	AT3G26040.1
Glyma.05G148900	Chr05:34323017-34331148	-0.52041	0.697461	-0.167052	0.895137	-1.01522	0.0111481	-1.06763	0.00867717	DNA primase, large subunit family	Eukaryotic and archaeal DNA primase, large subunit	Eukaryotic-type_DNA_primase,_large_subunit	AT1G67320.2
Glyma.05G150500	Chr05:34435260-34440483	-0.197214	0.951277	-0.233016	0.853438	-0.980579	0.0360679	-1.21588	0.00759397	unknown protein; FUNCTIONS IN: molecular_function unknown; INVOLVED IN: biological_process unknown; LOCATED IN: chloroplast; EXPRESSED IN: 9 plant structures; EXPRESSED DURING: C globular stage, F mature embryo stage, petal differentiation and expansion stage, E expanded cotyledon stage, D bilateral stage; BEST Arabidopsis thaliana protein match is: unknown protein (TAIR:AT4G14120.1); Has 155 Bla…	NA	NA	AT3G23740.1
Glyma.05G155600	Chr05:34850339-34852013	-0.0239591	0.994578	-1.52365	0.001762	-1.88853	0.000934821	-1.17941	0.00344809	Galactose oxidase/kelch repeat superfamily protein	Kelch motif	NA	AT1G15670.1
Glyma.05G156600	Chr05:34903471-34907470	-1.15665	0.243449	-1.28371	0.0183121	-0.786479	0.102495	-0.560904	0.229314	calmodulin-binding family protein	NA	NA	AT3G13600.1
Glyma.05G157300	Chr05:34976427-34978794	-0.819387	0.381045	-0.696931	0.380748	-1.12249	0.039373	-1.13583	0.025764	tubulin alpha-5	Tubulin/FtsZ family, GTPase domain; "Tubulin C-terminal domain"	Alpha_tubulin	AT5G19780.1
Glyma.05G160500	Chr05:35214079-35215827	-0.674749	0.744982	-0.635413	0.535392	-0.171392	0.79532	-1.62189	0.00436014	unknown protein; CONTAINS InterPro DOMAIN/s: Protein of unknown function DUF1685 (InterPro:IPR012881); Has 170 Blast hits to 164 proteins in 34 species: Archae - 0; Bacteria - 1; Metazoa - 26; Fungi - 10; Plants - 107; Viruses - 0; Other Eukaryotes - 26 (source: NCBI BLink).	Protein of unknown function (DUF1685)	NA	AT2G42760.1
Glyma.05G160700	Chr05:35250206-35251693	-0.553182	0.653805	-0.0234904	0.985399	-0.868862	0.0403831	-1.20229	0.00436014	unknown protein; BEST Arabidopsis thaliana protein match is: unknown protein (TAIR:AT2G40435.1); Has 98 Blast hits to 98 proteins in 15 species: Archae - 0; Bacteria - 0; Metazoa - 0; Fungi - 0; Plants - 98; Viruses - 0; Other Eukaryotes - 0 (source: NCBI BLink).	NA	NA	AT1G29270.1
Glyma.05G164300	Chr05:35518873-35520215	-0.450841	0.816042	-0.367291	0.694501	-0.859134	0.13197	-1.20581	0.0208223	AWPM-19-like family protein	AWPM-19-like family	NA	AT5G46530.1
Glyma.05G168300	Chr05:35880139-35893105	0.707238	0.746109	-1.90991	0.00986827	-0.02408	0.9852	2.42163	0.00193389	phospholipase D delta	Phospholipase D C terminal ; "C2 domain"; "Phospholipase D Active site motif"	Phospholipase_D1	AT4G35790.2
Glyma.05G169100	Chr05:35959240-35961911	-1.19156	0.113904	-2.55564	0.001762	0.568611	0.335067	-1.36628	0.0704624	RmlC-like cupins superfamily protein	Cupin	NA	AT2G28680.1
Glyma.05G169600	Chr05:35999765-36002580	-0.285401	0.90871	-0.339184	0.730307	-0.389565	0.485137	-1.21365	0.00344809	F-box/RNI-like superfamily protein	NA	NA	AT1G10780.1
Glyma.05G173300	Chr05:36277503-36281700	-0.536	0.712987	-1.00995	0.0175567	1.13913	0.0299056	0.00307038	0.996624	Cellulase (glycosyl hydrolase family 5) protein	Ricin-type beta-trefoil lectin domain; "Cellulase (glycosyl hydrolase family 5)"	NA	AT1G13130.1
Glyma.05G173400	Chr05:36283078-36287149	-0.91778	0.430425	-1.54624	0.0289484	1.25635	0.0891872	0.463529	0.488018	Cellulase (glycosyl hydrolase family 5) protein	Cellulase (glycosyl hydrolase family 5)	NA	AT1G13130.1
Glyma.05G178700	Chr05:36671929-36675451	-0.998432	0.0816927	-1.02445	0.0107455	0.13277	0.832227	0.0945647	0.852883	annexin 2	Annexin	Annexin	AT5G65020.1
Glyma.05G179100	Chr05:36719347-36721435	-0.700912	0.315024	-1.44049	0.001762	-1.0394	0.00245792	-1.31854	0.000737859	unknown protein; FUNCTIONS IN: molecular_function unknown; INVOLVED IN: biological_process unknown; LOCATED IN: endomembrane system; EXPRESSED IN: 23 plant structures; EXPRESSED DURING: 13 growth stages; Has 20719 Blast hits to 6096 proteins in 607 species: Archae - 22; Bacteria - 3243; Metazoa - 4364; Fungi - 2270; Plants - 237; Viruses - 128; Other Eukaryotes - 10455 (source: NCBI BLink).	NA	NA	AT4G39840.1
Glyma.05G179800	Chr05:36767541-36770445	-0.87799	0.219897	-1.9698	0.001762	-0.256186	0.634602	-0.360703	0.433295	Haloacid dehalogenase-like hydrolase (HAD) superfamily protein	Trehalose-phosphatase	NA	AT5G65140.1
Glyma.05G179900	Chr05:36806730-36808593	-0.612849	0.475691	-1.43412	0.001762	-0.88348	0.0249961	-1.20453	0.00436014	Integrase-type DNA-binding superfamily protein	AP2 domain	NA	AT4G39780.1
Glyma.05G180100	Chr05:36825975-36835899	-0.496383	0.847662	-1.79507	0.00568368	1.3985	0.026421	0.677678	0.17692	acyl-CoA oxidase 2	Acyl-CoA oxidase; "Acyl-CoA dehydrogenase, middle domain"; "Acyl-CoA dehydrogenase, C-terminal domain"	Pristanoyl-CoA/acyl-CoA_oxidase	AT5G65110.1
Glyma.05G184200	Chr05:37127183-37129488	-1.38954	0.315609	-1.48329	0.0256481	-1.47439	0.0863616	-0.71122	0.251041	Symbols:	Cleavage site for pathogenic type III effector avirulence factor Avr	NA	75.68
Glyma.05G187700	Chr05:37387614-37391958	-0.380546	0.859166	-0.0330851	0.98263	-0.163943	0.840822	-1.25201	0.0124562	cinnamyl alcohol dehydrogenase 9	Alcohol dehydrogenase GroES-like domain; "Zinc-binding dehydrogenase"	Alcohol_dehydrogenase,_class_V	AT4G39330.1
Glyma.05G188900	Chr05:37468885-37469795	-0.621138	0.754782	-0.975282	0.295928	-1.07663	0.0219247	-1.16707	0.00644897	RING/U-box superfamily protein	Zinc finger, C3HC4 type (RING finger)	Anaphase-promoting_complex_(APC),_subunit_11	AT1G49230.1
Glyma.05G192200	Chr05:37765411-37766581	0	0.00526016	-4.74665	0.0115846	-0.541671	1	-2.69933	0.0155734	unknown protein; BEST Arabidopsis thaliana protein match is: unknown protein (TAIR:AT5G44660.1); Has 271 Blast hits to 209 proteins in 52 species: Archae - 0; Bacteria - 15; Metazoa - 63; Fungi - 14; Plants - 48; Viruses - 3; Other Eukaryotes - 128 (source: NCBI BLink).	NA	NA	AT4G20190.1
Glyma.05G192700	Chr05:37794070-37796377	-1.10592	0.0714106	-1.45411	0.001762	-0.3877	0.491157	0.25044	0.684261	ABC-2 type transporter family protein	ABC transporter; "ABC-2 type transporter"	Transporter,_ABC_superfamily_(Breast_cancer_resistance_protein)	AT2G13610.1
Glyma.05G194600	Chr05:37909532-37914347	-0.378781	0.805351	0.141211	0.896695	-0.81879	0.0116187	-1.26116	0.000737859	amino acid permease 2	Transmembrane amino acid transporter protein	Amino_acid_transporters	AT5G09220.1
Glyma.05G196500	Chr05:38071632-38076930	-3.00115	0.00526016	-3.2638	0.001762	-0.409151	0.529533	-1.09406	0.0226482	ammonium transporter 2	Ammonium Transporter Family	Ammonia_permease	AT2G38290.1
Glyma.05G203100	Chr05:38681498-38689289	-0.71176	0.290056	-0.254425	0.770206	-1.09546	0.000934821	-1.11558	0.000737859	DEK domain-containing chromatin associated protein	DEK C terminal domain	Chromatin-associated_protein_Dek_and_related_proteins,_contains_SAP_DNA_binding_domain	AT3G48710.1
Glyma.05G205600	Chr05:38854811-38858788	0.170349	0.968857	0.118187	0.941363	-1.13219	0.0616039	-1.05	0.0381091	tetraspanin10	Tetraspanin family	NA	AT1G63260.2
Glyma.05G206200	Chr05:38904752-38908922	0.332813	0.940487	-1.91998	0.00321908	0.117361	1	-0.521264	1	Protein of unknown function (DUF567)	Tubby C 2	NA	AT1G63410.1
Glyma.05G215300	Chr05:39604052-39607999	-0.677804	0.540228	-1.08124	0.00789502	0.0345151	0.961632	-0.471948	0.2572	TRICHOME BIREFRINGENCE-LIKE 23	PF03005	NA	AT4G11090.1
Glyma.05G215900	Chr05:39636108-39638136	-0.0269186	0.992868	-1.01421	0.0235457	1.19513	0.000934821	0.890947	0.00724298	WRKY family transcription factor	WRKY DNA -binding domain	NA	AT4G11070.1
Glyma.05G216400	Chr05:39673238-39678762	-1.02615	0.0520593	-1.08835	0.00789502	-0.783406	0.0167222	-0.873194	0.00902028	glycosyl hydrolase 9C2	Carbohydrate binding domain CBM49; "Glycosyl hydrolase family 9"	NA	AT1G64390.1
Glyma.05G221100	Chr05:40049854-40058109	-0.740306	0.228448	-0.263064	0.755577	-0.663561	0.0487564	-1.02506	0.00344809	acetyl Co-enzyme a carboxylase biotin carboxylase subunit	Biotin carboxylase C-terminal domain; "Carbamoyl-phosphate synthase L chain, ATP binding domain"; "Carbamoyl-phosphate synthase L chain, N-terminal domain"	3-Methylcrotonyl-CoA_carboxylase,_biotin-containing_subunit/Propionyl-CoA_carboxylase,_alpha_chain/Acetyl-CoA_carboxylase,_biotin_carboxylase_subunit	AT5G35360.1
Glyma.05G224500	Chr05:40342582-40345336	0.093425	0.973828	-2.73905	0.001762	-0.987192	0.00956388	-0.824283	0.0302171	myo-inositol oxygenase 4	Family of unknown function (DUF706)	Aldehyde_reductase	AT4G26260.2
Glyma.05G225800	Chr05:40441667-40445293	-0.529305	0.624715	-0.192038	0.867889	-0.953747	0.00381697	-1.18878	0.000737859	O-Glycosyl hydrolases family 17 protein	Glycosyl hydrolases family 17; "X8 domain"	NA	AT5G56590.1
Glyma.05G225900	Chr05:40451888-40453150	0.948018	0.326674	-1.92529	0.0141959	-2.70337	0.026421	-2.01076	0.0593692	Symbols:OXS3, ATOXS3	NA	NA	55.23
Glyma.05G228100	Chr05:40619185-40622102	-1.05688	0.543125	-3.06562	0.0158308	-0.421042	0.599539	-1.17648	0.0780944	Integrase-type DNA-binding superfamily protein	AP2 domain	NA	AT5G11590.1
Glyma.05G230200	Chr05:40815057-40819434	-0.820644	0.258029	-1.20838	0.00686619	-0.528196	0.262233	0.0159076	0.978202	ABI-1-like 1	NA	NA	AT2G46225.1
Glyma.05G231800	Chr05:40924504-40929251	-1.01776	0.0446416	-2.06491	0.001762	-0.49278	0.20029	-1.39961	0.000737859	aldehyde dehydrogenase 2C4	Aldehyde dehydrogenase family	Aldehyde_dehydrogenase	AT3G24503.1
Glyma.05G233100	Chr05:41041129-41050483	-1.39138	0.832386	-1.4619	0.00789502	-1.55683	0.0514464	-1.2563	0.0210725	stomatal cytokinesis defective / SCD1 protein (SCD1)	WD domain, G-beta repeat	WD40_repeat_protein	AT1G49040.3
Glyma.05G233500	Chr05:41066768-41067350	-0.32568	0.880471	-0.195807	0.885169	-1.09114	0.00245792	-1.35194	0.000737859	unknown protein; BEST Arabidopsis thaliana protein match is: unknown protein (TAIR:AT3G25870.1); Has 69 Blast hits to 69 proteins in 16 species: Archae - 0; Bacteria - 0; Metazoa - 6; Fungi - 0; Plants - 63; Viruses - 0; Other Eukaryotes - 0 (source: NCBI BLink).	NA	NA	AT1G13360.1
Glyma.05G242400	Chr05:41741741-41745069	-0.217864	0.947147	-1.30209	0.00448057	-0.0255187	0.97406	-0.820666	0.0912659	Protein of unknown function, DUF599	Protein of unknown function, DUF599	NA	AT3G18215.1
Glyma.05G244200	Chr05:41864410-41867384	-0.676082	0.39871	-1.61177	0.001762	-0.944542	0.00172635	-1.67979	0.000737859	unknown protein; BEST Arabidopsis thaliana protein match is: unknown protein (TAIR:AT4G28100.1); Has 67 Blast hits to 66 proteins in 12 species: Archae - 0; Bacteria - 0; Metazoa - 0; Fungi - 0; Plants - 67; Viruses - 0; Other Eukaryotes - 0 (source: NCBI BLink).	NA	NA	AT3G18050.1
Glyma.06G006000	Chr06:490524-491343	-0.126011	0.97793	-0.642226	0.520807	0.372982	0.619184	-1.43557	0.00436014	SAUR-like auxin-responsive protein family	Auxin responsive protein	NA	AT4G34800.1
Glyma.06G011100	Chr06:850510-851697	-1.47579	0.111579	-3.72979	0.001762	-1.50211	0.0836925	-1.79628	0.0602524	Arabidopsis protein of unknown function (DUF241)	Arabidopsis protein of unknown function	NA	AT2G17080.1
Glyma.06G011200	Chr06:853127-854132	-2.61071	0.501272	-2.2395	0.0158308	-3.48506	0.383435	-0.416857	0.600906	Arabidopsis protein of unknown function (DUF241)	Arabidopsis protein of unknown function	NA	AT2G17070.1
Glyma.06G011300	Chr06:859144-860238	-1.34417	0.143342	-1.71019	0.001762	-0.69165	0.160507	-0.918243	0.0291672	Arabidopsis protein of unknown function (DUF241)	Arabidopsis protein of unknown function	NA	AT2G17080.1
Glyma.06G013200	Chr06:984673-988203	1.57883	1	-2.60989	0.001762	-0.528237	1	2.12274	0.00797108	NA	Protein of unknown function (DUF2775)	NA	NA
Glyma.06G013400	Chr06:1003702-1005435	-1.14201	0.0504723	-1.17449	0.001762	1.14596	0.000934821	0.453903	0.238117	unknown seed protein like 1	BURP domain	NA	AT1G49320.1
Glyma.06G014700	Chr06:1102921-1104642	-0.475132	0.804565	-1.30262	0.00448057	2.05176	0.00844923	-0.235711	0.752271	xylem cysteine peptidase 2	Cathepsin propeptide inhibitor domain (I29); "Papain family cysteine protease"	Cysteine_proteinase_Cathepsin_L	AT1G20850.1
Glyma.06G020400	Chr06:1544919-1546172	0.917345	0.449402	-1.84927	0.001762	-0.671639	0.496795	0.297713	0.649951	plastocyanin 1	Copper binding proteins, plastocyanin/azurin family	NA	AT1G76100.1
Glyma.06G030800	Chr06:2422257-2423307	-2.21146	0.0714106	-2.28855	0.001762	-2.00914	0.0130316	-1.43021	0.0048047	unknown protein; FUNCTIONS IN: molecular_function unknown; INVOLVED IN: biological_process unknown; LOCATED IN: endomembrane system; Has 30201 Blast hits to 17322 proteins in 780 species: Archae - 12; Bacteria - 1396; Metazoa - 17338; Fungi - 3422; Plants - 5037; Viruses - 0; Other Eukaryotes - 2996 (source: NCBI BLink).	NA	NA	AT5G42785.1
Glyma.06G031000	Chr06:2430388-2431671	-0.369066	0.795487	-2.93228	0.001762	-1.85801	0.000934821	-2.95328	0.000737859	unknown protein; FUNCTIONS IN: molecular_function unknown; INVOLVED IN: N-terminal protein myristoylation, anaerobic respiration; LOCATED IN: cellular_component unknown; EXPRESSED IN: leaf apex, inflorescence meristem, hypocotyl, root, flower; EXPRESSED DURING: petal differentiation and expansion stage; Has 47 Blast hits to 47 proteins in 13 species: Archae - 0; Bacteria - 0; Metazoa - 0; Fungi -…	NA	NA	AT1G19530.1
Glyma.06G031100	Chr06:2434602-2435755	0.572987	0.599518	-2.12467	0.00789502	-1.33219	0.0120908	-2.22616	0.00136914	unknown protein; FUNCTIONS IN: molecular_function unknown; INVOLVED IN: N-terminal protein myristoylation, anaerobic respiration; LOCATED IN: cellular_component unknown; EXPRESSED IN: leaf apex, inflorescence meristem, hypocotyl, root, flower; EXPRESSED DURING: petal differentiation and expansion stage; Has 47 Blast hits to 47 proteins in 13 species: Archae - 0; Bacteria - 0; Metazoa - 0; Fungi -…	NA	NA	AT1G19530.1
Glyma.06G036300	Chr06:2787222-2790348	-0.3688	0.779205	-0.479833	0.404825	-0.807165	0.0153837	-1.01903	0.00297804	Serine protease inhibitor (SERPIN) family protein	Serpin (serine protease inhibitor)	Serpin	AT1G47710.1
Glyma.06G042500	Chr06:3226377-3229165	0.836602	0.399952	0.542793	0.518829	-0.107687	0.902176	-1.44408	0.00566748	Leucine-rich repeat protein kinase family protein	Leucine Rich Repeat; "Protein kinase domain"	Serine/threonine_protein_kinase/TGF-beta_stimulated_factor	AT5G43020.1
Glyma.06G043900	Chr06:3342748-3344943	-0.359056	0.863473	-0.195358	0.879842	-0.553756	0.263133	-1.03862	0.0158775	CYCLIN A3;4	Cyclin, N-terminal domain; "Cyclin, C-terminal domain"	G2/Mitotic-specific_cyclin_A	AT1G47230.1
Glyma.06G049500	Chr06:3732792-3742779	-0.406183	0.818037	-0.771808	0.181522	-0.775604	0.0353953	-1.00501	0.0114733	FAD/NAD(P)-binding oxidoreductase family protein	FAD binding domain; "Squalene epoxidase"	Squalene_monooxygenase	AT1G58440.1
Glyma.06G050100	Chr06:3797969-3805677	0.732081	0.319839	-1.17158	0.0289484	-1.31471	0.0144393	0.601711	0.342013	branched-chain amino acid transaminase 2	Aminotransferase class IV	Branched_chain_aminotransferase_BCAT1,_pyridoxal_phosphate_enzymes_type_IV_superfamily	AT1G10070.2
Glyma.06G050200	Chr06:3813695-3818031	-1.79744	0.0627731	-1.79604	0.001762	0.767523	0.375264	-0.979975	0.0846007	glycosyl hydrolase family 10 protein / carbohydrate-binding domain-containing protein	Carbohydrate binding domain; "Glycosyl hydrolase family 10"	NA	AT1G58370.1
Glyma.06G050900	Chr06:3863761-3865651	-2.17305	0.00526016	-2.68878	0.001762	0.314364	0.693068	-2.3207	0.000737859	Protein phosphatase 2C family protein	Protein phosphatase 2C	Serine/threonine_protein_phosphatase	AT5G36250.1
Glyma.06G055500	Chr06:4197744-4198653	0.713467	0.318472	-1.05763	0.0213214	-0.302183	0.547769	0.370037	0.403122	photosystem II subunit X	Photosystem II reaction centre X protein (PsbX)	NA	AT2G06520.1
Glyma.06G064100	Chr06:4885442-4886377	-0.101513	0.972966	0.268808	0.755914	-0.764629	0.0234622	-1.04629	0.00392805	Ribosomal protein L39 family protein	Ribosomal L39 protein	60s_ribosomal_protein_L39	AT4G31985.1
Glyma.06G071800	Chr06:5480585-5488550	-2.50745	0.00526016	-2.51635	0.001762	-0.500682	0.486081	-0.548755	0.304161	pleiotropic drug resistance 12	ABC-2 type transporter; "Plant PDR ABC transporter associated"; "ABC transporter"	Pleiotropic_drug_resistance_proteins_(PDR1-15),_ABC_superfamily	AT1G15520.1
Glyma.06G072900	Chr06:5619957-5625774	-0.447761	0.843746	-0.827503	0.240365	-0.464925	0.462122	-1.09444	0.0417639	mitotic-like cyclin 3B from Arabidopsis	Cyclin, N-terminal domain; "Cyclin, C-terminal domain"	G2/Mitotic-specific_cyclin_A	AT5G11300.1
Glyma.06G077600	Chr06:6005525-6010474	-2.68838	0.0539032	-3.07896	0.001762	0.15472	1	-0.174076	0.834691	cyclic nucleotide-gated channel 14	Ion transport protein; "Cyclic nucleotide-binding domain"	K+-channel_ERG_and_related_proteins,_contain_PAS/PAC_sensor_domain	AT2G24610.1
Glyma.06G079200	Chr06:6094974-6096060	-0.462778	0.74547	-1.28358	0.0158308	-0.384011	0.418737	-0.92791	0.0407458	SAUR-like auxin-responsive protein family	Auxin responsive protein	NA	AT4G31320.1
Glyma.06G081800	Chr06:6285536-6291930	-0.415212	0.83121	-0.653744	0.328793	-0.971987	0.0267763	-1.00816	0.0262019	Protein kinase superfamily protein	Protein tyrosine kinase	Serine/threonine_protein_kinase	AT1G52290.1
Glyma.06G082000	Chr06:6310082-6315161	-1.04158	0.0467569	-1.47286	0.001762	-0.491119	0.213732	-0.681005	0.0600499	Sulfite exporter TauE/SafE family protein	Sulfite exporter TauE/SafE	NA	AT2G25737.1
Glyma.06G085800	Chr06:6612659-6616547	-2.3977	1	-1.81894	0.0133534	-0.00393324	1	-0.122247	0.871742	carotenoid cleavage dioxygenase 8	Retinal pigment epithelial membrane protein	Beta,_beta-carotene_15,15'-dioxygenase_and_related_enzymes	AT4G32810.1
Glyma.06G086800	Chr06:6719973-6725241	0.170603	0.971395	0.322098	0.809503	-1.11915	0.0918683	-1.80119	0.00193389	Leucine-rich receptor-like protein kinase family protein	Protein tyrosine kinase; "Leucine Rich Repeat"; "Leucine rich repeat N-terminal domain"	Serine/threonine_protein_kinase	AT2G25790.1
Glyma.06G087300	Chr06:6757529-6759274	-0.913	0.116676	-0.573232	0.289006	-1.12917	0.000934821	-1.75687	0.000737859	Polyketide cyclase/dehydrase and lipid transport superfamily protein	Polyketide cyclase / dehydrase and lipid transport	NA	AT4G32870.1
Glyma.06G088800	Chr06:6878706-6881320	-0.450552	0.739794	-0.25894	0.772433	-0.830934	0.0219247	-1.02557	0.00344809	ataurora1	Protein kinase domain	Serine/threonine_protein_kinase	AT4G32830.1
Glyma.06G089800	Chr06:6956375-6963193	-0.232032	0.905135	-1.65096	0.001762	-0.71405	0.0552024	-1.51302	0.000737859	Inositol 1,3,4-trisphosphate 5/6-kinase family protein	Inositol 1, 3, 4-trisphosphate 5/6-kinase	NA	AT4G08170.2
Glyma.06G093600	Chr06:7384585-7386334	-1.48339	0.00526016	-1.6385	0.001762	-0.883869	0.0125935	-1.1588	0.000737859	Eukaryotic aspartyl protease family protein	Eukaryotic aspartyl protease	Aspartyl_protease	AT1G09750.1
Glyma.06G097300	Chr06:7685575-7689497	-0.345938	0.876488	-0.726856	0.242689	-0.476914	0.385292	-1.21503	0.00971482	HXXXD-type acyl-transferase family protein	Transferase family	NA	AT4G24510.1
Glyma.06G100000	Chr06:7950497-7952588	-0.831863	0.132132	-0.986802	0.00986827	-1.24757	0.000934821	-1.3438	0.000737859	basic helix-loop-helix (bHLH) DNA-binding superfamily protein	Helix-loop-helix DNA-binding domain	NA	AT1G72210.1
Glyma.06G100500	Chr06:7975852-7976855	-0.355711	0.886276	0.114878	0.937627	-0.601317	0.23927	-1.12943	0.014351	unknown protein; BEST Arabidopsis thaliana protein match is: unknown protein (TAIR:AT5G56120.1); Has 70 Blast hits to 70 proteins in 12 species: Archae - 0; Bacteria - 0; Metazoa - 0; Fungi - 0; Plants - 70; Viruses - 0; Other Eukaryotes - 0 (source: NCBI BLink).	NA	NA	AT3G12870.1
Glyma.06G100800	Chr06:8003841-8006952	-0.704608	0.434149	-0.429093	0.566709	-1.16122	0.00502859	-1.44579	0.000737859	Mitochondrial ribosomal protein L27	Mitochondrial ribosomal protein L27	NA	AT5G40080.1
Glyma.06G112500	Chr06:9126877-9129754	-0.454879	0.681785	-0.14111	0.900918	-1.00983	0.000934821	-1.04594	0.00136914	lysm domain GPI-anchored protein 1 precursor	LysM domain	NA	AT1G21880.2
Glyma.06G116100	Chr06:9446035-9449371	0.0385056	0.99216	-0.314818	0.756679	-0.833425	0.0469587	-1.2169	0.0048047	Cyclin A1;1	Cyclin, N-terminal domain; "Cyclin, C-terminal domain"	G2/Mitotic-specific_cyclin_A	AT1G44110.1
Glyma.06G118100	Chr06:9616297-9624675	-0.491847	0.651005	-0.767631	0.0825719	-0.709751	0.0490675	-1.1041	0.00136914	UDP-sugar pyrophosphorylase	UTP--glucose-1-phosphate uridylyltransferase	UDP-N-acetylglucosamine_pyrophosphorylase	AT5G52560.1
Glyma.06G121100	Chr06:9856603-9857939	-0.54162	0.537992	-1.46796	0.001762	-0.760517	0.0249961	-0.392056	0.33357	plantacyanin	Plastocyanin-like domain	NA	AT2G02850.1
Glyma.06G124700	Chr06:10156835-10160820	-1.26984	0.143342	-1.97629	0.001762	-0.849506	0.0904206	-1.52933	0.000737859	Leucine-rich repeat protein kinase family protein	Leucine Rich Repeat; "Leucine rich repeat N-terminal domain"; "Protein kinase domain"	Serine/threonine_protein_kinase	AT4G23740.1
Glyma.06G125800	Chr06:10274915-10276792	-0.0789605	0.979083	-0.492803	0.368557	-1.05779	0.000934821	-1.11925	0.000737859	Nodulin MtN3 family protein	Sugar efflux transporter for intercellular exchange	Multitransmembrane_protein	AT5G53190.1
Glyma.06G128500	Chr06:10564807-10569476	-0.334845	0.825731	-1.24991	0.001762	0.00780994	0.988835	-0.965254	0.00193389	Plant invertase/pectin methylesterase inhibitor superfamily	Pectinesterase; "Plant invertase/pectin methylesterase inhibitor"	NA	AT3G49220.1
Glyma.06G128700	Chr06:10581579-10588773	-0.931168	0.415556	-1.43913	0.0124868	0.336215	0.621063	-0.893028	0.0964382	Calcium-binding EF-hand family protein	NA	Ca2+/calmodulin-dependent_protein_phosphatase_(calcineurin_subunit_B),_EF-Hand_superfamily_protein	AT5G24270.2
Glyma.06G135800	Chr06:11150901-11151718	-0.780319	0.173397	-0.430312	0.483711	-0.60294	0.0871095	-1.25774	0.000737859	60S acidic ribosomal protein family	60s Acidic ribosomal protein	60s_acidic_ribosomal_protein_P1	AT5G24510.1
Glyma.06G145100	Chr06:11811495-11814315	-1.26326	0.0714106	-1.14825	0.0158308	0.437669	0.464336	0.555442	0.192943	AZA-guanine resistant1	Permease family	NA	AT3G10960.1
Glyma.06G150300	Chr06:12266503-12268075	0.99914	0.279736	-1.11049	0.043236	-1.08693	0.289111	1.32903	0.00392805	photosystem I reaction center subunit PSI-N, chloroplast, putative / PSI-N, putative (PSAN)	Photosystem I reaction centre subunit N (PSAN or PSI-N)	NA	AT5G64040.1
Glyma.06G151300	Chr06:12334322-12343486	-0.715648	0.729228	-0.904608	0.213335	-1.43892	0.00562171	-1.56676	0.000737859	Transducin/WD40 repeat-like superfamily protein	WD domain, G-beta repeat	WD40_repeat-containing_protein	AT5G24320.1
Glyma.06G154500	Chr06:12600306-12602169	-0.450754	0.808318	-1.50249	0.0115846	-0.376902	0.483898	-0.728562	0.129836	ABC-2 type transporter family protein	ABC transporter; "ABC-2 type transporter"	Transporter,_ABC_superfamily_(Breast_cancer_resistance_protein)	AT2G13610.1
Glyma.06G155300	Chr06:12685269-12699962	-0.22231	0.930744	-0.217199	0.850242	-0.452624	0.342676	-1.06165	0.00797108	DNA binding;nucleotide binding;nucleic acid binding;DNA-directed DNA polymerases;DNA-directed DNA polymerases	DNA polymerase family B; "DNA polymerase family B, exonuclease domain"	DNA_polymerase_delta,_catalytic_subunit	AT5G63960.1
Glyma.06G156600	Chr06:12852236-12858985	0.0131233	0.997207	-0.653543	0.268684	0.0211164	0.978195	-1.01927	0.0167745	amino acid permease 2	Transmembrane amino acid transporter protein	Amino_acid_transporters	AT5G09220.1
Glyma.06G160400	Chr06:13237971-13238741	-0.102045	0.974264	0.398026	0.567874	-0.580814	0.172588	-1.03918	0.00136914	Scorpion toxin-like knottin superfamily protein	Gamma-thionin family	NA	AT5G63660.1
Glyma.06G163500	Chr06:13499060-13502150	-0.957005	0.299993	-1.14451	0.0141959	-0.571434	0.273939	-0.135158	0.821172	Sec14p-like phosphatidylinositol transfer family protein	CRAL/TRIO, N-terminal domain; "CRAL/TRIO domain"	Phosphatidylinositol_transfer_protein_PDR16_and_related_proteins	AT1G01630.1
Glyma.06G165400	Chr06:13723573-13727195	-0.210824	0.94854	-0.316109	0.797403	-0.652154	0.133041	-1.49047	0.00193389	serine carboxypeptidase-like 45	Serine carboxypeptidase	Serine_carboxypeptidases_(lysosomal_cathepsin_A)	AT1G28110.2
Glyma.06G166900	Chr06:13923751-13926642	-1.55994	0.00526016	-1.01305	0.0088962	-1.34391	0.000934821	-1.83399	0.000737859	Nodulin MtN3 family protein	Sugar efflux transporter for intercellular exchange	Multitransmembrane_protein	AT5G50800.1
Glyma.06G170300	Chr06:14267296-14276207	-0.995381	0.0690028	-2.11816	0.001762	1.84937	0.000934821	-0.27909	0.521258	purple acid phosphatase 27	Calcineurin-like phosphoesterase	Purple_acid_phosphatase	AT5G50400.1
Glyma.06G171100	Chr06:14330329-14331885	-1.51233	0.298507	-1.43334	0.0262701	-0.866698	0.0676774	-0.811976	0.072614	NA	NA	NA	NA
Glyma.06G171700	Chr06:14365350-14371212	-0.496861	0.661164	-1.01475	0.0283446	-0.317653	0.4976	-1.36048	0.000737859	Leucine-rich repeat protein kinase family protein	Protein tyrosine kinase; "Leucine Rich Repeat"	Serine/threonine_protein_kinase	AT5G14210.1
Glyma.06G176200	Chr06:14901015-14903669	-0.687013	0.596655	-2.66377	0.001762	1.19547	0.0710415	-0.100607	0.909357	cytochrome P450, family 71, subfamily A, polypeptide 22	Cytochrome P450	Cytochrome_P450_CYP2_subfamily	AT3G48310.1
Glyma.06G184300	Chr06:15945409-15946811	0.386051	0.784941	-1.30734	0.001762	-0.873539	0.00787713	-0.744308	0.0874495	unknown protein; BEST Arabidopsis thaliana protein match is: unknown protein (TAIR:AT3G48020.1).	NA	NA	AT5G62865.1
Glyma.06G185300	Chr06:16098643-16099702	-0.636461	0.441245	-0.540307	0.375337	-0.711784	0.0423117	-1.72479	0.000737859	Gibberellin-regulated family protein	Gibberellin regulated protein	NA	AT5G14920.1
Glyma.06G195100	Chr06:17444166-17446196	-0.487624	0.659462	-1.51754	0.001762	-1.36184	0.000934821	-1.20186	0.000737859	atypical CYS HIS rich thioredoxin 4	Thioredoxin	Thioredoxin	AT1G08570.1
Glyma.06G196700	Chr06:17727482-17729639	-1.20583	0.06733	-1.52805	0.001762	-0.891453	0.0775731	-0.86818	0.014351	unknown protein; BEST Arabidopsis thaliana protein match is: unknown protein (TAIR:AT1G26650.1); Has 30201 Blast hits to 17322 proteins in 780 species: Archae - 12; Bacteria - 1396; Metazoa - 17338; Fungi - 3422; Plants - 5037; Viruses - 0; Other Eukaryotes - 2996 (source: NCBI BLink).	NA	NA	AT5G61340.1
Glyma.06G205100	Chr06:19392098-19394901	-0.450544	0.876488	-0.884849	0.173765	0.172289	0.845956	-1.05844	0.0137242	Disease resistance protein (TIR-NBS-LRR class) family	TIR domain; "NB-ARC domain"	NA	AT5G36930.2
Glyma.06G205400	Chr06:19413459-19417126	-1.01678	0.0408556	-1.19589	0.001762	-0.335631	0.479767	-0.782189	0.0367376	COBRA-like extracellular glycosyl-phosphatidyl inositol-anchored protein family	COBRA-like protein	NA	AT5G60920.1
Glyma.06G206800	Chr06:19930652-19936279	-0.800184	0.399621	-0.9024	0.0921415	-0.907217	0.042871	-1.23018	0.00297804	transducin family protein / WD-40 repeat family protein	WD domain, G-beta repeat; "Protein of unknown function (DUF3639) "	WD40_repeat_protein	AT3G42660.1
Glyma.06G209600	Chr06:20638576-20641470	-0.940699	0.529651	-2.07869	0.001762	0.607825	0.405219	-0.231253	0.695575	Adenine nucleotide alpha hydrolases-like superfamily protein	Universal stress protein family	NA	AT1G48960.1
Glyma.06G215600	Chr06:22415025-22416850	-1.82894	0.111579	-1.77563	0.0235457	0.414641	0.671814	-0.493438	0.452175	Protein kinase superfamily protein	Protein kinase domain	Serine/threonine_protein_kinase	AT5G20050.1
Glyma.06G229900	Chr06:35345700-35354129	-0.861152	0.134377	-1.01008	0.00448057	-0.185834	0.702967	-0.341929	0.417225	phosphoenolpyruvate carboxylase 3	Phosphoenolpyruvate carboxylase	NA	AT3G14940.1
Glyma.06G235500	Chr06:38106248-38119835	0.426727	0.776604	0.0113057	0.993552	-0.283305	0.626264	-1.21483	0.0114733	Tyrosine transaminase family protein	Aminotransferase class I and II	Tyrosine_aminotransferase	AT5G53970.1
Glyma.06G237700	Chr06:38763110-38769647	-0.156278	0.968711	-0.383757	0.748451	-0.728291	0.237843	-1.47096	0.00937247	ribosomal protein L11 methyltransferase-related	Ribosomal protein L11 methyltransferase (PrmA)	NA	AT5G53920.1
Glyma.06G240700	Chr06:39763158-39767344	-0.991158	0.335829	-1.45518	0.00568368	-0.580518	0.327505	-1.88682	0.000737859	Core-2/I-branching beta-1,6-N-acetylglucosaminyltransferase family protein	Core-2/I-Branching enzyme	Branching_enzyme	AT3G15350.2
Glyma.06G249700	Chr06:42199806-42201785	-2.1393	0.00526016	-2.34591	0.001762	-0.0376521	0.954463	-0.856699	0.0417639	Late embryogenesis abundant (LEA) protein-related	Root cap	NA	AT5G54370.1
Glyma.06G261100	Chr06:44721146-44725045	-0.963412	0.433637	-2.47394	0.00448057	2.91877	0.000934821	0.923817	0.0982884	S-locus lectin protein kinase family protein	PAN-like domain; "D-mannose binding lectin"; "S-locus glycoprotein family"; "Protein tyrosine kinase"	Serine/threonine_protein_kinase	AT4G27290.1
Glyma.06G269600	Chr06:45836683-45839152	-0.153277	0.960092	-0.833709	0.0853985	-0.870821	0.0211874	-1.21019	0.000737859	Translation initiation factor SUI1 family protein	Translation initiation factor SUI1	Translation_initiation_factor_1_(eIF-1/SUI1)	AT4G27130.1
Glyma.06G271400	Chr06:46131734-46139590	-0.0526434	0.99142	-0.0584101	0.973341	-0.737723	0.209338	-1.09821	0.0309295	NA	NA	NA	NA
Glyma.06G284400	Chr06:47275821-47277229	-0.802777	0.344923	-0.731491	0.207395	-1.53722	0.000934821	-1.55518	0.00136914	NA	NA	NA	NA
Glyma.06G289500	Chr06:47822826-47826397	0.0234253	0.994672	0.272894	0.755078	-0.964453	0.00444619	-1.01266	0.00392805	unknown protein; LOCATED IN: chloroplast; BEST Arabidopsis thaliana protein match is: unknown protein (TAIR:AT1G28395.3); Has 71 Blast hits to 71 proteins in 10 species: Archae - 0; Bacteria - 0; Metazoa - 0; Fungi - 0; Plants - 71; Viruses - 0; Other Eukaryotes - 0 (source: NCBI BLink).	NA	NA	AT2G33847.2
Glyma.06G290200	Chr06:47906560-47909375	-0.166352	0.952733	-1.18931	0.00448057	1.14287	0.00172635	1.52281	0.000737859	Protein phosphatase 2C family protein	Protein phosphatase 2C	Serine/threonine_protein_phosphatase	AT4G28400.1
Glyma.06G290300	Chr06:47919789-47924970	-0.050944	0.990367	0.0377097	0.978718	-0.588602	0.138038	-1.00732	0.00724298	targeting protein for XKLP2	Cell cycle regulated microtubule associated protein; "Targeting protein for Xklp2 (TPX2)"	NA	AT1G03780.2
Glyma.06G294400	Chr06:48336231-48340519	-1.231	0.279059	-2.51963	0.001762	3.80767	0.000934821	-0.352964	0.589359	ankyrin repeat family protein	Ankyrin repeat	26S_proteasome_regulatory_complex,_subunit_PSMD10	AT1G03670.1
Glyma.06G295100	Chr06:48402542-48405213	-0.70208	0.375753	-1.04558	0.0338954	-0.403177	0.374217	-0.36275	0.45673	alpha/beta-Hydrolases superfamily protein	alpha/beta hydrolase fold	Soluble_epoxide_hydrolase	AT4G02340.1
Glyma.06G295200	Chr06:48410540-48413519	-1.12349	0.0641238	-1.83051	0.001762	-0.646265	0.13039	-0.770678	0.0588343	Major facilitator superfamily protein	Sugar (and other) transporter	Predicted_transporter_(major_facilitator_superfamily)	AT2G20780.1
Glyma.06G295500	Chr06:48458895-48459201	0.33548	0.925207	-0.998959	0.299582	-1.16241	0.133955	-1.68966	0.016495	NA	NA	NA	NA
Glyma.06G298600	Chr06:48741425-48742170	-0.682977	0.380245	-1.23506	0.001762	-0.178865	0.748774	-0.552452	0.282154	Wound-responsive family protein	Wound-induced protein	NA	AT4G10265.1
Glyma.06G300100	Chr06:48890857-48892413	0.987662	0.478996	-2.1305	0.001762	1.12488	0.195513	0.637656	0.209822	myb domain protein 14	Myb-like DNA-binding domain	Transcription_factor,_Myb_superfamily	AT2G31180.1
Glyma.06G302600	Chr06:49188758-49191731	-0.642031	0.441245	-1.34716	0.0107455	0.277586	0.618739	0.404923	0.447848	Peroxidase superfamily protein	Peroxidase	NA	AT1G05260.1
Glyma.06G303800	Chr06:49328416-49330906	-0.441952	0.809427	-0.47231	0.569501	-0.661515	0.205438	-1.01466	0.0250059	Transmembrane protein 97, predicted	Protein of unknown function (DUF2781)	NA	AT2G32380.1
Glyma.06G308300	Chr06:49706989-49708300	1.03367	0.422309	-1.04227	0.196642	-0.766573	0.241759	-1.68188	0.00759397	Symbols:	NA	NA	84.87
Glyma.06G310000	Chr06:49845168-49851741	-1.01755	0.166502	-1.6759	0.001762	1.25161	0.000934821	0.212772	0.715084	Disease resistance protein (TIR-NBS-LRR class) family	TIR domain; "NB-ARC domain"	Apoptotic_ATPase	AT5G36930.2
Glyma.06G310500	Chr06:49885348-49910175	0.0202853	0.99612	-0.474743	0.570084	-0.654031	0.195336	-1.29253	0.00392805	DNA replication helicase, putative	Domain of unknown function DUF83; "DNA replication factor Dna2"	DNA_replication_helicase	AT1G08840.2
Glyma.06G314100	Chr06:50300211-50303565	-5.88028	0.50203	-2.22293	0.001762	-0.620809	1	-0.0587287	0.930024	root hair specific 12	Pectinesterase; "Plant invertase/pectin methylesterase inhibitor"	NA	AT3G10710.1
Glyma.06G317700	Chr06:50626998-50635405	-0.598154	0.586411	-1.05122	0.019057	0.866463	0.0299056	0.75015	0.0574841	U-box domain-containing protein kinase family protein	U-box domain; "Protein kinase domain"	Serine/threonine_protein_kinase	AT4G25160.1
Glyma.06G318000	Chr06:50657941-50664474	0	0.00526016	-2.55205	0.00321908	0	1	0.926588	0.156872	Family of unknown function (DUF566)	Family of unknown function (DUF566)	NA	AT4G25190.2
Glyma.06G322000	Chr06:51042975-51045446	-0.773038	0.299993	-0.866879	0.0351231	-1.3361	0.000934821	-1.4592	0.000737859	LORELEI-LIKE-GPI-ANCHORED PROTEIN 1	NA	NA	AT5G56170.1
Glyma.06G324700	Chr06:51260009-51263654	0.519476	0.58966	0.601252	0.253287	-0.367742	0.403308	-1.16907	0.000737859	P-loop containing nucleoside triphosphate hydrolases superfamily protein	Deoxynucleoside kinase	Mitochondrial_thymidine_kinase_2/deoxyguanosine_kinase	AT1G72040.1
Glyma.07G001300	Chr07:132865-141435	-0.903578	0.119466	-1.28141	0.001762	-0.32972	0.469292	-0.991834	0.00724298	Terpenoid cyclases family protein	Prenyltransferase and squalene oxidase repeat	Oxidosqualene-lanosterol_cyclase_and_related_proteins	AT1G78950.1
Glyma.07G004200	Chr07:310151-314089	-1.24444	0.00909865	-1.33575	0.001762	-0.588601	0.13197	-0.944001	0.0121437	O-fucosyltransferase family protein	GDP-fucose protein O-fucosyltransferase	NA	AT3G21190.1
Glyma.07G005800	Chr07:422366-424357	-1.41566	0.269051	-1.05708	0.242775	-0.771154	0.195513	-2.33669	0.000737859	NA	NA	NA	NA
Glyma.07G006600	Chr07:474676-476606	0.125034	0.961344	0.174652	0.866767	-0.337859	0.428256	-1.06767	0.000737859	translocon at the inner envelope membrane of chloroplasts 20	Tic20-like protein	NA	AT1G04940.1
Glyma.07G006700	Chr07:491732-496064	-0.873162	0.149065	-1.63871	0.001762	0.95557	0.00562171	-1.05269	0.00136914	lipoxygenase 1	Lipoxygenase; "PLAT/LH2 domain"	NA	AT1G55020.1
Glyma.07G006900	Chr07:503751-509348	-1.30388	0.0520593	-1.87032	0.001762	1.83134	0.00675021	0.10614	0.835412	lipoxygenase 1	Lipoxygenase; "PLAT/LH2 domain"	NA	AT1G55020.1
Glyma.07G007700	Chr07:563431-570287	-0.227571	0.920504	-0.542604	0.336434	-0.512606	0.196871	-1.05903	0.00136914	ATPase E1-E2 type family protein / haloacid dehalogenase-like hydrolase family protein	E1-E2 ATPase	P-type_ATPase	AT1G17500.1
Glyma.07G008800	Chr07:647864-652858	-2.38811	0.00526016	-2.37261	0.001762	-0.216727	0.712479	-1.10775	0.00344809	Glycosyl hydrolases family 32 protein	Glycosyl hydrolases family 32 C terminal; "Glycosyl hydrolases family 32 N-terminal domain"	Beta-fructofuranosidase_(invertase)	AT3G13790.1
Glyma.07G013900	Chr07:1088866-1093047	-0.210283	0.91945	-2.66648	0.001762	-2.10882	0.000934821	-2.696	0.000737859	myo-inositol oxygenase 1	Family of unknown function (DUF706)	Aldehyde_reductase	AT1G14520.2
Glyma.07G015400	Chr07:1216617-1218740	-0.0699033	0.987446	-0.040248	0.979838	-1.00406	0.0200209	-1.2487	0.000737859	unknown protein; Has 29 Blast hits to 26 proteins in 11 species: Archae - 2; Bacteria - 0; Metazoa - 0; Fungi - 0; Plants - 27; Viruses - 0; Other Eukaryotes - 0 (source: NCBI BLink).	NA	NA	AT4G12540.1
Glyma.07G015800	Chr07:1258347-1267593	-0.154611	0.954501	-1.19084	0.00448057	0.606081	0.110537	0.317785	0.476722	ABC-2 and Plant PDR ABC-type transporter family protein	ABC-2 type transporter; "Plant PDR ABC transporter associated"; "ABC transporter"	Pleiotropic_drug_resistance_proteins_(PDR1-15),_ABC_superfamily	AT1G59870.1
Glyma.07G017200	Chr07:1389582-1390674	-0.525123	0.824975	-1.13259	0.0476056	-0.727067	0.268362	-0.906916	0.113859	NA	NA	NA	NA
Glyma.07G019700	Chr07:1553923-1555419	-0.906197	0.637774	-3.25024	0.0220813	-2.53101	0.0858942	-2.19755	0.0167745	photosystem I subunit H2	Photosystem I reaction centre subunit VI	NA	AT1G52230.1
Glyma.07G021100	Chr07:1647677-1650627	-0.181268	0.942118	-0.0887441	0.941834	-0.479349	0.197737	-1.03052	0.00136914	cyclin-dependent kinase B1;2	Protein kinase domain	Protein_kinase_PCTAIRE_and_related_kinases	AT2G38620.2
Glyma.07G021800	Chr07:1697118-1698666	-0.187798	0.943734	-1.04543	0.00789502	0.814229	0.039373	0.94577	0.00436014	Chaperone DnaJ-domain superfamily protein	DnaJ domain	Molecular_chaperone_(DnaJ_superfamily)	AT1G80920.1
Glyma.07G022000	Chr07:1704660-1706030	-0.0284319	0.992868	-0.303564	0.698192	-0.611609	0.0840715	-1.02092	0.00136914	early nodulin-like protein 17	Plastocyanin-like domain	NA	AT5G15350.1
Glyma.07G027500	Chr07:2185499-2187191	-0.35299	0.839916	-1.1074	0.00321908	1.09957	0.00245792	0.769071	0.0343259	Plant protein of unknown function (DUF247)	Plant protein of unknown function	NA	AT3G02645.1
Glyma.07G034100	Chr07:2677659-2683555	-0.121256	0.968654	-0.419687	0.54891	-0.426303	0.314768	-1.20297	0.000737859	Cyclin A2;4	Cyclin, N-terminal domain; "Cyclin, C-terminal domain"	G2/Mitotic-specific_cyclin_A	AT1G80370.1
Glyma.07G034500	Chr07:2734293-2738536	-0.970214	0.385546	-1.11592	0.0411164	0.304177	0.68568	-0.297899	0.597034	UDP-Glycosyltransferase superfamily protein	Glycosyl transferases group 1	Glycosyltransferase	AT1G52420.1
Glyma.07G034800	Chr07:2763835-2770113	-0.197638	0.944454	-1.03888	0.00686619	1.23114	0.000934821	0.917357	0.0048047	lipoxygenase 1	Lipoxygenase; "PLAT/LH2 domain"	NA	AT1G55020.1
Glyma.07G035200	Chr07:2817040-2819359	-0.0616819	0.985714	0.247545	0.812163	-0.77588	0.0234622	-1.00659	0.0104187	hydroxyproline-rich glycoprotein family protein	NA	NA	AT1G72790.1
Glyma.07G035800	Chr07:2902993-2904612	-0.486427	0.649135	-1.69663	0.001762	-0.303059	0.51066	-0.433271	0.299035	unknown protein; BEST Arabidopsis thaliana protein match is: unknown protein (TAIR:AT4G13266.1); Has 339 Blast hits to 265 proteins in 12 species: Archae - 0; Bacteria - 0; Metazoa - 0; Fungi - 0; Plants - 339; Viruses - 0; Other Eukaryotes - 0 (source: NCBI BLink).	NA	NA	AT3G13950.1
Glyma.07G038600	Chr07:3187099-3188256	-2.88593	0.00526016	-2.69379	0.001762	0.0532488	0.937002	-1.08332	0.00344809	germin 3	Cupin	NA	AT5G20630.1
Glyma.07G038800	Chr07:3199584-3200730	-1.14799	0.0539032	-1.26184	0.00448057	-2.03912	0.000934821	-1.86769	0.000737859	germin 3	Cupin	NA	AT5G20630.1
Glyma.07G039900	Chr07:3288273-3294751	-0.24455	0.897748	-1.01651	0.00568368	0.0501915	0.939883	-0.659078	0.0844519	lipoxygenase 3	Lipoxygenase; "PLAT/LH2 domain"	NA	AT1G17420.1
Glyma.07G040000	Chr07:3310584-3310974	-0.908848	0.489068	-1.5006	0.0197932	-0.226684	0.805599	-0.0991279	0.896476	unknown protein; BEST Arabidopsis thaliana protein match is: unknown protein (TAIR:AT3G14060.1); Has 23 Blast hits to 23 proteins in 7 species: Archae - 0; Bacteria - 0; Metazoa - 0; Fungi - 0; Plants - 23; Viruses - 0; Other Eukaryotes - 0 (source: NCBI BLink).	NA	NA	AT1G54120.1
Glyma.07G040200	Chr07:3324392-3329481	-0.475182	0.795487	-0.421556	0.649174	-0.229859	0.70649	-1.02856	0.0242674	FUNCTIONS IN: molecular_function unknown; INVOLVED IN: biological_process unknown; LOCATED IN: keratin filament, chloroplast; CONTAINS InterPro DOMAIN/s: Keratin, high sulphur B2 protein (InterPro:IPR002494); Has 6153 Blast hits to 2882 proteins in 265 species: Archae - 6; Bacteria - 47; Metazoa - 4777; Fungi - 68; Plants - 187; Viruses - 30; Other Eukaryotes - 1038 (source: NCBI BLink).	NA	NA	AT5G20635.1
Glyma.07G040400	Chr07:3339539-3341279	-0.128317	0.961345	-1.10682	0.00321908	-0.227676	0.640198	-0.0215013	0.967414	Protein of unknown function (DUF1677)	Protein of unknown function (DUF1677)	NA	AT1G72510.2
Glyma.07G045500	Chr07:3790644-3792095	-0.235303	0.912704	-1.32173	0.001762	0.789537	0.0950949	0.536098	0.27227	Protein of unknown function (DUF567)	Tubby C 2	NA	AT3G14260.1
Glyma.07G046000	Chr07:3837221-3849530	-0.0988262	0.970677	-0.205059	0.832212	-0.615143	0.0874721	-1.08783	0.000737859	pectin methylesterase 3	Pectinesterase; "Plant invertase/pectin methylesterase inhibitor"	NA	AT3G14310.1
Glyma.07G050300	Chr07:4283982-4288435	-1.32921	0.221558	-3.01796	0.001762	1.01788	0.227806	-2.31149	0.00297804	endonuclease 2	S1/P1 Nuclease	NA	AT1G68290.1
Glyma.07G057400	Chr07:5100359-5103308	-0.749777	0.266712	-1.4575	0.001762	-0.728156	0.0360679	-0.849006	0.0137242	WRKY family transcription factor	WRKY DNA -binding domain	NA	AT4G23810.1
Glyma.07G057600	Chr07:5110835-5114606	-0.609334	0.793149	-0.20656	0.877385	-1.20092	0.135337	-1.49659	0.00247339	TRICHOME BIREFRINGENCE-LIKE 25	PF03005	NA	AT1G01430.1
Glyma.07G059700	Chr07:5320127-5324270	-0.338825	0.860905	-0.412852	0.616186	-0.336203	0.534806	-1.16605	0.0100685	HhH-GPD base excision DNA repair family protein	HhH-GPD superfamily base excision DNA repair protein	A/G-specific_adenine_DNA_glycosylase	AT4G12740.1
Glyma.07G065600	Chr07:5878702-5899005	0.0972209	0.973192	-1.11598	0.0115846	0.261043	0.573954	0.433839	0.319363	NB-ARC domain-containing disease resistance protein	NB-ARC domain	Apoptotic_ATPase	AT4G27190.1
Glyma.07G074100	Chr07:6750263-6753085	-0.68101	0.676989	-1.27066	0.0289484	0.908366	0.107968	0.900748	0.0588343	NAD(P)-binding Rossmann-fold superfamily protein	short chain dehydrogenase	Dehydrogenases_with_different_specificities_(related_to_short-chain_alcohol_dehydrogenases)	AT3G61220.1
Glyma.07G074900	Chr07:6819960-6821194	-0.418238	0.76247	-1.32025	0.001762	1.06233	0.00172635	0.00327582	0.994341	SAUR-like auxin-responsive protein family	Auxin responsive protein	NA	AT3G12955.1
Glyma.07G078000	Chr07:7121635-7126695	-0.45447	0.748578	-1.11262	0.0320465	1.28526	0.000934821	0.519634	0.274592	NB-ARC domain-containing disease resistance protein	NB-ARC domain	Apoptotic_ATPase	AT4G27220.1
Glyma.07G078100	Chr07:7126749-7135963	-0.0635618	0.984678	-1.00383	0.0183121	0.672257	0.047886	0.358099	0.389734	NB-ARC domain-containing disease resistance protein	NA	NA	AT4G27220.1
Glyma.07G081800	Chr07:7527169-7529873	-0.191386	0.959041	-0.819358	0.189859	-0.100639	0.90725	-1.31177	0.00247339	D-isomer specific 2-hydroxyacid dehydrogenase family protein	D-isomer specific 2-hydroxyacid dehydrogenase, NAD binding domain; "D-isomer specific 2-hydroxyacid dehydrogenase, catalytic domain"	Glyoxylate/hydroxypyruvate_reductase_(D-isomer-specific_2-hydroxy_acid_dehydrogenase_superfamily)	AT2G45630.2
Glyma.07G086000	Chr07:7942076-7944540	-0.306907	0.895492	-1.13651	0.00986827	0.216612	0.735298	-0.243025	0.606542	polyol/monosaccharide transporter 5	Sugar (and other) transporter	Predicted_transporter_(major_facilitator_superfamily)	AT3G18830.1
Glyma.07G089300	Chr07:8340064-8344088	0.356324	0.917779	-1.24832	0.0141959	3.67443	0.0116187	2.14706	0.000737859	alpha/beta-Hydrolases superfamily protein	alpha/beta hydrolase fold	Predicted_hydrolase/acyltransferase_(alpha/beta_hydrolase_superfamily)	AT3G24420.1
Glyma.07G091600	Chr07:8550656-8552335	-0.0634757	0.984575	-1.14946	0.00321908	-1.55389	0.000934821	1.00067	0.0307127	LOB domain-containing protein 41	Protein of unknown function DUF260	NA	AT3G02550.1
Glyma.07G096500	Chr07:9048743-9054130	-0.338158	0.817171	-0.0738114	0.952499	-0.563159	0.113666	-1.20663	0.000737859	ATP binding microtubule motor family protein	Kinesin motor domain; "Domain of unknown function (DUF3490)"	Kinesin-like_protein	AT1G18370.1
Glyma.07G099800	Chr07:9461273-9463821	-1.85384	0.0780185	-2.52211	0.001762	-0.921061	0.213732	0.181255	0.829551	nodulin MtN21 /EamA-like transporter family protein	EamA-like transporter family	NA	AT3G18200.1
Glyma.07G108900	Chr07:10727504-10729948	-0.713662	0.676827	-2.21459	1	-0.722548	0.192447	-3.02262	0.000737859	GATA transcription factor 2	GATA zinc finger	NA	AT2G45050.1
Glyma.07G110900	Chr07:11381265-11384438	-0.811808	0.332897	-1.14461	0.0124868	0.034803	0.969364	-0.644433	0.182425	CYTOCHROME P450 51G1	Cytochrome P450	Cytochrome_P450	AT1G11680.1
Glyma.07G115800	Chr07:12561250-12568924	-0.782587	0.441245	-0.546878	0.478754	-0.850589	0.0809767	-1.26019	0.00193389	Protein kinase superfamily protein	Protein kinase domain	Glycogen_synthase_kinase-3	AT4G16970.1
Glyma.07G117300	Chr07:13123862-13125565	-0.747783	0.213327	-1.04535	0.0088962	-0.189188	0.704745	-0.510993	0.1656	Protein of unknown function (DUF581)	Protein of unknown function (DUF581)	NA	AT2G44670.1
Glyma.07G120500	Chr07:13873434-13881464	0.358094	0.867185	0.0232255	0.986308	-0.534347	0.277806	-1.39398	0.00344809	FUNCTIONS IN: molecular_function unknown; INVOLVED IN: biological_process unknown; LOCATED IN: mitochondrion, chloroplast, plasma membrane, plastid, chloroplast envelope; EXPRESSED IN: 23 plant structures; EXPRESSED DURING: 13 growth stages; CONTAINS InterPro DOMAIN/s: Protein of unknown function DUF3769 (InterPro:IPR022244); BEST Arabidopsis thaliana protein match is: pigment defective 320 (TAIR…	NA	NA	AT2G44640.1
Glyma.07G125600	Chr07:15001862-15003239	1.00097	0.103431	-1.4292	0.001762	0.483838	0.481375	-0.191965	0.738246	Symbols:OXS3, ATOXS3	NA	NA	54.07
Glyma.07G125800	Chr07:15031532-15036374	-0.933102	0.279059	-1.50616	0.00686619	-1.09871	0.0116187	-0.686657	0.100912	Protein of unknown function (DUF1005)	Protein of unknown function (DUF1005)	NA	AT4G29310.1
Glyma.07G126200	Chr07:15060884-15066172	0.178335	0.943184	-1.37745	0.001762	0.151899	0.778102	0.0635655	0.904615	gamma-glutamyl transpeptidase 4	Gamma-glutamyltranspeptidase	Gamma-glutamyltransferase	AT4G29210.1
Glyma.07G127200	Chr07:15255835-15256778	-1.04176	0.210406	-1.42859	0.001762	-1.7682	0.000934821	-1.22112	0.000737859	arabinogalactan protein 20	Protein of unknown function (DUF1070)	NA	AT3G61640.1
Glyma.07G130800	Chr07:15510315-15515154	-1.80431	0.0677535	-1.46277	0.0242919	2.00762	0.00620249	-1.41745	0.0391212	ferric reductase-like transmembrane component family protein	FAD-binding domain; "Ferric reductase NAD binding domain"; "Respiratory burst NADPH oxidase"; "Ferric reductase like transmembrane component"	Ferric_reductase,_NADH/NADPH_oxidase_and_related_proteins	AT5G60010.1
Glyma.07G132600	Chr07:15699685-15703874	-0.519924	0.744982	-1.32467	0.0327548	-0.0934992	0.911726	-0.523673	0.331309	expansin A4	Rare lipoprotein A (RlpA)-like double-psi beta-barrel; "Pollen allergen"	NA	AT2G39700.1
Glyma.07G135300	Chr07:16037321-16038525	0.774532	0.708176	-1.92296	0.00321908	-2.33687	1	1.7043	0.0650577	one helix protein	NA	NA	AT5G02120.1
Glyma.07G141500	Chr07:16776163-16777576	-0.0904232	0.974396	-1.13484	0.00448057	-0.456385	0.289997	0.337207	0.433795	Bifunctional inhibitor/lipid-transfer protein/seed storage 2S albumin superfamily protein	Protease inhibitor/seed storage/LTP family	NA	AT5G55410.2
Glyma.07G142600	Chr07:16975837-16981175	-1.11495	0.0364704	-1.41233	0.001762	0.729963	0.0292143	0.36794	0.378024	Laccase/Diphenol oxidase family protein	Multicopper oxidase; "Multicopper oxidase"; "Multicopper oxidase"	Multicopper_oxidases	AT5G01050.1
Glyma.07G142800	Chr07:16985871-16989205	-0.646181	0.792763	-1.02709	0.196992	-0.874582	0.274771	-1.29498	0.0447479	unknown protein; FUNCTIONS IN: molecular_function unknown; INVOLVED IN: biological_process unknown; LOCATED IN: cellular_component unknown; BEST Arabidopsis thaliana protein match is: unknown protein (TAIR:AT3G54060.2); Has 30201 Blast hits to 17322 proteins in 780 species: Archae - 12; Bacteria - 1396; Metazoa - 17338; Fungi - 3422; Plants - 5037; Viruses - 0; Other Eukaryotes - 2996 (source: NC…	NA	NA	AT2G37960.2
Glyma.07G144800	Chr07:17250589-17266031	-0.027841	0.995361	-0.0530995	0.975589	-0.532995	0.307515	-1.6651	0.00193389	Transducin/WD40 repeat-like superfamily protein	WD domain, G-beta repeat	WD40_repeat_protein	AT3G09080.1
Glyma.07G148600	Chr07:17878865-17883216	-0.0297162	0.995279	-0.841837	0.293932	-0.321784	0.693007	-1.12369	0.0468228	BEST Arabidopsis thaliana protein match is: proline-rich family protein (TAIR:AT3G09000.1); Has 35333 Blast hits to 34131 proteins in 2444 species: Archae - 798; Bacteria - 22429; Metazoa - 974; Fungi - 991; Plants - 531; Viruses - 0; Other Eukaryotes - 9610 (source: NCBI BLink).	NA	NA	AT2G40070.1
Glyma.07G150400	Chr07:18075262-18078864	-2.70265	0.00526016	-3.27422	0.001762	-2.92742	0.000934821	-2.74245	0.000737859	SGNH hydrolase-type esterase superfamily protein	GDSL-like Lipase/Acylhydrolase	Isoamyl_acetate-hydrolyzing_esterase	AT3G11210.1
Glyma.07G151300	Chr07:18352408-18355476	-0.246182	0.925681	-1.55495	0.001762	0.232668	0.682112	-0.317149	0.476631	fatty acid desaturase 8	Fatty acid desaturase; "Domain of unknown function (DUF3474)"	NA	AT5G05580.1
Glyma.07G153900	Chr07:18918735-18920898	-1.18324	1	-3.75031	0.0315444	-0.567122	1	-0.562446	1	myb-like HTH transcriptional regulator family protein	Myb-like DNA-binding domain	NA	AT2G38300.1
Glyma.07G161000	Chr07:20917417-20920209	-0.956021	0.0807038	-1.08216	0.0088962	-0.850828	0.0106491	-1.15461	0.000737859	PPPDE putative thiol peptidase family protein	PPPDE putative peptidase domain	Uncharacterized_conserved_protein	AT1G47740.2
Glyma.07G162900	Chr07:21561987-21567067	-0.359337	0.840811	-1.1091	0.0476056	-0.505566	0.209494	-0.710099	0.141361	allene oxide synthase	Cytochrome P450	Cytochrome_P450_CYP4/CYP19/CYP26_subfamilies	AT5G42650.1
Glyma.07G176600	Chr07:33044504-33049927	-1.26999	0.0341777	-1.57991	0.001762	-0.472911	0.280077	-0.909592	0.0121437	senescence-related gene 1	2OG-Fe(II) oxygenase superfamily	Iron/ascorbate_family_oxidoreductases	AT1G17020.1
Glyma.07G181700	Chr07:34989007-34995630	-1.48306	0.232074	-0.56325	0.612865	-1.10927	0.105758	-1.43101	0.026481	GDP dissociation inhibitor family protein / Rab GTPase activator family protein	GDP dissociation inhibitor	RAB_proteins_geranylgeranyltransferase_component_A_(RAB_escort_protein)	AT5G09550.1
Glyma.07G183700	Chr07:35134000-35137251	-0.203288	0.953093	-0.248642	0.853935	-0.666612	0.164292	-1.08479	0.017656	Protein of unknown function, DUF593	Zein-binding	NA	AT1G18265.1
Glyma.07G186100	Chr07:35364632-35369563	-2.07517	0.00526016	-3.17476	0.001762	-0.266548	0.590748	-2.37672	0.000737859	D-aminoacid aminotransferase-like PLP-dependent enzymes superfamily protein	Aminotransferase class IV	Branched_chain_aminotransferase_BCAT1,_pyridoxal_phosphate_enzymes_type_IV_superfamily	AT1G50090.1
Glyma.07G188800	Chr07:35624654-35629144	-0.3147	0.867185	-1.02237	0.0197932	-0.124165	0.840115	-0.507654	0.203913	S-locus lectin protein kinase family protein	Protein tyrosine kinase; "D-mannose binding lectin"; "S-locus glycoprotein family"; "PAN-like domain"	Serine/threonine_protein_kinase	AT4G21390.1
Glyma.07G188900	Chr07:35635630-35638838	-0.749443	0.385546	-1.19809	0.001762	-2.16433	0.000934821	-0.546708	0.181062	PLAC8 family protein	PLAC8 family	NA	AT1G11380.1
Glyma.07G189000	Chr07:35639904-35643770	-0.978998	0.180307	-1.88495	0.001762	-0.799594	0.107228	-0.831199	0.0475889	Octicosapeptide/Phox/Bem1p family protein	PB1 domain	NA	AT4G05150.1
Glyma.07G189500	Chr07:35711658-35715462	-1.11573	0.0573021	-1.31399	0.001762	0.320694	0.519632	-0.964737	0.0083207	sugar transporter 1	Sugar (and other) transporter	Predicted_transporter_(major_facilitator_superfamily)	AT1G11260.1
Glyma.07G195300	Chr07:36383489-36386028	0.381139	0.792929	-2.84849	0.001762	-2.40586	0.00245792	-3.81843	0.000737859	Aluminium induced protein with YGL and LRDR motifs	Aluminium induced protein ; "PF12504"	NA	AT4G27450.1
Glyma.07G196800	Chr07:36509004-36518982	-0.0678765	0.984929	-1.47353	0.001762	0.796089	0.0640469	0.0459052	0.937298	lipoxygenase 3	PLAT/LH2 domain; "Lipoxygenase"	NA	AT1G17420.1
Glyma.07G197100	Chr07:36546330-36549068	0.462922	0.711978	-2.73015	0.001762	-0.690344	0.298047	-0.413315	0.406437	Protein of unknown function (DUF506)	Protein of unknown function (DUF506)	NA	AT4G32480.1
Glyma.07G202500	Chr07:37177012-37177959	-1.13192	0.0281062	-0.684004	0.182761	-0.789102	0.0249961	-1.29539	0.000737859	Histone superfamily protein	Core histone H2A/H2B/H3/H4	Histones_H3_and_H4	AT5G65360.1
Glyma.07G208100	Chr07:37783730-37788283	-0.00810113	0.997207	0.143176	0.929848	0.215733	0.758733	-1.06823	0.025764	RING/FYVE/PHD zinc finger superfamily protein	Zinc finger, C3HC4 type (RING finger); "Protein of unknown function (DUF3675) "	NA	AT5G62460.1
Glyma.07G209200	Chr07:37899060-37900020	-0.377179	0.843746	-0.349972	0.671269	-0.789217	0.0377913	-1.2409	0.000737859	NA	NA	NA	NA
Glyma.07G209300	Chr07:37920003-37934449	-0.376817	0.839087	-0.382133	0.639421	-0.589129	0.17802	-1.14183	0.00436014	phragmoplast orienting kinesin 2	Kinesin motor domain	Kinesin-like_protein	AT3G19050.1
Glyma.07G212400	Chr07:38389880-38390911	-1.31804	1	-1.25681	0.2335	-1.601	0.0520486	-3.43963	0.000737859	redox responsive transcription factor 1	AP2 domain	NA	AT4G34410.1
Glyma.07G216400	Chr07:38889143-38891864	-0.554725	0.704422	-1.34786	0.00568368	2.08778	0.000934821	0.348604	0.465245	Encodes a protein whose expression is responsive to nematode infection.	NA	NA	AT2G01340.1
Glyma.07G226000	Chr07:40298317-40302692	-4.00911	0.133001	-3.38463	0.0269819	-1.38551	1	-0.541669	1	general regulatory factor 12	14-3-3 protein	Multifunctional_chaperone_(14-3-3_family)	AT1G26480.1
Glyma.07G226600	Chr07:40399518-40400659	0.0385107	0.991305	-1.35478	0.001762	-0.569322	0.135689	0.520805	0.171737	Involved in response to salt stress. Knockout mutants are hypersensitive to salt stress.	NA	NA	AT1G13930.2
Glyma.07G229000	Chr07:40875418-40877672	-1.24346	0.00526016	-1.50239	0.001762	-0.0363211	0.953212	0.074627	0.892579	expansin A15	Pollen allergen; "Rare lipoprotein A (RlpA)-like double-psi beta-barrel"	NA	AT2G03090.1
Glyma.07G230200	Chr07:41055725-41057441	-0.270098	0.942118	-1.39865	0.00789502	-1.01179	0.256258	1.081	0.0453773	zinc finger homeodomain 1	ZF-HD protein dimerisation region	Transcription_factor_DLX_and_related_proteins_with_LIM_Zn-binding_and_HOX_domains	AT1G69600.1
Glyma.07G231000	Chr07:41195677-41197006	-0.395188	0.91676	-0.691163	0.556031	-1.14364	0.193092	-2.1893	0.0149623	NA	NA	NA	NA
Glyma.07G231500	Chr07:41223292-41237085	-0.275468	0.951277	-0.514357	0.663984	-1.01002	0.17217	-1.39957	0.0433758	unknown protein; FUNCTIONS IN: molecular_function unknown; INVOLVED IN: biological_process unknown; LOCATED IN: endomembrane system; BEST Arabidopsis thaliana protein match is: unknown protein (TAIR:AT5G25265.1); Has 35333 Blast hits to 34131 proteins in 2444 species: Archae - 798; Bacteria - 22429; Metazoa - 974; Fungi - 991; Plants - 531; Viruses - 0; Other Eukaryotes - 9610 (source: NCBI BLink…	NA	NA	AT2G25260.1
Glyma.07G233500	Chr07:41468443-41478033	0.333984	0.83278	-0.0301682	0.981616	-0.50011	0.199907	-1.09106	0.00193389	ARM repeat superfamily protein	NA	NA	AT3G17340.1
Glyma.07G235200	Chr07:41609397-41632152	0.0735581	0.983964	-0.239848	0.81803	-0.468629	0.312505	-1.13986	0.00392805	homolog of yeast oxidase assembly 1 (OXA1)	60Kd inner membrane protein	Inner_membrane_protein_translocase_involved_in_respiratory_chain_assembly	AT5G62050.1
Glyma.07G238400	Chr07:41965861-41971231	-0.258201	0.894367	-0.131966	0.908571	-0.766447	0.0261008	-1.0452	0.000737859	minichromosome maintenance (MCM2/3/5) family protein	Mini-chromosome maintenance protein 2; "MCM2/3/5 family"	DNA_replication_licensing_factor,_MCM2_component	AT1G44900.1
Glyma.07G242900	Chr07:42269013-42273460	0.0989916	0.981678	0.0389133	0.976225	-0.559441	0.233548	-1.1018	0.00136914	importin alpha isoform 1	Armadillo/beta-catenin-like repeat	Karyopherin_(importin)_alpha	AT3G06720.2
Glyma.07G244200	Chr07:42376090-42379157	-0.650874	0.70861	-1.03387	0.0701618	-0.101743	0.912662	-1.16543	0.0354574	Pectin lyase-like superfamily protein	Glycosyl hydrolases family 28	NA	AT3G06770.2
Glyma.07G249200	Chr07:42738773-42739646	-0.0585722	0.990698	-0.786299	0.215125	-0.910537	0.0782235	-1.24216	0.0083207	NA	NA	NA	NA
Glyma.07G251000	Chr07:42893020-42897814	-0.481348	0.704422	-0.593239	0.3121	-0.879544	0.032401	-1.0039	0.011802	unknown protein; BEST Arabidopsis thaliana protein match is: unknown protein (TAIR:AT3G21465.1); Has 38 Blast hits to 38 proteins in 14 species: Archae - 0; Bacteria - 0; Metazoa - 0; Fungi - 0; Plants - 38; Viruses - 0; Other Eukaryotes - 0 (source: NCBI BLink).	NA	NA	AT4G15640.1
Glyma.07G258100	Chr07:43408339-43409403	-1.49259	0.390344	-1.26315	0.282685	-1.44075	0.186706	-2.17928	0.016495	unknown protein; BEST Arabidopsis thaliana protein match is: unknown protein (TAIR:AT5G19190.1); Has 33 Blast hits to 33 proteins in 12 species: Archae - 0; Bacteria - 0; Metazoa - 1; Fungi - 0; Plants - 32; Viruses - 0; Other Eukaryotes - 0 (source: NCBI BLink).	NA	NA	AT3G06070.1
Glyma.07G258700	Chr07:43444540-43449222	-0.735146	0.266224	-1.19877	0.001762	-0.317576	0.481148	-0.991905	0.00344809	beta glucosidase 46	Glycosyl hydrolase family 1	Beta-glucosidase,_lactase_phlorizinhydrolase,_and_related_proteins	AT1G61820.1
Glyma.07G260600	Chr07:43596342-43599749	-0.214928	0.917814	0.0898026	0.94214	-0.930499	0.00732005	-1.17985	0.000737859	unknown protein; FUNCTIONS IN: molecular_function unknown; INVOLVED IN: biological_process unknown; LOCATED IN: chloroplast; EXPRESSED IN: 16 plant structures; EXPRESSED DURING: 9 growth stages; BEST Arabidopsis thaliana protein match is: unknown protein (TAIR:AT1G16630.1); Has 1844 Blast hits to 1256 proteins in 271 species: Archae - 6; Bacteria - 283; Metazoa - 434; Fungi - 153; Plants - 91; Vi…	NA	NA	AT2G16270.1
Glyma.07G264100	Chr07:43837976-43839327	0.0876218	0.985774	-0.617882	0.436912	-0.435682	0.54056	-1.17603	0.0199557	RING/U-box superfamily protein	Zinc finger, C3HC4 type (RING finger)	Predicted_E3_ubiquitin_ligase	AT4G03965.1
Glyma.07G265500	Chr07:43950188-43951993	-1.31902	0.00526016	-1.88445	0.001762	-3.10807	0.000934821	-1.46015	0.000737859	NA	NA	NA	NA
Glyma.07G265900	Chr07:43972924-43976093	0.420692	0.853489	-1.25508	0.0088962	-0.102853	0.906808	-0.582547	0.207642	tonoplast dicarboxylate transporter	Sodium:sulfate symporter transmembrane region	NA	AT5G47560.1
Glyma.07G267100	Chr07:44054204-44056216	-1.16985	0.240203	-1.86937	0.001762	-0.00338461	0.993336	-0.856317	0.0661065	cytochrome P450, family 71, subfamily B, polypeptide 34	Cytochrome P450	Cytochrome_P450_CYP2_subfamily	AT3G26300.1
Glyma.08G000700	Chr08:53608-55466	-0.647977	0.792929	-1.76945	0.019057	-0.382874	0.657299	-0.760796	0.229642	NA	NA	NA	NA
Glyma.08G003400	Chr08:261850-262912	-0.210208	0.951981	-0.437743	0.575029	-1.09964	0.0187834	-1.34655	0.00436014	unknown protein; FUNCTIONS IN: molecular_function unknown; INVOLVED IN: biological_process unknown; LOCATED IN: plasma membrane; EXPRESSED IN: 24 plant structures; EXPRESSED DURING: 14 growth stages; BEST Arabidopsis thaliana protein match is: unknown protein (TAIR:AT2G17705.1); Has 98 Blast hits to 98 proteins in 13 species: Archae - 0; Bacteria - 0; Metazoa - 0; Fungi - 0; Plants - 98; Viruses …	NA	NA	AT4G08330.1
Glyma.08G012900	Chr08:1007552-1008123	-0.289455	0.876488	-0.446678	0.515913	-0.786847	0.0196008	-1.28155	0.000737859	nucleotide binding	NA	NA	AT1G12805.1
Glyma.08G016700	Chr08:1330225-1331366	-0.992818	0.388533	-1.23834	0.0421881	-1.17441	0.102069	-0.66337	0.314214	brassinosteroid-responsive RING-H2	Zinc finger, C3HC4 type (RING finger)	Anaphase-promoting_complex_(APC),_subunit_11	AT3G61460.1
Glyma.08G017400	Chr08:1404724-1408408	-1.47289	0.49805	-0.993062	0.424175	-4.41545	0.187241	-1.62034	0.0367376	MAP kinase 4	Protein kinase domain	Mitogen-activated_protein_kinase	AT4G01370.1
Glyma.08G020900	Chr08:1696325-1698174	0.827296	0.358947	0.460909	0.651115	-0.792827	0.0525732	-1.1018	0.011802	cytokinin response factor 2	AP2 domain	NA	AT4G23750.2
Glyma.08G021100	Chr08:1709025-1709853	0.0408525	0.992028	-0.36798	0.754534	-0.311242	0.600835	-1.31738	0.00867717	NA	Protein of unknown function (DUF1070)	NA	NA
Glyma.08G021500	Chr08:1741822-1744711	-0.907595	0.317716	-0.737695	0.259505	-0.57349	0.276188	-1.12534	0.0218539	TRICHOME BIREFRINGENCE-LIKE 23	PF03005	NA	AT4G11090.1
Glyma.08G023100	Chr08:1852651-1856671	-1.04736	0.207281	-0.961392	0.0651663	-0.737137	0.163503	-1.19421	0.0100685	UDP-D-glucose/UDP-D-galactose 4-epimerase 2	NAD dependent epimerase/dehydratase family	UDP-glucose_4-epimerase/UDP-sulfoquinovose_synthase	AT4G23920.1
Glyma.08G025700	Chr08:2033528-2037382	-0.806854	0.402814	-0.408527	0.704676	-0.769904	0.16114	-1.0642	0.0179106	Heat shock protein 70 (Hsp 70) family protein	Hsp70 protein	Molecular_chaperones_GRP78/BiP/KAR2,_HSP70_superfamily	AT5G42020.1
Glyma.08G028100	Chr08:2249960-2252478	-0.758379	0.360101	-1.31092	0.0107455	-0.594845	0.138593	-0.600852	0.185333	non-intrinsic ABC protein 7	NA	NA	AT3G10670.1
Glyma.08G028800	Chr08:2307603-2310682	-0.936216	0.231352	-0.948327	0.057829	-0.680928	0.0989015	-1.34813	0.000737859	Phospholipase A2 family protein	NA	NA	AT2G06925.1
Glyma.08G033000	Chr08:2628177-2631806	-0.758331	0.471935	-1.26185	0.0124868	-0.501737	0.294781	-0.821762	0.0661065	Pectin lyase-like superfamily protein	Pectinesterase	NA	AT5G19730.1
Glyma.08G033600	Chr08:2683886-2690396	-0.86311	0.183648	-1.02212	0.0158308	-0.774803	0.02386	-0.723252	0.0429557	Nucleotide-diphospho-sugar transferases superfamily protein	NA	Ceramide_glucosyltransferase	AT2G19880.2
Glyma.08G035300	Chr08:2799284-2802362	-0.444682	0.692417	-1.13818	0.00448057	-0.406074	0.327122	-0.805623	0.018778	sugar transporter 14	Sugar (and other) transporter	Predicted_transporter_(major_facilitator_superfamily)	AT1G77210.2
Glyma.08G036600	Chr08:2890288-2893166	0.155297	0.973192	-1.63858	0.00568368	0.0876192	0.92682	0.489719	0.385973	BURP domain-containing protein	BURP domain	NA	AT5G25610.1
Glyma.08G037900	Chr08:2978410-2979627	0.325217	0.846453	-1.33205	0.001762	-0.705701	0.0578208	-0.557503	0.155754	RHO guanyl-nucleotide exchange factor 11	Dynein light chain type 1	Dynein_light_chain_type_1	AT1G52240.2
Glyma.08G039200	Chr08:3067516-3072472	-0.948667	0.0768697	-1.11676	0.00568368	0.835032	0.0130316	-0.299162	0.467065	aldehyde dehydrogenase 2C4	Aldehyde dehydrogenase family	Aldehyde_dehydrogenase	AT3G24503.1
Glyma.08G041000	Chr08:3249247-3253041	-1.35618	0.170955	-1.24579	0.00789502	0.401468	0.562818	-0.289855	0.604362	lysm domain GPI-anchored protein 1 precursor	LysM domain	NA	AT1G21880.2
Glyma.08G042700	Chr08:3379777-3381288	-0.27318	0.881852	-0.363249	0.62346	-1.07268	0.00502859	-1.31888	0.000737859	Symbols:	B-cell receptor-associated protein 31-like	NA	100
Glyma.08G050000	Chr08:3916176-3920101	-1.44891	0.346939	-1.62198	0.0197932	0.966121	0.176989	-0.331087	0.6629	Protein of unknown function, DUF599	Protein of unknown function, DUF599	NA	AT3G18215.1
Glyma.08G050300	Chr08:3943469-3946089	-1.62885	0.0641238	-1.6985	0.001762	-0.124065	0.890025	-0.51907	0.237034	Glycosyltransferase family 61 protein	Protein of unknown function (DUF563)	Uncharacterized_conserved_protein	AT3G18180.1
Glyma.08G052100	Chr08:4051669-4054494	-0.590342	0.564102	-1.67317	0.001762	-1.15135	0.000934821	-1.44697	0.000737859	unknown protein; BEST Arabidopsis thaliana protein match is: unknown protein (TAIR:AT4G28100.1); Has 67 Blast hits to 66 proteins in 12 species: Archae - 0; Bacteria - 0; Metazoa - 0; Fungi - 0; Plants - 67; Viruses - 0; Other Eukaryotes - 0 (source: NCBI BLink).	NA	NA	AT3G18050.1
Glyma.08G053500	Chr08:4137942-4139276	-0.907122	0.0867464	-0.0599819	0.96489	-1.02774	0.00172635	-1.07504	0.00344809	Calcium-binding EF-hand family protein	EF hand	Calmodulin_and_related_proteins_(EF-Hand_superfamily)	AT1G18210.2
Glyma.08G056100	Chr08:4310688-4314678	-0.952195	0.0867464	-1.73989	0.001762	-0.529791	0.173418	-1.07056	0.000737859	K+ uptake permease 6	K+ potassium transporter	NA	AT1G70300.1
Glyma.08G062600	Chr08:4817429-4821371	-0.573423	0.831835	0.182723	0.924625	-0.112314	0.916571	-2.21905	0.0255215	Sulfite exporter TauE/SafE family protein	Sulfite exporter TauE/SafE	NA	AT1G61740.1
Glyma.08G062700	Chr08:4829861-4832511	-1.71521	0.204734	-2.36452	0.0205101	0.766823	0.466301	0.320762	0.719905	BAK1-interacting receptor-like kinase 1	Protein tyrosine kinase; "Leucine Rich Repeat"; "Leucine rich repeat N-terminal domain"	Serine/threonine_protein_kinase	AT5G48380.1
Glyma.08G063700	Chr08:4888518-4892619	-0.598168	0.476577	-1.24607	0.001762	-0.209548	0.665253	-1.27757	0.000737859	FAD/NAD(P)-binding oxidoreductase family protein	FAD dependent oxidoreductase; "Squalene epoxidase"	Squalene_monooxygenase	AT1G58440.1
Glyma.08G070100	Chr08:5342855-5345333	-0.424364	0.814481	-1.04358	0.0228139	0.903084	0.0149173	1.10446	0.00644897	RING/U-box superfamily protein	Zinc finger, C3HC4 type (RING finger)	Anaphase-promoting_complex_(APC),_subunit_11	AT1G72220.1
Glyma.08G080500	Chr08:6097768-6099931	-0.549566	0.625118	-1.4633	0.001762	-0.211196	0.69451	-0.636612	0.0893695	FAD-binding Berberine family protein	FAD binding domain ; "Berberine and berberine like "	NA	AT4G20840.1
Glyma.08G082900	Chr08:6276578-6277935	0.522402	0.58966	-1.303	0.001762	-0.413575	0.347389	0.747304	0.0980527	chlorophyll A/B binding protein 1	Chlorophyll A-B binding protein	NA	AT1G29930.1
Glyma.08G084300	Chr08:6354365-6359411	-0.506673	0.5913	-0.15574	0.883621	-0.695736	0.0403831	-1.0541	0.00247339	3-ketoacyl-acyl carrier protein synthase I	Beta-ketoacyl synthase, N-terminal domain; "Beta-ketoacyl synthase, C-terminal domain"	3-oxoacyl-(acyl-carrier-protein)_synthase_(I_and_II)	AT5G46290.1
Glyma.08G084400	Chr08:6360442-6366566	-0.249926	0.89934	-0.257032	0.78864	-0.468038	0.263687	-1.08662	0.00193389	Minichromosome maintenance (MCM2/3/5) family protein	MCM2/3/5 family	DNA_replication_licensing_factor,_MCM3_component	AT5G46280.1
Glyma.08G092800	Chr08:7027498-7030024	-0.48922	0.650919	-1.11651	0.00448057	1.64594	0.000934821	0.591494	0.116077	senescence-related gene 1	2OG-Fe(II) oxygenase superfamily	Iron/ascorbate_family_oxidoreductases	AT1G17020.1
Glyma.08G098500	Chr08:7546702-7551491	0.648492	0.415268	-1.6634	0.001762	1.26355	0.000934821	1.99444	0.000737859	inositol transporter 2	Sugar (and other) transporter	Permease_of_the_major_facilitator_superfamily	AT1G30220.1
Glyma.08G101500	Chr08:7801198-7808033	0.138939	0.958415	-0.315161	0.672667	-0.30028	0.492371	-1.08426	0.00136914	multidrug resistance-associated protein 3	ABC transporter transmembrane region; "ABC transporter"	Multidrug_resistance-associated_protein/mitoxantrone_resistance_protein,_ABC_superfamily	AT3G13080.1
Glyma.08G104100	Chr08:7993316-7995690	0.0714142	0.985543	-0.331208	0.729702	-0.240526	0.659796	-1.09549	0.00344809	cytochrome P450, family 78, subfamily A, polypeptide 5	Cytochrome P450	Cytochrome_P450_CYP2_subfamily	AT1G13710.1
Glyma.08G105600	Chr08:8154833-8161846	-0.546541	0.720332	-0.506836	0.542493	-0.791093	0.130048	-1.1201	0.018778	DNA primase, large subunit family	Eukaryotic and archaeal DNA primase, large subunit	Eukaryotic-type_DNA_primase,_large_subunit	AT1G67320.2
Glyma.08G106400	Chr08:8199635-8206598	0.108922	0.979272	0.110376	0.947608	-0.766136	0.120285	-1.48699	0.00247339	phragmoplast-associated kinesin-related protein, putative	Kinesin motor domain; "Kinesin-related"	Kinesin-like_protein	AT3G23670.2
Glyma.08G113900	Chr08:8730525-8734718	-0.0567249	0.985714	-0.351442	0.645653	-0.663585	0.0635079	-1.01141	0.00392805	O-Glycosyl hydrolases family 17 protein	Glycosyl hydrolases family 17; "X8 domain"	NA	AT3G13560.2
Glyma.08G115100	Chr08:8813512-8816792	-0.683114	0.553366	-0.934594	0.180944	-0.978968	0.0834858	-1.16018	0.0234777	tubulin alpha-5	Tubulin C-terminal domain; "Tubulin/FtsZ family, GTPase domain"	Alpha_tubulin	AT5G19780.1
Glyma.08G117100	Chr08:9032235-9036159	-0.00612795	0.997207	-0.436338	0.584734	-0.315158	0.59286	-1.44976	0.00247339	Xanthine/uracil permease family protein	Permease family	Xanthine/uracil_transporters	AT2G34190.1
Glyma.08G118300	Chr08:9143759-9144678	-2.75491	0.102576	-2.34645	0.001762	-3.07657	0.121672	-1.06059	0.0887662	NA	NA	NA	NA
Glyma.08G127900	Chr08:9860864-9863694	-0.275399	0.946319	-0.592926	0.480085	-0.0582635	0.950385	-1.16902	0.0279785	F-box/RNI-like superfamily protein	NA	NA	AT1G10780.1
Glyma.08G128100	Chr08:9876931-9878095	0.835592	0.51088	-2.4228	0.0205101	2.10963	0.000934821	2.89371	0.040919	plantacyanin	Plastocyanin-like domain	NA	AT2G02850.1
Glyma.08G136600	Chr08:10453437-10455582	-1.21315	0.0179451	-1.1317	0.00789502	-0.710272	0.0596874	-1.10101	0.00136914	unknown protein; FUNCTIONS IN: molecular_function unknown; INVOLVED IN: biological_process unknown; LOCATED IN: endomembrane system; EXPRESSED IN: 23 plant structures; EXPRESSED DURING: 13 growth stages; Has 20719 Blast hits to 6096 proteins in 607 species: Archae - 22; Bacteria - 3243; Metazoa - 4364; Fungi - 2270; Plants - 237; Viruses - 128; Other Eukaryotes - 10455 (source: NCBI BLink).	NA	NA	AT4G39840.1
Glyma.08G137600	Chr08:10551820-10553620	-0.37541	0.788893	-1.09032	0.00448057	0.0480163	0.944644	0.662745	0.0758623	Integrase-type DNA-binding superfamily protein	AP2 domain	NA	AT4G39780.1
Glyma.08G140800	Chr08:10759549-10760485	-1.15363	0.490835	-2.98653	0.0296666	-1.70462	0.115976	-1.77391	0.0323097	NA	NA	NA	NA
Glyma.08G142600	Chr08:10853789-10856466	-2.44877	0.0743201	-1.70381	0.0220813	-2.44591	0.0661581	-1.4312	0.0327239	RAB GTPase homolog G3A	Ras family	Ras-related_GTPase	AT4G09720.1
Glyma.08G146500	Chr08:11145876-11149248	-0.469416	0.687376	-0.433758	0.512301	-0.858101	0.0257385	-1.2669	0.000737859	actin 7	Actin	Actin_and_related_proteins	AT5G09810.1
Glyma.08G146900	Chr08:11183843-11185540	-3.49792	1	-2.49051	0.0382714	1.08644	1	-0.339701	0.684261	GRAS family transcription factor	GRAS domain family	NA	AT1G55580.1
Glyma.08G152700	Chr08:11747375-11753339	-0.238853	0.936505	0.239373	0.857099	-0.349327	0.598607	-1.62145	0.00392805	AGAMOUS-like 26	SpoU rRNA Methylase family	NA	AT5G26880.2
Glyma.08G156200	Chr08:12072926-12078511	-0.104402	0.978427	-0.502238	0.535633	-0.691655	0.168089	-1.00106	0.0297169	Transducin/WD40 repeat-like superfamily protein	WD domain, G-beta repeat; "Plant invertase/pectin methylesterase inhibitor"	Chromatin_assembly_complex_1_subunit_B/CAC2_(contains_WD40_repeats)	AT5G64630.2
Glyma.08G158800	Chr08:12314655-12318710	0.317197	0.939753	-1.08044	1	-0.708611	0.441114	-2.59216	0.0437278	Plant protein of unknown function (DUF936)	Plant protein of unknown function (DUF936)	NA	AT2G31920.1
Glyma.08G161000	Chr08:12462942-12469743	-0.0792636	0.977889	-1.04174	0.00568368	0.247248	0.586527	0.613534	0.0857557	CTP synthase family protein	Glutamine amidotransferase class-I; "CTP synthase N-terminus"	CTP_synthase_(UTP-ammonia_lyase)	AT3G12670.1
Glyma.08G168300	Chr08:13333387-13333804	-0.670247	0.779205	-1.0717	0.353138	-0.783453	0.231691	-1.15083	0.045789	SAUR-like auxin-responsive protein family	Auxin responsive protein	NA	AT3G12830.1
Glyma.08G172900	Chr08:13746181-13750909	-0.285526	0.877967	-0.127601	0.914113	-0.847669	0.0249961	-1.11705	0.00247339	Small nuclear ribonucleoprotein family protein	LSM domain	Small_Nuclear_ribonucleoprotein_splicing_factor	AT1G65700.2
Glyma.08G173400	Chr08:13802695-13807486	-0.326479	0.871157	-1.39337	0.00986827	0.751916	0.115231	-0.339881	0.535814	NAC domain containing protein 1	No apical meristem (NAM) protein	NA	AT1G56010.2
Glyma.08G177100	Chr08:14195427-14196376	-0.938063	0.17767	-1.17009	0.00321908	-1.49543	0.000934821	-1.2576	0.00136914	arabinogalactan protein 1	NA	NA	AT5G64310.1
Glyma.08G179900	Chr08:14415531-14419599	-0.649145	0.432258	-0.289586	0.730537	-0.782559	0.0406478	-1.14796	0.00344809	Thioesterase superfamily protein	FabA-like domain	NA	AT2G22230.1
Glyma.08G180000	Chr08:14419599-14421647	0.331282	0.894367	-2.42626	0.001762	-0.395676	0.57405	0.293172	0.668175	light harvesting complex photosystem II subunit 6	Chlorophyll A-B binding protein	NA	AT1G15820.1
Glyma.08G185900	Chr08:14896533-14899208	-0.575705	0.775242	-0.244445	0.864751	-0.568277	0.315594	-1.18807	0.0134049	F-box/RNI-like superfamily protein	NA	NA	AT1G10780.1
Glyma.08G189200	Chr08:15172903-15178499	-1.6366	0.0428172	-1.61824	0.001762	1.72861	0.00844923	-1.97185	0.00392805	lipoxygenase 1	PLAT/LH2 domain; "Lipoxygenase"	NA	AT1G55020.1
Glyma.08G189600	Chr08:15235196-15239971	-1.45366	0.00526016	-2.30883	0.001762	0.463522	0.256118	-1.31891	0.000737859	lipoxygenase 1	Lipoxygenase; "PLAT/LH2 domain"	NA	AT1G55020.1
Glyma.08G192000	Chr08:15440744-15445678	-2.25511	0.00526016	-2.28898	0.001762	0.0440321	0.946271	-1.29506	0.000737859	Glycosyl hydrolases family 32 protein	Glycosyl hydrolases family 32 C terminal; "Glycosyl hydrolases family 32 N-terminal domain"	Beta-fructofuranosidase_(invertase)	AT3G13790.1
Glyma.08G199300	Chr08:16097801-16102237	-0.60823	0.504669	-2.36402	0.001762	-1.71231	0.0288238	-1.4986	0.00797108	myo-inositol oxygenase 1	Family of unknown function (DUF706)	Aldehyde_reductase	AT1G14520.2
Glyma.08G200900	Chr08:16254854-16257207	0.0895277	0.98527	-0.481424	0.666668	-0.624059	0.303436	-1.11915	0.0341029	unknown protein; Has 29 Blast hits to 26 proteins in 11 species: Archae - 2; Bacteria - 0; Metazoa - 0; Fungi - 0; Plants - 27; Viruses - 0; Other Eukaryotes - 0 (source: NCBI BLink).	NA	NA	AT4G12540.1
Glyma.08G201300	Chr08:16293500-16303097	-0.32187	0.849822	-1.1048	0.00686619	0.489872	0.244732	0.229708	0.624539	ABC-2 and Plant PDR ABC-type transporter family protein	ABC-2 type transporter; "Plant PDR ABC transporter associated"; "ABC transporter"	Pleiotropic_drug_resistance_proteins_(PDR1-15),_ABC_superfamily	AT1G59870.1
Glyma.08G202300	Chr08:16425142-16426654	-0.983005	0.220238	-1.21932	0.0277289	0.4699	0.296606	-0.381728	0.407234	Integrase-type DNA-binding superfamily protein	AP2 domain	NA	AT5G11590.1
Glyma.08G202700	Chr08:16449211-16451139	-0.00742195	0.997207	-0.151178	0.924589	-0.728944	0.239514	-1.06084	0.0349824	cytochrome c oxidase 19-1	NA	Putative_cytochrome_c_oxidase,_subunit_COX19	AT1G66590.1
Glyma.08G202800	Chr08:16452262-16459102	0.275286	0.905369	-0.579182	0.429579	-0.285977	0.618399	-1.51865	0.000737859	LETM1-like protein	LETM1-like protein	NA	AT5G06220.2
Glyma.08G203000	Chr08:16469762-16471666	0.48247	0.658863	-0.529027	0.308327	-0.698493	0.0455086	-1.0882	0.00136914	delta tonoplast integral protein	Major intrinsic protein	Aquaporin_(major_intrinsic_protein_family)	AT3G16240.1
Glyma.08G208000	Chr08:16825648-16832158	-0.24901	0.916583	-0.327597	0.706697	-0.579317	0.155793	-1.25382	0.000737859	Cyclin A2;4	Cyclin, N-terminal domain; "Cyclin, C-terminal domain"	G2/Mitotic-specific_cyclin_A	AT1G80370.1
Glyma.08G212800	Chr08:17168286-17170624	0.602238	0.768659	0.166565	0.937362	-1.24618	0.0380815	-2.20541	0.00392805	histidine phosphotransfer protein 6	Hpt domain	Two-component_phosphorelay_intermediate_involved_in_MAP_kinase_cascade_regulation	AT1G80100.1
Glyma.08G215500	Chr08:17476920-17480079	0.167806	0.973056	-0.100327	0.956157	-0.943482	0.109222	-1.24156	0.0146725	basic helix-loop-helix (bHLH) DNA-binding superfamily protein	Helix-loop-helix DNA-binding domain	NA	AT4G37850.1
Glyma.08G218200	Chr08:17727506-17736077	-0.815689	0.420266	-1.40591	0.0175567	2.30593	0.000934821	0.071666	0.923694	NRAMP metal ion transporter 6	Natural resistance-associated macrophage protein	Mn2+_and_Fe2+_transporters_of_the_NRAMP_family	AT1G15960.1
Glyma.08G218400	Chr08:17747794-17750917	0.0405418	0.991305	-2.64972	0.001762	-0.627805	0.214975	-1.94914	0.000737859	CBL-interacting protein kinase 5	NAF domain; "Protein kinase domain"	Serine/threonine_protein_kinase	AT5G10930.1
Glyma.08G220000	Chr08:17875816-17877391	0.151846	0.953051	-1.38022	0.001762	-0.693355	0.109049	-0.707435	0.066817	Chaperone DnaJ-domain superfamily protein	NA	NA	AT1G80920.1
Glyma.08G225100	Chr08:18245613-18246213	-2.70842	0.00526016	-2.83998	0.001762	-0.489988	0.533585	-1.33916	0.00344809	SAUR-like auxin-responsive protein family	Auxin responsive protein	NA	AT2G24400.1
Glyma.08G229100	Chr08:18702844-18708468	-0.755404	0.360834	-1.40133	0.001762	-0.136283	0.834638	-0.549005	0.177364	Leucine-rich repeat protein kinase family protein	Protein kinase domain; "Leucine Rich Repeat"	Serine/threonine_protein_kinase	AT3G03770.2
Glyma.08G230100	Chr08:18824512-18826014	-0.6061	0.484824	-1.38101	0.00321908	-0.157405	0.785426	0.363675	0.485834	MLP-like protein 43	Pathogenesis-related protein Bet v I family	NA	AT1G70890.1
Glyma.08G230400	Chr08:18847359-18848525	-1.0839	0.0826596	-1.46633	0.001762	1.81104	0.000934821	-0.194132	0.775256	MLP-like protein 43	Pathogenesis-related protein Bet v I family	NA	AT1G70890.1
Glyma.08G235900	Chr08:19899828-19917805	0.322689	0.827263	-1.31108	0.001762	0.818599	0.0111481	0.964451	0.00606287	Leucine-rich repeat transmembrane protein kinase	Leucine Rich Repeat; "Di-glucose binding within endoplasmic reticulum"; "Protein tyrosine kinase"	Serine/threonine_protein_kinase	AT1G56130.1
Glyma.08G241200	Chr08:20585743-20587556	0.0670081	0.986539	-1.26155	0.001762	1.80648	0.00245792	1.57041	0.000737859	Protein of unknown function (DUF179)	Uncharacterized ACR, COG1678	NA	AT3G29240.2
Glyma.08G249900	Chr08:21840290-21842869	-1.04055	0.0780185	-1.17442	0.00789502	0.270358	0.629196	-0.720154	0.0765112	reversibly glycosylated polypeptide 2	Reversibly glycosylated polypeptide	NA	AT5G15650.1
Glyma.08G250300	Chr08:21883791-21885282	0.0595768	0.985543	-1.25734	0.001762	1.36221	0.000934821	0.540211	0.192828	B12D protein	NADH-ubiquinone reductase complex 1 MLRQ subunit	NA	AT3G29970.1
Glyma.08G252700	Chr08:22204142-22207713	-1.22629	0.23485	-1.59509	0.00686619	-0.441026	0.528526	-0.776546	0.131233	O-fucosyltransferase family protein	GDP-fucose protein O-fucosyltransferase	NA	AT5G15740.1
Glyma.08G257100	Chr08:23078652-23080716	-0.292416	0.876368	0.146286	0.906286	-0.713391	0.0669501	-1.0721	0.00644897	Ribosomal protein L7Ae/L30e/S12e/Gadd45 family protein	Ribosomal protein L7Ae/L30e/S12e/Gadd45 family	60S_ribosomal_protein_L30	AT1G36240.1
Glyma.08G262800	Chr08:27785752-27790991	-0.752979	0.253015	-1.49583	0.001762	-0.41528	0.304534	-0.67663	0.0654936	alpha-xylosidase 1	Glycosyl hydrolases family 31	Maltase_glucoamylase_and_related_hydrolases,_glycosyl_hydrolase_family_31	AT1G68560.1
Glyma.08G264800	Chr08:30675667-30682770	-0.820602	0.223526	-2.76623	0.001762	-0.847682	0.0230821	-1.89472	0.000737859	CTP synthase family protein	Glutamine amidotransferase class-I; "CTP synthase N-terminus"	CTP_synthase_(UTP-ammonia_lyase)	AT1G30820.1
Glyma.08G271900	Chr08:35596858-35599562	-0.561292	0.563227	-1.08735	0.00568368	-0.69352	0.044056	-0.866792	0.0149623	Basic helix-loop-helix (bHLH) DNA-binding family protein	Helix-loop-helix DNA-binding domain	NA	AT1G32640.1
Glyma.08G273100	Chr08:35775553-35783965	-0.303437	0.903379	-0.200717	0.895137	0.39319	0.58139	-1.18893	0.0447479	phosphoenolpyruvate carboxykinase 1	Phosphoenolpyruvate carboxykinase	NA	AT4G37870.1
Glyma.08G283100	Chr08:38897226-38906536	-0.129649	0.961929	-1.03935	0.0115846	-0.335348	0.48711	-0.996232	0.00606287	anthranilate phosphoribosyltransferase, putative	Glycosyl transferase family, a/b domain	NA	AT1G70570.1
Glyma.08G283900	Chr08:39107957-39114198	-0.426732	0.884483	-1.76736	0.0486352	-0.165439	0.863263	-0.415411	0.566505	hAT transposon superfamily	Protein of unknown function (DUF 659); "hAT family C-terminal dimerisation region"; "BED zinc finger"	NA	AT4G15020.2
Glyma.08G284800	Chr08:39389901-39392731	-0.276461	0.939596	0.461999	0.631655	-1.03654	0.0413279	-1.69525	0.000737859	signal recognition particle binding	Signal recognition particle receptor beta subunit	Signal_recognition_particle_receptor,_beta_subunit_(small_G_protein_superfamily)	AT5G05670.1
Glyma.08G285400	Chr08:39493242-39498724	-0.900558	0.111579	-2.33261	0.001762	-0.241017	0.618328	-0.955904	0.00759397	Pectin lyase-like superfamily protein	Glycosyl hydrolases family 28	NA	AT1G60590.1
Glyma.08G290600	Chr08:40420689-40425987	-0.348488	0.859166	-0.164068	0.9002	-0.612133	0.164887	-1.02854	0.0179106	Xanthine/uracil permease family protein	Permease family	Xanthine/uracil_transporters	AT5G62890.3
Glyma.08G292600	Chr08:40683265-40686711	-0.936503	0.505539	-1.3242	0.0421881	0.889001	0.10876	-0.942759	0.0884689	formin 8	Formin Homology 2 Domain	Rho_GTPase_effector_BNI1_and_related_formins	AT1G70140.1
Glyma.08G295500	Chr08:41044065-41046731	-1.18046	0.00526016	-1.28176	0.001762	-0.655445	0.0582892	0.0690693	0.897464	DNAJ heat shock family protein	DnaJ C terminal domain; "DnaJ domain"	Molecular_chaperone_(DnaJ_superfamily)	AT1G59725.1
Glyma.08G301500	Chr08:41940994-41942027	-1.85657	0.305711	-2.38251	0.0133534	1.36769	0.111539	0.810541	0.168526	unknown protein; BEST Arabidopsis thaliana protein match is: unknown protein (TAIR:AT1G28190.1); Has 30201 Blast hits to 17322 proteins in 780 species: Archae - 12; Bacteria - 1396; Metazoa - 17338; Fungi - 3422; Plants - 5037; Viruses - 0; Other Eukaryotes - 2996 (source: NCBI BLink).	NA	NA	AT5G12340.1
Glyma.08G307800	Chr08:42608937-42614310	-0.647719	0.385596	-1.13418	0.00321908	0.70265	0.0371361	-0.00629287	0.989689	ATP-dependent caseinolytic (Clp) protease/crotonase family protein	Enoyl-CoA hydratase/isomerase family	Enoyl-CoA_hydratase	AT1G06550.1
Glyma.08G308000	Chr08:42643432-42647039	-0.957281	0.259755	-1.58302	0.001762	-0.351038	0.548568	-1.06119	0.018512	Cytochrome b561/ferric reductase transmembrane protein family	Eukaryotic cytochrome b561	NA	AT2G30890.1
Glyma.08G310700	Chr08:42993267-42995614	-2.23513	0.242934	-2.62675	0.0421881	1.01458	0.256356	0.536307	0.499163	NA	NA	NA	NA
Glyma.08G311500	Chr08:43083380-43085732	-1.11555	0.0704809	-1.12624	0.00448057	0.144631	0.818542	-0.378597	0.384606	spermidine hydroxycinnamoyl transferase	Transferase family	NA	AT2G19070.1
Glyma.08G321900	Chr08:44068151-44071003	-0.0131499	0.997207	-0.304524	0.761849	-0.135932	0.869637	-1.22191	0.00724298	SWIB/MDM2 domain superfamily protein	SWIB/MDM2 domain	NA	AT4G26810.2
Glyma.08G323100	Chr08:44154084-44155155	-0.676512	0.67946	-1.42669	0.00789502	-0.145565	0.86897	-0.317789	0.613284	MBOAT (membrane bound O-acyl transferase) family protein	NA	NA	AT5G55380.1
Glyma.08G323400	Chr08:44188751-44190219	-3.11416	0.00526016	-2.52403	0.001762	-0.452035	0.411661	-1.04469	0.00867717	MBOAT (membrane bound O-acyl transferase) family protein	MBOAT, membrane-bound O-acyltransferase family	NA	AT5G55380.1
Glyma.08G325600	Chr08:44366858-44369320	-0.322322	0.934506	-1.90953	0.0220813	-0.131628	0.903779	-1.51095	0.0124562	Protein kinase superfamily protein	Protein kinase domain	Tyrosine_kinase_specific_for_activated_(GTP-bound)_p21cdc42Hs	AT5G55560.1
Glyma.08G328800	Chr08:44662091-44670620	-1.25178	0.155121	-1.88276	0.0124868	2.5283	0.000934821	0.180186	0.807945	NB-ARC domain-containing disease resistance protein	NB-ARC domain	Apoptotic_ATPase	AT3G07040.1
Glyma.08G329000	Chr08:44676132-44677870	-0.51481	0.77746	-1.02435	0.0759387	-0.197722	0.790043	-1.16309	0.014351	unknown protein; BEST Arabidopsis thaliana protein match is: unknown protein (TAIR:AT5G35870.1); Has 38 Blast hits to 38 proteins in 9 species: Archae - 0; Bacteria - 0; Metazoa - 0; Fungi - 0; Plants - 38; Viruses - 0; Other Eukaryotes - 0 (source: NCBI BLink).	NA	NA	AT2G04480.1
Glyma.08G329600	Chr08:44745425-44746578	-0.313719	0.871157	-0.100591	0.939695	-1.00282	0.00956388	-1.62245	0.000737859	NA	NA	NA	NA
Glyma.08G333700	Chr08:45094431-45098715	-0.636782	0.448464	-1.10312	0.00321908	0.121294	0.838278	-0.0339962	0.949561	Tetratricopeptide repeat (TPR)-like superfamily protein	NA	NA	AT1G07280.3
Glyma.08G336300	Chr08:45319383-45321356	-0.368092	0.868166	-0.0781393	0.952938	-0.831774	0.0618313	-1.04507	0.00686341	Symbols:	NA	NA	86.08
Glyma.08G337100	Chr08:45406335-45408065	-0.554235	1	-2.08806	0.001762	-0.951268	1	-0.582506	0.317805	Chaperone DnaJ-domain superfamily protein	DnaJ domain	NA	AT3G13310.1
Glyma.08G338500	Chr08:45518234-45519632	-0.462972	0.745153	-1.18316	0.00448057	-0.166516	0.824657	-0.092766	0.872027	UDP-Glycosyltransferase superfamily protein	UDP-glucoronosyl and UDP-glucosyl transferase	UDP-glucuronosyl_and_UDP-glucosyl_transferase	AT4G01070.1
Glyma.08G338600	Chr08:45522320-45523727	-0.680445	0.485278	-1.17466	0.00321908	0.653636	0.169067	0.0818277	0.878059	UDP-Glycosyltransferase superfamily protein	UDP-glucoronosyl and UDP-glucosyl transferase	UDP-glucuronosyl_and_UDP-glucosyl_transferase	AT4G01070.1
Glyma.08G343100	Chr08:45851571-45852641	-0.115623	0.966201	-0.0914207	0.941363	-0.991876	0.000934821	-1.17005	0.000737859	2Fe-2S ferredoxin-like superfamily protein	NA	Ferredoxin	AT3G07480.1
Glyma.08G344300	Chr08:45946775-45949303	-1.20472	0.0124072	-1.73585	0.001762	-0.789117	0.0285364	-0.288144	0.534585	Bifunctional inhibitor/lipid-transfer protein/seed storage 2S albumin superfamily protein	Protease inhibitor/seed storage/LTP family	NA	AT5G48490.1
Glyma.08G349400	Chr08:46359097-46361444	-0.848592	0.345453	-0.66736	0.327271	-0.944533	0.0500064	-1.09069	0.0170777	cell division cycle 45	CDC45-like protein	CDC45_(cell_division_cycle_45)-like_protein	AT3G25100.1
Glyma.08G360800	Chr08:47257666-47259828	-0.295683	0.924139	-2.03828	0.001762	0.0138824	0.986069	-0.338297	0.585281	Pollen Ole e 1 allergen and extensin family protein	Pollen proteins Ole e I like	NA	AT5G13140.1
Glyma.08G365100	Chr08:47621017-47622887	-0.168582	0.949754	-1.03468	0.0158308	-1.35853	0.000934821	-0.176237	0.786523	LOB domain-containing protein 41	Protein of unknown function DUF260	NA	AT3G02550.1
Glyma.08G365500	Chr08:47641515-47643779	-0.561367	0.583427	-0.286262	0.738324	-0.878503	0.0111481	-1.06147	0.00344809	unknown protein; BEST Arabidopsis thaliana protein match is: unknown protein (TAIR:AT5G16110.1); Has 130 Blast hits to 130 proteins in 18 species: Archae - 0; Bacteria - 0; Metazoa - 0; Fungi - 0; Plants - 130; Viruses - 0; Other Eukaryotes - 0 (source: NCBI BLink).	NA	NA	AT3G02555.1
Glyma.08G367000	Chr08:47755040-47756954	-1.6142	0.00526016	-1.67745	0.001762	-0.555038	0.158975	-1.05259	0.00247339	UDP-Glycosyltransferase superfamily protein	UDP-glucoronosyl and UDP-glucosyl transferase	UDP-glucuronosyl_and_UDP-glucosyl_transferase	AT4G01070.1
Glyma.09G002900	Chr09:242230-248591	-0.294612	0.871157	-0.255997	0.765965	-0.420986	0.292592	-1.07337	0.00297804	DegP protease 10	Trypsin	Serine_protease	AT5G36950.1
Glyma.09G006000	Chr09:463597-465470	-7.24593	0.795775	-5.57349	0.0846672	0	1	-2.23009	0.0216064	root hair specific 14	Pectate lyase	NA	AT4G22080.1
Glyma.09G008700	Chr09:681587-686136	-0.400506	0.877832	0.0281439	0.985513	-0.913983	0.0822175	-1.07307	0.0374402	RPM1 interacting protein 4	Cleavage site for pathogenic type III effector avirulence factor Avr	NA	AT3G25070.1
Glyma.09G008800	Chr09:686879-691254	-0.458348	0.754553	-0.00516978	0.995525	-0.124131	0.849779	-1.17744	0.00193389	EPS15 homology domain 2	Dynamin family	Endocytosis/signaling_protein_EHD1	AT4G05520.2
Glyma.09G012400	Chr09:944725-947561	0.266182	0.943184	-0.181612	0.915787	-0.556547	0.368594	-1.07838	0.0400024	unknown protein; FUNCTIONS IN: molecular_function unknown; INVOLVED IN: biological_process unknown; LOCATED IN: chloroplast; EXPRESSED IN: 16 plant structures; EXPRESSED DURING: 8 growth stages; Has 1142 Blast hits to 1055 proteins in 252 species: Archae - 22; Bacteria - 318; Metazoa - 248; Fungi - 96; Plants - 59; Viruses - 3; Other Eukaryotes - 396 (source: NCBI BLink).	NA	NA	AT4G17240.1
Glyma.09G014400	Chr09:1078916-1079670	-2.07009	0.00526016	-2.24723	0.001762	-1.66852	0.00381697	-1.87394	0.000737859	Bifunctional inhibitor/lipid-transfer protein/seed storage 2S albumin superfamily protein	Protease inhibitor/seed storage/LTP family	NA	AT2G45180.1
Glyma.09G015600	Chr09:1195026-1199031	-0.673802	0.344529	-0.475176	0.404064	-0.549106	0.130773	-1.13831	0.000737859	farnesyl diphosphate synthase 1	Polyprenyl synthetase	Polyprenyl_synthetase	AT5G47770.1
Glyma.09G017500	Chr09:1376959-1383855	-1.18763	0.155121	-1.39681	0.0088962	-1.0141	0.0292143	-1.15302	0.00937247	alpha/beta-Hydrolases superfamily protein	alpha/beta hydrolase fold	Predicted_alpha/beta_hydrolase	AT4G17150.1
Glyma.09G017800	Chr09:1398134-1400688	-0.829228	0.539075	0.351318	0.712606	-0.605586	0.339756	-1.06123	0.0345166	NA	NA	NA	NA
Glyma.09G019000	Chr09:1500806-1502132	-1.2698	0.253364	-2.10012	0.001762	0.880082	0.280219	0.265315	0.716512	FUNCTIONS IN: molecular_function unknown; INVOLVED IN: biological_process unknown; LOCATED IN: mitochondrion; EXPRESSED IN: 15 plant structures; EXPRESSED DURING: 7 growth stages; CONTAINS InterPro DOMAIN/s: Protein of unknown function DUF248, methyltransferase putative (InterPro:IPR004159); BEST Arabidopsis thaliana protein match is: S-adenosyl-L-methionine-dependent methyltransferases superfami…	Putative S-adenosyl-L-methionine-dependent methyltransferase	NA	AT3G05390.1
Glyma.09G022500	Chr09:1805051-1807394	-2.32715	0.00526016	-2.83817	0.001762	1.76108	0.000934821	0.214609	0.681019	Peroxidase superfamily protein	Peroxidase	NA	AT5G06730.1
Glyma.09G022900	Chr09:1830535-1833537	-1.04161	0.469711	-0.0514558	0.97634	-0.591919	0.527319	-1.46773	0.031145	peroxidase 2	Peroxidase	NA	AT5G06720.1
Glyma.09G024900	Chr09:2013513-2019312	0.00278085	0.997907	-0.228266	0.825176	-0.58266	0.118679	-1.03916	0.00344809	Leucine-rich receptor-like protein kinase family protein	Protein tyrosine kinase; "Leucine Rich Repeat"; "Leucine rich repeat N-terminal domain"	Serine/threonine_protein_kinase	AT4G20940.1
Glyma.09G027000	Chr09:2204111-2206207	-0.386837	0.79587	-0.483732	0.506853	-0.480973	0.230968	-1.17123	0.00392805	FAD-binding Berberine family protein	FAD binding domain ; "Berberine and berberine like "	NA	AT4G20840.1
Glyma.09G028400	Chr09:2331133-2333498	-0.832578	0.148522	-0.853447	0.0351231	-0.920163	0.00502859	-1.24757	0.000737859	Sec14p-like phosphatidylinositol transfer family protein	CRAL/TRIO, N-terminal domain; "CRAL/TRIO domain"	Phosphatidylinositol_transfer_protein_SEC14_and_related_proteins	AT1G30690.2
Glyma.09G039000	Chr09:3270970-3276530	-0.226765	0.927444	-0.303968	0.753764	-0.813102	0.0360679	-1.24239	0.00297804	unknown protein; FUNCTIONS IN: molecular_function unknown; INVOLVED IN: biological_process unknown; LOCATED IN: mitochondrion; EXPRESSED IN: 22 plant structures; EXPRESSED DURING: 13 growth stages; BEST Arabidopsis thaliana protein match is: unknown protein (TAIR:AT3G58650.1).	NA	NA	AT5G26910.3
Glyma.09G046100	Chr09:3944716-3948748	-0.838811	0.248086	-0.53704	0.409168	-0.604801	0.264131	-1.44909	0.00644897	NA	NA	NA	NA
Glyma.09G047200	Chr09:4074371-4075961	-1.11636	0.0179451	-1.51662	0.001762	-2.26921	0.000934821	-1.54495	0.000737859	plasma-membrane associated cation-binding protein 1	DREPP plasma membrane polypeptide	NA	AT4G20260.6
Glyma.09G047300	Chr09:4077472-4083792	-0.406008	0.781556	-0.296805	0.719987	-1.00869	0.00245792	-1.15219	0.00193389	minichromosome maintenance (MCM2/3/5) family protein	MCM2/3/5 family	DNA_replication_licensing_factor,_MCM6_component	AT5G44635.1
Glyma.09G047700	Chr09:4115237-4116212	0	0.00526016	-2.924	0.001762	0	1	-0.697879	0.383401	unknown protein; BEST Arabidopsis thaliana protein match is: unknown protein (TAIR:AT5G44660.1); Has 271 Blast hits to 209 proteins in 52 species: Archae - 0; Bacteria - 15; Metazoa - 63; Fungi - 14; Plants - 48; Viruses - 3; Other Eukaryotes - 128 (source: NCBI BLink).	NA	NA	AT4G20190.1
Glyma.09G048400	Chr09:4181331-4183140	-8.43345	0.795775	-4.82819	0.001762	0	1	-2.51418	0.00247339	Peroxidase superfamily protein	Peroxidase	NA	AT1G30870.1
Glyma.09G049100	Chr09:4264943-4266961	-1.08382	0.0233322	-2.21238	0.001762	2.28378	0.000934821	0.723285	0.0609425	cytochrome P450, family 81, subfamily D, polypeptide 3	Cytochrome P450	Cytochrome_P450_CYP2_subfamily	AT4G37340.1
Glyma.09G056600	Chr09:5103474-5104879	-1.45761	0.441245	-1.82603	0.235545	-1.43038	0.104803	-2.177	0.040919	BEST Arabidopsis thaliana protein match is: sequence-specific DNA binding transcription factors;transcription regulators (TAIR:AT4G30180.1); Has 30201 Blast hits to 17322 proteins in 780 species: Archae - 12; Bacteria - 1396; Metazoa - 17338; Fungi - 3422; Plants - 5037; Viruses - 0; Other Eukaryotes - 2996 (source: NCBI BLink).	NA	NA	AT2G18969.1
Glyma.09G062900	Chr09:6004418-6011041	-0.262575	0.897907	-1.46229	0.001762	0.0703023	0.910892	-0.218063	0.643507	beta-galactosidase 12	Glycosyl hydrolases family 35	Beta-galactosidase	AT4G26140.1
Glyma.09G065900	Chr09:6419979-6421918	0.0953371	0.985714	-0.907896	0.15635	-1.00829	0.0906628	-1.20197	0.0121437	matrix metalloproteinase	Putative peptidoglycan binding domain; "Matrixin"	NA	AT1G70170.1
Glyma.09G071600	Chr09:7366509-7369241	-0.292487	0.872715	-1.10996	0.0088962	0.222935	0.676657	0.443333	0.366034	jasmonate-zim-domain protein 1	Divergent CCT motif; "tify domain"	NA	AT1G19180.1
Glyma.09G076200	Chr09:8313446-8315864	-0.920691	0.0841625	-1.1984	0.001762	0.282257	0.530614	-0.163662	0.730359	Plant invertase/pectin methylesterase inhibitor superfamily	Plant invertase/pectin methylesterase inhibitor; "Pectinesterase"	NA	AT2G26440.1
Glyma.09G082900	Chr09:9783085-9785131	-0.746853	0.555082	-1.65816	0.001762	-0.0453053	0.960456	-0.104138	0.87456	UDP-glucosyl transferase 71C4	UDP-glucoronosyl and UDP-glucosyl transferase	UDP-glucuronosyl_and_UDP-glucosyl_transferase	AT1G07250.1
Glyma.09G094600	Chr09:13248449-13250007	-3.09394	0.151833	-2.67569	0.0250121	1.21484	0.272776	0.0956866	0.917606	O-methyltransferase family protein	O-methyltransferase; "Dimerisation domain"	Hydroxyindole-O-methyltransferase_and_related_SAM-dependent_methyltransferases	AT4G35150.1
Glyma.09G095700	Chr09:14429697-14443640	0.0868781	0.982163	-1.1923	0.0496685	0.87013	0.154653	1.83635	0.000737859	KNOTTED1-like homeobox gene 3	KNOX2 domain ; "Homeobox domain"; "KNOX1 domain "; "ELK domain "	Transcription_factor_MEIS1_and_related_HOX_domain_proteins	AT5G25220.1
Glyma.09G096600	Chr09:15045849-15050522	-0.445921	0.877967	-1.50354	0.00321908	0.213457	0.832556	0.334948	0.54121	DNA-binding protein phosphatase 1	Protein phosphatase 2C	Serine/threonine_protein_phosphatase	AT2G25620.1
Glyma.09G102800	Chr09:18843799-18853784	-0.290447	0.94854	-0.010932	0.995329	-0.752401	0.355323	-1.54972	0.0048047	MATE efflux family protein	MatE	Uncharacterized_membrane_protein,_predicted_efflux_pump	AT3G08040.2
Glyma.09G110100	Chr09:21698431-21701375	-0.692858	0.335279	-1.10334	0.00568368	-0.415034	0.309297	-0.931097	0.00686341	CONTAINS InterPro DOMAIN/s: WRC (InterPro:IPR014977); Has 219 Blast hits to 219 proteins in 19 species: Archae - 0; Bacteria - 0; Metazoa - 3; Fungi - 0; Plants - 215; Viruses - 0; Other Eukaryotes - 1 (source: NCBI BLink).	WRC	NA	AT2G42040.1
Glyma.09G116700	Chr09:27024725-27026026	-0.727046	0.486762	-1.07425	0.0476056	-0.573349	0.194301	-0.813996	0.0525593	unknown protein; FUNCTIONS IN: molecular_function unknown; INVOLVED IN: biological_process unknown; LOCATED IN: plasma membrane; EXPRESSED IN: 17 plant structures; EXPRESSED DURING: 12 growth stages; Has 58 Blast hits to 58 proteins in 12 species: Archae - 0; Bacteria - 0; Metazoa - 0; Fungi - 0; Plants - 58; Viruses - 0; Other Eukaryotes - 0 (source: NCBI BLink).	NA	NA	AT3G18800.1
Glyma.09G124400	Chr09:30189229-30195627	0	1	-2.66465	0.001762	0	1	-1.17191	0.00606287	Caleosin-related family protein	Caleosin related protein	NA	AT1G70670.1
Glyma.09G132200	Chr09:32905166-32907898	-0.268295	0.958211	-1.83119	0.00568368	-0.880381	0.346801	1.1379	0.0779455	beta-hydroxylase 1	Fatty acid hydroxylase superfamily	NA	AT4G25700.1
Glyma.09G139200	Chr09:34623987-34627090	-1.16964	0.285445	-1.2356	0.0107455	-1.47084	0.0333946	1.29126	0.000737859	Remorin family protein	Remorin, N-terminal region ; "Remorin, C-terminal region "	NA	AT5G23750.2
Glyma.09G140800	Chr09:34955095-34956544	0.64701	0.547184	-1.34485	0.0411164	-1.2524	0.000934821	-0.890498	0.0511134	RING/U-box superfamily protein	Zinc finger, C3HC4 type (RING finger)	NA	AT3G05200.1
Glyma.09G145700	Chr09:36198327-36202365	-1.04141	0.149031	-2.21492	0.001762	-1.43829	0.0242544	-1.2589	0.000737859	phloem protein 2-A13	NA	NA	AT3G61060.1
Glyma.09G148500	Chr09:36752294-36758505	-0.373229	0.940237	-1.08439	0.267731	0.0858349	1	-1.59136	0.0405509	hydroxymethylglutaryl-CoA synthase / HMG-CoA synthase / 3-hydroxy-3-methylglutaryl coenzyme A synthase	Hydroxymethylglutaryl-coenzyme A synthase N terminal; "Hydroxymethylglutaryl-coenzyme A synthase C terminal"	Hydroxymethylglutaryl-CoA_synthase	AT4G11820.2
Glyma.09G149600	Chr09:36962668-36963464	-0.724607	0.837421	-1.30959	0.203818	-1.50037	0.115009	-1.46292	0.0318306	carboxyesterase 20	NA	NA	AT5G62180.1
Glyma.09G150400	Chr09:37120769-37121931	-1.07794	0.08936	-0.741326	0.130126	-0.445442	0.307973	-1.82253	0.000737859	Legume lectin family protein	Legume lectin domain	NA	AT3G16530.1
Glyma.09G152700	Chr09:37521669-37525557	-0.535152	0.667039	-0.456638	0.540088	-0.697806	0.0947664	-1.01349	0.00524623	1-amino-cyclopropane-1-carboxylate synthase 12	Aminotransferase class I and II	1-aminocyclopropane-1-carboxylate_synthase,_and_related_proteins	AT5G51690.1
Glyma.09G160400	Chr09:38455630-38461991	-0.10017	0.983964	-1.03532	0.0486352	-0.0213119	0.980628	-0.278575	0.660299	alpha-galactosidase 2	Melibiase	Alpha-D-galactosidase_(melibiase)	AT5G08370.1
Glyma.09G161900	Chr09:38604373-38612036	-0.234335	0.953093	-1.43993	0.0133534	0.214399	0.795091	0.341534	0.582957	Endosomal targeting BRO1-like domain-containing protein	BRO1-like domain	NA	AT1G73390.3
Glyma.09G163800	Chr09:38812458-38813412	-3.49587	0.220963	-2.05919	0.0651663	-1.23815	0.0175808	-3.41326	0.000737859	Kunitz family trypsin and protease inhibitor protein	Trypsin and protease inhibitor	NA	AT1G73325.1
Glyma.09G163900	Chr09:38821799-38822829	0.437875	0.785578	-1.32236	0.0124868	0.967861	0.116897	0.441903	0.471661	Kunitz family trypsin and protease inhibitor protein	Trypsin and protease inhibitor	NA	AT1G17860.1
Glyma.09G164000	Chr09:38824208-38827013	-1.49273	0.0677535	-1.4482	0.0115846	-1.08344	0.0657169	-0.542332	0.395679	NA	NA	NA	NA
Glyma.09G164100	Chr09:38824208-38827013	-1.49273	0.0677535	-1.4482	0.0115846	-1.08344	0.0657169	-0.542332	0.395679	GRAM domain-containing protein / ABA-responsive protein-related	GRAM domain	NA	AT5G23370.1
Glyma.09G173700	Chr09:39836388-39839123	-0.102513	0.979083	0.217035	0.875939	-0.881813	0.0894143	-1.29794	0.0155734	Zinc-finger domain of monoamine-oxidase A repressor R1	Zinc-finger domain of monoamine-oxidase A repressor R1	NA	AT4G37110.1
Glyma.09G177400	Chr09:40183615-40184826	-0.737929	0.859139	-2.36706	0.0481871	-0.0459839	1	-1.00978	0.306444	NA	NA	NA	NA
Glyma.09G179100	Chr09:40387142-40389550	-1.35205	0.24696	-1.69715	0.001762	0.302465	0.743325	2.15722	0.000737859	nodulin MtN21 /EamA-like transporter family protein	EamA-like transporter family	NA	AT3G18200.1
Glyma.09G180100	Chr09:40521375-40524186	-0.076291	0.979083	-1.08546	0.0141959	0.0638823	0.923503	-0.423388	0.28488	Octicosapeptide/Phox/Bem1p family protein	PB1 domain	NA	AT2G01190.1
Glyma.09G181200	Chr09:40614322-40619955	-0.288262	0.877832	-0.375079	0.623191	-0.595785	0.115575	-1.13817	0.00136914	ATP binding microtubule motor family protein	Kinesin motor domain; "Domain of unknown function (DUF3490)"	Kinesin-like_protein	AT1G18370.1
Glyma.09G186300	Chr09:41109319-41112337	-0.259501	0.94431	-1.49167	0.0228139	1.38678	0.0380815	1.2497	0.0210725	cytochrome P450, family 71, subfamily A, polypeptide 22	Cytochrome P450	Cytochrome_P450_CYP2_subfamily	AT3G48310.1
Glyma.09G186700	Chr09:41147590-41150204	-0.928199	0.0768697	-0.847102	0.0315444	-0.842391	0.0090278	-1.08698	0.00136914	C-8,7 sterol isomerase	Emopamil binding protein	C-8,7_sterol_isomerase	AT1G20050.1
Glyma.09G186900	Chr09:41156621-41158854	-0.842959	0.4979	-0.659854	0.415924	0.115558	0.895371	-1.21643	0.0128013	C-8,7 sterol isomerase	Emopamil binding protein	C-8,7_sterol_isomerase	AT1G20050.1
Glyma.09G190200	Chr09:41470907-41473026	-0.449934	0.901828	0.134139	0.946702	-1.51492	0.0782235	-1.57037	0.0441495	unknown protein; FUNCTIONS IN: molecular_function unknown; INVOLVED IN: biological_process unknown; LOCATED IN: endomembrane system; EXPRESSED IN: 12 plant structures; EXPRESSED DURING: 6 growth stages; Has 451 Blast hits to 349 proteins in 91 species: Archae - 0; Bacteria - 85; Metazoa - 81; Fungi - 88; Plants - 18; Viruses - 1; Other Eukaryotes - 178 (source: NCBI BLink).	NA	NA	AT3G29300.1
Glyma.09G191300	Chr09:41601396-41605614	-0.721625	0.248086	-0.365688	0.597117	-1.09027	0.000934821	-1.11581	0.000737859	proline extensin-like receptor kinase 1	Protein tyrosine kinase	Serine/threonine_protein_kinase	AT3G24550.1
Glyma.09G191800	Chr09:41654390-41657674	-0.826673	0.434642	-1.49052	0.001762	-0.908357	0.0752339	-0.537606	0.35066	ABI-1-like 1	NA	NA	AT2G46225.3
Glyma.09G193500	Chr09:41815463-41817615	-6.17118	0.711442	-5.73569	0.00321908	0	1	-3.79906	0.0649302	xyloglucan endotransglucosylase/hydrolase 26	Xyloglucan endo-transglycosylase (XET) C-terminus; "Glycosyl hydrolases family 16"	NA	AT4G28850.1
Glyma.09G193900	Chr09:41840623-41843965	-0.483718	0.648817	-1.03447	0.00686619	0.107976	0.852997	-0.225674	0.613451	novel interactor of JAZ	Protein of unknown function (DUF1675)	NA	AT4G28910.3
Glyma.09G195100	Chr09:41972423-41978298	-1.49622	0.00526016	-1.62576	0.001762	-0.334221	0.465009	-1.57892	0.000737859	Subtilase family protein	Subtilase family; "PA domain"; "Peptidase inhibitor I9"	NA	AT1G32940.1
Glyma.09G202300	Chr09:42636635-42645165	-0.576865	0.491023	-1.2652	0.001762	0.822783	0.0120908	0.601267	0.09331	Leucine-rich repeat protein kinase family protein	Protein tyrosine kinase; "Leucine rich repeat N-terminal domain"; "Di-glucose binding within endoplasmic reticulum"	Serine/threonine_protein_kinase	AT1G67720.1
Glyma.09G205700	Chr09:42977627-42980853	0.138551	0.964644	-1.24094	0.00448057	1.03359	0.0106491	-0.306766	0.498571	NAD(P)-binding Rossmann-fold superfamily protein	3-beta hydroxysteroid dehydrogenase/isomerase family	Flavonol_reductase/cinnamoyl-CoA_reductase	AT2G23910.1
Glyma.09G207800	Chr09:43209944-43212158	-0.318197	0.846388	-0.40105	0.563388	-0.490977	0.193092	-1.00625	0.000737859	Defender against death (DAD family) protein	DAD family	Defender_against_cell_death_protein/oligosaccharyltransferase,_epsilon_subunit	AT1G32210.1
Glyma.09G208000	Chr09:43237558-43243598	0.177375	0.951277	-0.0762745	0.957162	-0.489851	0.302982	-1.09315	0.00724298	alpha/beta-Hydrolases superfamily protein	Phospholipase/Carboxylesterase	Predicted_alpha/beta_hydrolase	AT1G32190.1
Glyma.09G208200	Chr09:43253359-43258475	-0.795515	0.549481	-0.911667	0.109681	-0.849757	0.0744816	-1.09298	0.014351	cellulose synthase-like D3	Cellulose synthase	NA	AT3G03050.1
Glyma.09G209500	Chr09:43388009-43391593	-1.63305	0.0996209	-1.58087	0.0228139	-0.385513	0.612012	-2.03376	0.00136914	Mono-/di-acylglycerol lipase, N-terminal;Lipase, class 3	Lipase (class 3)	NA	AT4G16070.1
Glyma.09G213700	Chr09:43728271-43733787	-0.973042	0.24845	-1.20676	0.0088962	1.07613	0.0200209	1.40238	0.000737859	NA	NA	NA	NA
Glyma.09G217300	Chr09:44043564-44050934	-0.422448	0.73123	-1.04456	0.0150569	0.0517933	0.937662	-0.253555	0.559698	RHO guanyl-nucleotide exchange factor 14	PRONE (Plant-specific Rop nucleotide exchanger)	NA	AT1G31650.1
Glyma.09G218600	Chr09:44167827-44170729	-0.564678	0.567642	-1.34209	0.001762	0.0847179	0.902149	-0.258352	0.615182	cytochrome P450, family 707, subfamily A, polypeptide 1	Cytochrome P450	Cytochrome_P450_CYP4/CYP19/CYP26_subfamilies	AT4G19230.1
Glyma.09G222500	Chr09:44324705-44326461	-0.0609759	0.98527	-0.379891	0.566304	-1.03567	0.00172635	-1.18095	0.000737859	unknown protein; FUNCTIONS IN: molecular_function unknown; INVOLVED IN: biological_process unknown; LOCATED IN: endomembrane system; EXPRESSED IN: 23 plant structures; EXPRESSED DURING: 15 growth stages; BEST Arabidopsis thaliana protein match is: unknown protein (TAIR:AT3G01130.1); Has 64 Blast hits to 64 proteins in 11 species: Archae - 0; Bacteria - 0; Metazoa - 0; Fungi - 0; Plants - 64; Viru…	ATP synthase E chain	NA	AT5G15320.1
Glyma.09G225000	Chr09:44953459-44961447	-0.355803	0.950967	-1.62738	0.0228139	-0.459646	1	-0.407951	0.67043	purple acid phosphatase 27	Calcineurin-like phosphoesterase	Purple_acid_phosphatase	AT5G50400.1
Glyma.09G232100	Chr09:45540061-45542484	-1.11647	0.21079	-1.49242	0.001762	-0.578346	0.339729	-0.458749	0.334221	Plant invertase/pectin methylesterase inhibitor superfamily	Pectinesterase; "Plant invertase/pectin methylesterase inhibitor"	NA	AT3G47400.1
Glyma.09G232400	Chr09:45550524-45560382	-2.61075	0.0341777	-1.88424	0.00789502	0.514064	1	-1.12367	1	AGC (cAMP-dependent, cGMP-dependent and protein kinase C) kinase family protein	Protein kinase domain	Microtubule-associated_serine/threonine_kinase_and_related_proteins	AT5G62310.1
Glyma.09G233600	Chr09:45626674-45630038	-1.61588	0.0938089	-2.48492	0.001762	0.584296	0.441114	0.596946	0.260213	NAC domain containing protein 70	No apical meristem (NAM) protein	NA	AT4G10350.1
Glyma.09G236200	Chr09:45873421-45875783	-1.43361	0.134377	-2.23058	0.00686619	-1.55761	0.0130316	-1.23482	0.0441495	expansin A1	Pollen allergen; "Rare lipoprotein A (RlpA)-like double-psi beta-barrel"	NA	AT1G69530.2
Glyma.09G238200	Chr09:46029191-46034136	-0.0877909	0.97793	-1.45827	0.001762	0.590332	0.228013	0.306547	0.490938	NOD26-like intrinsic protein 4;2	Major intrinsic protein	Aquaporin_(major_intrinsic_protein_family)	AT5G37820.1
Glyma.09G240000	Chr09:46239303-46242420	-1.51585	0.08936	-1.47604	0.001762	0.554216	0.288558	-0.303108	0.577615	WRKY DNA-binding protein 72	WRKY DNA -binding domain	NA	AT5G15130.1
Glyma.09G242600	Chr09:46465845-46466951	-0.577258	0.644973	-1.11744	0.0124868	1.2087	0.00444619	0.673077	0.0925802	ethylene-responsive element binding factor 13	AP2 domain	NA	AT2G44840.1
Glyma.09G243700	Chr09:46633924-46641802	-0.811059	0.185661	-0.637624	0.202267	-0.567575	0.185584	-1.43675	0.000737859	Subtilase family protein	Peptidase inhibitor I9; "Subtilase family"; "PA domain"	NA	AT5G59810.1
Glyma.09G245400	Chr09:46747707-46749673	-1.33324	0.038759	-1.43506	0.001762	-0.487326	0.27613	0.128706	0.797399	cyclin p4;1	Cyclin	Cyclin	AT2G44740.1
Glyma.09G245900	Chr09:46788896-46790677	-4.39602	0.0651726	-6.05448	0.0528487	-0.478503	0.621966	-1.08395	0.0252416	Uridine diphosphate glycosyltransferase 74E2	UDP-glucoronosyl and UDP-glucosyl transferase	UDP-glucuronosyl_and_UDP-glucosyl_transferase	AT1G05680.1
Glyma.09G247700	Chr09:46922108-46923113	-0.497829	0.595216	0.0152316	0.988931	-0.885399	0.00502859	-1.08343	0.000737859	unknown protein; BEST Arabidopsis thaliana protein match is: unknown protein (TAIR:AT3G02640.1); Has 1807 Blast hits to 1807 proteins in 277 species: Archae - 0; Bacteria - 0; Metazoa - 736; Fungi - 347; Plants - 385; Viruses - 0; Other Eukaryotes - 339 (source: NCBI BLink).	NA	NA	AT5G16250.1
Glyma.09G248000	Chr09:46934396-46940137	-0.308103	0.875888	-0.050281	0.968776	-0.744319	0.0413279	-1.01393	0.00524623	chromatin assembly factor-1 (FASCIATA1) (FAS1)	Chromatin assembly factor 1 subunit A	Chromatin_assembly_factor-I	AT1G65470.1
Glyma.09G248200	Chr09:46951465-46956221	0.122403	0.965098	0.202144	0.844835	-0.297487	0.507384	-1.14922	0.000737859	Integrase-type DNA-binding superfamily protein	AP2 domain	NA	AT5G17430.1
Glyma.09G248900	Chr09:47011031-47015607	-0.565125	0.672743	-0.370432	0.6955	-0.432885	0.439178	-1.02704	0.0239846	chloroplastic acetylcoenzyme A carboxylase 1	Biotin-requiring enzyme	NA	AT5G16390.1
Glyma.09G249100	Chr09:47020463-47026577	-1.10988	0.0256985	-1.32147	0.001762	-0.626437	0.0734542	-0.972569	0.00344809	glutamine-fructose-6-phosphate transaminase (isomerizing)s;sugar binding;transaminases	SIS domain; "Glutamine amidotransferases class-II"	Glucosamine_6-phosphate_synthetases,_contain_amidotransferase_and_phosphosugar_isomerase_domains	AT3G24090.1
Glyma.09G249200	Chr09:47027537-47030542	0.406694	0.917779	-1.80206	0.0421881	-0.300597	0.802144	-0.0979526	0.912797	thioredoxin F2	Thioredoxin	Thioredoxin	AT5G16400.1
Glyma.09G249500	Chr09:47056884-47062577	-1.11185	0.291568	-1.97986	0.00789502	-0.26902	0.744595	-1.44443	0.0161859	serine carboxypeptidase-like 20	Serine carboxypeptidase	Serine_carboxypeptidases_(lysosomal_cathepsin_A)	AT4G12910.1
Glyma.09G249900	Chr09:47088631-47093190	-0.855508	0.128026	-1.51426	0.001762	-1.40676	0.000934821	-1.80834	0.000737859	ARM repeat superfamily protein	eIF4-gamma/eIF5/eIF2-epsilon	Predicted_translation_factor,_contains_W2_domain	AT5G36230.1
Glyma.09G251300	Chr09:47180455-47182117	-0.623051	0.643076	-0.713248	0.278184	-0.644507	0.229174	-1.29244	0.0121437	unknown protein; LOCATED IN: endomembrane system; EXPRESSED IN: 22 plant structures; EXPRESSED DURING: 13 growth stages; BEST Arabidopsis thaliana protein match is: unknown protein (TAIR:AT5G01015.1); Has 90 Blast hits to 90 proteins in 15 species: Archae - 0; Bacteria - 0; Metazoa - 0; Fungi - 0; Plants - 90; Viruses - 0; Other Eukaryotes - 0 (source: NCBI BLink).	NA	NA	AT1G65295.1
Glyma.09G251700	Chr09:47216699-47220474	-0.924632	0.102576	-1.06768	0.0115846	-1.3198	0.000934821	-1.65389	0.000737859	Cystathionine beta-synthase (CBS) family protein	CBS domain	5'-AMP-activated_protein_kinase,_gamma_subunit	AT1G65320.1
Glyma.09G263400	Chr09:48091633-48104775	-0.265227	0.942118	-0.180202	0.936704	-0.246913	0.800953	-2.27993	0.00436014	Major Facilitator Superfamily with SPX (SYG1/Pho81/XPR1) domain-containing protein	Major Facilitator Superfamily; "SPX domain"	Predicted_transporter/transmembrane_protein	AT4G22990.1
Glyma.09G264900	Chr09:48248078-48253812	-1.69902	0.00909865	-2.01977	0.001762	0.575824	0.342676	-0.448614	0.418749	S-adenosyl-L-methionine-dependent methyltransferases superfamily protein	Putative S-adenosyl-L-methionine-dependent methyltransferase	NA	AT4G00750.1
Glyma.09G269600	Chr09:48678730-48681590	-0.750795	0.615354	-1.7461	0.001762	2.50499	0.000934821	0.337243	0.527314	NAD(P)-binding Rossmann-fold superfamily protein	NAD dependent epimerase/dehydratase family	Flavonol_reductase/cinnamoyl-CoA_reductase	AT2G45400.1
Glyma.09G270900	Chr09:48774488-48775667	-0.281389	0.916762	-1.33866	0.0296666	0.469169	0.399679	0.020944	0.973608	calmodulin like 42	EF hand	Calmodulin_and_related_proteins_(EF-Hand_superfamily)	AT4G20780.1
Glyma.09G271100	Chr09:48791788-48796501	-0.847347	0.304771	-1.0447	0.0115846	-0.353309	0.483597	-0.74892	0.0550017	Auxin efflux carrier family protein	Membrane transport protein	Predicted_membrane_protein	AT5G01990.1
Glyma.09G271500	Chr09:48817857-48820455	-0.433239	0.720498	-1.06274	0.0088962	-0.837598	0.00620249	-1.20056	0.000737859	Protein of unknown function (DUF1191)	Protein of unknown function (DUF1191)	NA	AT3G08600.1
Glyma.09G273200	Chr09:48949607-48954209	-0.341826	0.832469	-1.10179	0.00321908	-0.948823	0.00675021	-1.20182	0.000737859	thioredoxin H-type 9	Thioredoxin	Thioredoxin	AT3G08710.2
Glyma.09G273500	Chr09:48971086-48973984	-1.07436	0.27106	-1.63099	0.0150569	2.18229	0.000934821	1.35062	0.0395838	Glycosyl hydrolase superfamily protein	Cellulase (glycosyl hydrolase family 5)	NA	AT5G01930.1
Glyma.09G277000	Chr09:49243592-49247193	0.295312	0.86833	-1.55513	0.001762	0.373657	0.3791	0.133237	0.779769	SOS3-interacting protein 1	NAF domain; "Protein kinase domain"	Serine/threonine_protein_kinase	AT5G58380.1
Glyma.09G281100	Chr09:49636249-49639140	-1.12891	0.331918	-1.68605	0.00321908	-0.23235	0.809475	-0.913526	0.114344	Phototropic-responsive NPH3 family protein	NPH3 family	NA	AT3G19850.1
Glyma.09G281900	Chr09:49746277-49748776	0.500734	0.637209	-1.13969	0.00986827	4.31507	0.000934821	2.41952	0.000737859	O-methyltransferase 1	O-methyltransferase; "Dimerisation domain"	Hydroxyindole-O-methyltransferase_and_related_SAM-dependent_methyltransferases	AT5G54160.1
Glyma.09G284700	Chr09:49981091-49982735	-2.13828	0.214433	-0.291392	0.891057	1.33007	0.130048	-2.31974	0.0218539	Peroxidase superfamily protein	Peroxidase	NA	AT4G11290.1
Glyma.10G007800	Chr10:748487-750994	-0.713438	0.245958	-0.519658	0.359127	-0.588886	0.111708	-1.01957	0.00392805	HR-like lesion-inducing protein-related	HR-like lesion-inducing	NA	AT5G43460.1
Glyma.10G013700	Chr10:1217973-1224949	-0.602236	0.489507	-1.75648	0.001762	-1.45648	0.000934821	-1.34043	0.00247339	Adenine nucleotide alpha hydrolases-like superfamily protein	Universal stress protein family	NA	AT3G62550.1
Glyma.10G014100	Chr10:1267545-1274307	-0.125274	0.970693	-0.284727	0.817562	-0.30716	0.60236	-1.13074	0.00867717	transcription coactivators	BRCA1 C Terminus (BRCT) domain; "PHD-finger"	NA	AT4G02110.1
Glyma.10G015000	Chr10:1334303-1335269	-0.563555	0.717933	0.746156	0.297832	-1.37016	0.000934821	-1.96505	0.000737859	unknown protein; FUNCTIONS IN: molecular_function unknown; INVOLVED IN: biological_process unknown; LOCATED IN: mitochondrion; EXPRESSED IN: 10 plant structures; EXPRESSED DURING: LP.04 four leaves visible, LP.10 ten leaves visible, petal differentiation and expansion stage, LP.08 eight leaves visible, LP.12 twelve leaves visible; BEST Arabidopsis thaliana protein match is: unknown protein (TAIR:…	Cotton fibre expressed protein	NA	AT5G38700.1
Glyma.10G019900	Chr10:1736234-1737575	-0.767045	0.606142	-2.0227	0.001762	-1.67647	0.00956388	-1.74368	0.000737859	Glutathione S-transferase family protein	Glutathione S-transferase, N-terminal domain; "Glutathione S-transferase, C-terminal domain"	Glutathione_S-transferase	AT3G62760.1
Glyma.10G024600	Chr10:2165005-2168327	-2.29999	0.00526016	-3.80469	0.001762	-0.891771	0.203927	-1.49889	0.00297804	glutathione peroxidase 4	Glutathione peroxidase	Glutathione_peroxidase	AT2G48150.1
Glyma.10G031200	Chr10:2714897-2716693	-0.610592	0.462845	0.141157	0.90049	-1.01789	0.000934821	-1.33071	0.000737859	histone H2A 11	Core histone H2A/H2B/H3/H4	Histone_2A	AT3G54560.1
Glyma.10G031900	Chr10:2784975-2788133	-1.19284	0.0124072	-1.20089	0.00321908	-0.406771	0.341193	0.165842	0.733594	indole-3-acetic acid 7	AUX/IAA family	NA	AT3G23050.1
Glyma.10G032400	Chr10:2816642-2821287	-0.326796	0.871702	-0.852093	0.0750927	-0.86694	0.0167222	-1.36381	0.000737859	galacturonosyltransferase 6	Glycosyl transferase family 8	NA	AT1G06780.1
Glyma.10G035700	Chr10:3122035-3125677	-0.39888	0.846388	-0.587346	0.351669	-0.999362	0.0281889	-1.43416	0.000737859	homolog of yeast CDT1 A	DNA replication factor CDT1 like	DNA_replication_factor	AT2G31270.1
Glyma.10G039100	Chr10:3468700-3469926	-0.140485	0.973828	-0.0481175	0.980332	-0.629122	0.221735	-1.09096	0.0320647	Symbols:	NA	NA	104.67
Glyma.10G042300	Chr10:3771568-3776706	-2.75732	0.038759	-3.69796	0.00448057	0.11149	1	-1.13896	0.0468228	Protein of unknown function (DUF3741)	Protein of unknown function (DUF3741)	NA	AT4G28760.2
Glyma.10G047400	Chr10:4243187-4246078	-0.300262	0.91945	-0.689419	0.327815	-0.269284	0.701343	-1.06645	0.0252416	unknown protein; Has 93 Blast hits to 62 proteins in 29 species: Archae - 0; Bacteria - 6; Metazoa - 13; Fungi - 19; Plants - 25; Viruses - 0; Other Eukaryotes - 30 (source: NCBI BLink).	NA	NA	AT2G37300.1
Glyma.10G050400	Chr10:4521013-4524844	-0.896076	0.47387	-1.40202	0.0327548	-0.469768	0.462358	-1.14851	0.0239846	unknown protein; Has 1171 Blast hits to 1097 proteins in 212 species: Archae - 14; Bacteria - 83; Metazoa - 583; Fungi - 105; Plants - 149; Viruses - 14; Other Eukaryotes - 223 (source: NCBI BLink).	NA	NA	AT3G09730.1
Glyma.10G050800	Chr10:4555961-4559856	-1.62939	0.00526016	-2.08379	0.001762	-0.017446	0.980068	-0.434007	0.260873	Peroxidase superfamily protein	Peroxidase	NA	AT2G37130.1
Glyma.10G058800	Chr10:5433112-5435412	-1.13563	0.0996209	-1.77881	0.001762	0.646281	0.186706	-0.218842	0.739986	Major facilitator superfamily protein	Major Facilitator Superfamily; "Nodulin-like"	NA	AT2G39210.1
Glyma.10G063100	Chr10:5977611-5979703	-1.03079	0.095079	-1.73693	0.001762	-0.643815	0.114113	-0.629085	0.0925802	permease, cytosine/purines, uracil, thiamine, allantoin family protein	Permease for cytosine/purines, uracil, thiamine, allantoin	Uridine_permease/thiamine_transporter/allantoin_transport	AT5G03555.1
Glyma.10G065400	Chr10:6242661-6245760	-0.0356346	0.992868	-0.810662	0.224872	-0.651861	0.135841	-1.41016	0.000737859	Protein of unknown function (DUF668)	Domain of unknown function (DUF3475); "Protein of unknown function (DUF668)"	NA	AT5G04550.1
Glyma.10G075700	Chr10:7839733-7841440	-0.677242	0.766097	0.270027	0.799314	0.447755	0.528054	-1.57889	0.00344809	Uncharacterised protein family (UPF0497)	Domain of unknown function (DUF588)	NA	AT2G36100.1
Glyma.10G084000	Chr10:10446673-10454679	-5.16232	0.7788	-2.9538	0.0115846	0	1	-0.128599	1	calmodulin-domain protein kinase cdpk isoform 2	EF hand; "Protein kinase domain"	Ca2+/calmodulin-dependent_protein_kinase,_EF-Hand_protein_superfamily	AT3G10660.1
Glyma.10G084200	Chr10:10471131-10474818	-0.980152	0.0606997	-1.70779	0.001762	-0.806073	0.0149173	-0.66294	0.0647744	TPX2 (targeting protein for Xklp2) protein family	Targeting protein for Xklp2 (TPX2)	NA	AT2G35880.1
Glyma.10G092800	Chr10:12983544-12986150	0.331896	0.897784	-1.78799	0.001762	0.660521	0.346857	1.29309	0.0140565	2-oxoglutarate (2OG) and Fe(II)-dependent oxygenase superfamily protein	2OG-Fe(II) oxygenase superfamily	Iron/ascorbate_family_oxidoreductases	AT1G52790.1
Glyma.10G104900	Chr10:23097353-23157754	-0.583538	0.565464	-0.459429	0.48286	-0.493514	0.228304	-1.29456	0.000737859	ARM repeat superfamily protein	NA	Nuclear_transport_receptor_RanBP16_(importin_beta_superfamily)	AT5G06120.2
Glyma.10G105900	Chr10:23599676-23611792	-0.630125	0.454344	-0.504563	0.425763	-0.553668	0.209908	-1.02825	0.0107716	UDP-glcnac-adolichol phosphate glcnac-1-p-transferase	Glycosyl transferase family 4	Glycosyltransferase	AT2G41490.1
Glyma.10G106600	Chr10:24151320-24155921	-0.175371	0.939753	-0.432264	0.472511	-0.766048	0.0223721	-1.2227	0.000737859	Glycosyl hydrolase family protein	Glycosyl hydrolase family 3 C-terminal domain; "Glycosyl hydrolase family 3 N terminal domain"	NA	AT5G20950.2
Glyma.10G109500	Chr10:25381297-25409038	-0.480526	0.651005	-1.46117	0.001762	0.281249	0.540776	-0.671339	0.0617708	Transmembrane amino acid transporter family protein	Transmembrane amino acid transporter protein	Amino_acid_transporters	AT2G39130.1
Glyma.10G111700	Chr10:26393612-26398560	-1.36989	0.184158	-1.86451	0.001762	0.8057	0.110935	-0.51219	0.289959	alpha/beta-Hydrolases superfamily protein	alpha/beta hydrolase fold	Predicted_hydrolase/acyltransferase_(alpha/beta_hydrolase_superfamily)	AT2G36290.1
Glyma.10G138200	Chr10:37186230-37189255	0.0148418	0.997207	-0.00303811	0.996746	-0.437636	0.470144	-1.07915	0.0289133	DHHC-type zinc finger family protein	DHHC palmitoyltransferase	DHHC-type_Zn-finger_proteins	AT4G01730.1
Glyma.10G142100	Chr10:37558419-37563692	-1.09446	0.0256985	-1.26443	0.001762	-0.459262	0.237977	-1.10635	0.00136914	Pectinacetylesterase family protein	Pectinacetylesterase	Pectin_acetylesterase_and_similar_proteins	AT3G05910.1
Glyma.10G144100	Chr10:37888975-37892463	0.534247	0.55363	-0.158032	0.882686	-0.350148	0.411459	-1.02633	0.00136914	Carbohydrate-binding X8 domain superfamily protein	X8 domain	NA	AT1G09460.1
Glyma.10G151000	Chr10:38606876-38609056	0.621733	0.575868	-1.4352	0.00686619	-1.0142	0.0824438	-0.0476595	0.94796	Dormancy/auxin associated family protein	Dormancy/auxin associated protein	NA	AT1G56220.4
Glyma.10G152200	Chr10:38696012-38703000	-0.691791	0.287634	-1.18054	0.001762	0.376642	0.410309	0.298342	0.544836	respiratory burst oxidase homolog B	Respiratory burst NADPH oxidase; "Ferric reductase NAD binding domain"; "Ferric reductase like transmembrane component"; "FAD-binding domain"	Ferric_reductase,_NADH/NADPH_oxidase_and_related_proteins	AT1G09090.2
Glyma.10G154200	Chr10:38930042-38934295	0.112315	0.970701	0.0448471	0.974796	-0.618907	0.136879	-1.06637	0.00524623	P-loop containing nucleoside triphosphate hydrolases superfamily protein	Kinesin motor domain	Kinesin-like_protein	AT5G27550.1
Glyma.10G157200	Chr10:39142618-39145615	-0.708889	0.291671	-1.06634	0.00686619	-0.342918	0.414545	-0.770004	0.0320647	GDSL-like Lipase/Acylhydrolase superfamily protein	GDSL-like Lipase/Acylhydrolase	NA	AT1G54790.1
Glyma.10G167800	Chr10:40202445-40204795	-1.47164	0.06733	-1.57594	0.0088962	0.67877	0.244993	-0.382078	0.506739	ammonium transporter 1;2	Ammonium Transporter Family	Ammonia_permease	AT1G64780.1
Glyma.10G173100	Chr10:40699390-40703127	-1.32474	0.00909865	-1.48714	0.001762	-0.393181	0.372975	-0.84199	0.0196527	early nodulin-like protein 8	Plastocyanin-like domain	NA	AT1G64640.1
Glyma.10G178100	Chr10:41135344-41140920	-0.129849	0.962223	-0.202765	0.843854	-0.658954	0.067928	-1.11216	0.000737859	Microtubule associated protein (MAP65/ASE1) family protein	Microtubule associated protein (MAP65/ASE1 family)	Microtubule-associated_protein_essential_for_anaphase_spindle_elongation	AT5G51600.1
Glyma.10G183300	Chr10:41633436-41645279	0.158732	0.958609	-0.495472	0.451807	-0.0475979	0.951307	-1.2617	0.00524623	phosphate 1	EXS family; "SPX domain"	Predicted_small_molecule_transporter	AT3G23430.1
Glyma.10G183900	Chr10:41719264-41728269	-0.228241	0.90733	-1.06431	0.00686619	1.92263	0.000934821	0.80791	0.0239846	peptide transporter 3	POT family	H+/oligopeptide_symporter	AT5G46050.1
Glyma.10G186700	Chr10:41976478-41978017	-0.0943461	0.974416	-1.31232	0.001762	0.53441	0.146432	1.06636	0.000737859	Bifunctional inhibitor/lipid-transfer protein/seed storage 2S albumin superfamily protein	NA	NA	AT3G22142.1
Glyma.10G188200	Chr10:42122684-42123732	-0.198209	0.964614	-1.21106	0.126402	-1.46474	0.0657169	-1.37778	0.0466581	unknown protein; LOCATED IN: chloroplast; BEST Arabidopsis thaliana protein match is: unknown protein (TAIR:AT3G23170.1); Has 74 Blast hits to 74 proteins in 6 species: Archae - 0; Bacteria - 0; Metazoa - 0; Fungi - 0; Plants - 74; Viruses - 0; Other Eukaryotes - 0 (source: NCBI BLink).	NA	NA	AT4G14450.1
Glyma.10G189700	Chr10:42279710-42281610	-0.13807	0.969911	0.0328189	0.98263	-0.735746	0.101605	-1.11337	0.00902028	unknown protein; BEST Arabidopsis thaliana protein match is: unknown protein (TAIR:AT1G04030.1); Has 3875 Blast hits to 2949 proteins in 323 species: Archae - 6; Bacteria - 281; Metazoa - 960; Fungi - 593; Plants - 281; Viruses - 98; Other Eukaryotes - 1656 (source: NCBI BLink).	NA	NA	AT2G33400.1
Glyma.10G194200	Chr10:42630110-42632551	-0.455784	0.768795	-0.579083	0.324636	-1.13647	0.000934821	-1.15635	0.0048047	Integrase-type DNA-binding superfamily protein	AP2 domain	NA	AT5G07580.1
Glyma.10G196500	Chr10:42797100-42798670	0.284234	0.950967	0.147166	0.940354	-0.435564	0.541459	-1.53125	0.0182023	Symbols:	Protein of unknown function (DUF1635)	NA	85.08
Glyma.10G197100	Chr10:42845225-42846669	-0.250724	0.905135	-0.0108509	0.992516	-0.721648	0.0476278	-1.05369	0.00392805	ribosomal protein L6 family protein	Ribosomal protein L6	NA	AT2G18400.1
Glyma.10G198300	Chr10:42942648-42951239	-0.27084	0.884984	-0.336685	0.668969	-0.857981	0.0139895	-1.08645	0.00247339	binding to TOMV RNA 1L (long form)	KH domain	RNA-binding_protein_NOVA1/PASILLA_and_related_KH_domain_proteins	AT5G04430.2
Glyma.10G198500	Chr10:42958436-42959619	-0.679108	0.360101	-0.460207	0.433727	-1.50994	0.000934821	-1.58567	0.000737859	Histone superfamily protein	Core histone H2A/H2B/H3/H4	Histone_H2B	AT2G37470.1
Glyma.10G201100	Chr10:43218267-43226517	-0.117478	0.966011	-0.162367	0.880436	0.146211	0.805197	-1.0577	0.00344809	Pyruvate kinase family protein	Pyruvate kinase, barrel domain; "Pyruvate kinase, alpha/beta domain"	Pyruvate_kinase	AT3G52990.1
Glyma.10G201600	Chr10:43272289-43275391	-0.278628	0.907448	-1.12301	0.0250121	-0.569345	0.235751	-0.91013	0.0345166	Transmembrane amino acid transporter family protein	Transmembrane amino acid transporter protein	Amino_acid_transporters	AT1G08230.2
Glyma.10G210600	Chr10:44284422-44287975	-1.02839	0.0504723	-1.13593	0.001762	-0.639103	0.0719575	-0.8769	0.0130911	auxin response factor 16	Auxin response factor; "B3 DNA binding domain"	NA	AT4G30080.1
Glyma.10G211200	Chr10:44360887-44362402	-0.998908	0.335279	-1.26366	0.0309823	-0.245733	0.794308	-0.0871019	0.902494	alpha/beta-Hydrolases superfamily protein	Putative lysophospholipase	Lysophospholipase	AT5G19290.1
Glyma.10G215100	Chr10:44727370-44732694	0.175928	0.966987	-0.10281	0.952938	-0.361198	0.581238	-1.16211	0.0281994	forkhead-associated (FHA) domain-containing protein	FHA domain	NA	AT1G34355.1
Glyma.10G219300	Chr10:45108513-45111450	-0.481782	0.857763	-1.0408	0.0309823	0.599327	0.372339	1.92859	0.000737859	Oxidoreductase family protein	NA	NA	AT4G09670.1
Glyma.10G222200	Chr10:45351100-45356279	0.0171185	0.996485	-0.505768	0.549536	-0.49053	0.279675	-1.33826	0.00297804	Protein kinase superfamily protein	Protein kinase domain	Cdc2-related_protein_kinase	AT1G54610.3
Glyma.10G223300	Chr10:45430583-45438893	0.0482213	0.991305	-1.16101	0.0205101	-0.212284	0.776997	-1.06039	0.0128013	polypyrimidine tract-binding protein 3	RNA recognition motif. (a.k.a. RRM, RBD, or RNP domain)	Polypyrimidine_tract-binding_protein	AT1G43190.2
Glyma.10G224500	Chr10:45514701-45516815	-0.643986	0.41342	-0.267768	0.744385	-0.923042	0.0090278	-1.12792	0.00247339	Protein of unknown function (DUF793)	Protein of unknown function (DUF793)	NA	AT1G18740.1
Glyma.10G229800	Chr10:45996214-45998100	-0.72998	0.346939	-1.1191	0.0107455	-0.603501	0.171418	-0.530717	0.210498	ABC-2 type transporter family protein	ABC-2 type transporter; "ABC transporter"	Transporter,_ABC_superfamily_(Breast_cancer_resistance_protein)	AT5G52860.1
Glyma.10G231700	Chr10:46133597-46138435	-1.07593	0.0780185	-1.64073	0.001762	0.286513	0.532354	-0.78168	0.0367376	ferric reduction oxidase 2	FAD-binding domain; "Ferric reductase NAD binding domain"; "Ferric reductase like transmembrane component"	NA	AT1G01580.1
Glyma.10G236600	Chr10:46546403-46552230	-2.4273	0.357562	-1.69399	0.0250121	-1.06338	0.269887	-0.271322	0.805732	myb domain protein 45	Myb-like DNA-binding domain	Transcription_factor,_Myb_superfamily	AT3G48920.1
Glyma.10G241300	Chr10:46985575-46987104	0.186127	0.968654	-1.70841	0.001762	-0.756657	0.22535	0.0638014	0.917664	basic helix-loop-helix (bHLH) DNA-binding superfamily protein	Helix-loop-helix DNA-binding domain	NA	AT5G51780.1
Glyma.10G241400	Chr10:47002101-47005786	-1.08971	0.458666	-1.29985	0.0175567	-2.24459	0.00245792	-1.18524	0.00344809	basic helix-loop-helix (bHLH) DNA-binding superfamily protein	Helix-loop-helix DNA-binding domain	NA	AT4G25400.1
Glyma.10G242300	Chr10:47081751-47089293	-0.203077	0.959256	-2.01151	0.0357083	-0.900374	0.100407	-0.370819	1	ERECTA-like 1	Protein kinase domain; "Leucine Rich Repeat"; "Leucine rich repeat N-terminal domain"	Serine/threonine_protein_kinase	AT5G62230.1
Glyma.10G245000	Chr10:47360649-47364366	-0.631529	0.462421	-1.0325	0.0115846	-0.635462	0.0717033	-0.281	0.500946	IQ-domain 19	IQ calmodulin-binding motif	NA	AT4G14750.1
Glyma.10G245400	Chr10:47379204-47386759	-0.657118	0.397964	-1.0084	0.0115846	-0.372518	0.392205	-0.983309	0.00193389	Kinase interacting (KIP1-like) family protein	KIP1-like protein	DNA_repair_protein_RAD50,_ABC-type_ATPase/SMC_superfamily	AT3G22790.1
Glyma.10G245500	Chr10:47393248-47399064	-0.261596	0.891213	-0.464745	0.418047	-0.230578	0.640759	-1.30149	0.000737859	TESMIN/TSO1-like CXC 2	Tesmin/TSO1-like CXC domain, cysteine-rich domain	Metallothionein-like_protein	AT4G14770.1
Glyma.10G248900	Chr10:47715011-47716895	0.825176	0.125837	-1.34889	0.001762	-0.619693	0.121672	-0.713386	0.0579602	Haloacid dehalogenase-like hydrolase (HAD) superfamily protein	NA	Haloacid_dehalogenase-like_hydrolase	AT2G32150.1
Glyma.10G249900	Chr10:47811952-47813483	-0.847982	0.224562	-1.53673	0.001762	0.0973974	0.87782	-0.305675	0.47923	unknown protein; BEST Arabidopsis thaliana protein match is: unknown protein (TAIR:AT5G19340.1); Has 202 Blast hits to 202 proteins in 28 species: Archae - 0; Bacteria - 0; Metazoa - 39; Fungi - 4; Plants - 148; Viruses - 0; Other Eukaryotes - 11 (source: NCBI BLink).	NA	NA	AT3G05980.1
Glyma.10G257400	Chr10:48381394-48384173	-4.81977	0.794164	-2.75746	0.00568368	0	1	-0.44931	0.675016	basic helix-loop-helix (bHLH) DNA-binding superfamily protein	Helix-loop-helix DNA-binding domain	NA	AT2G14760.1
Glyma.10G260700	Chr10:48607941-48610432	-0.244297	0.901737	-0.139969	0.902633	-1.33778	0.000934821	-1.42918	0.000737859	unknown protein; FUNCTIONS IN: molecular_function unknown; INVOLVED IN: biological_process unknown; LOCATED IN: chloroplast; EXPRESSED IN: 22 plant structures; EXPRESSED DURING: 13 growth stages; BEST Arabidopsis thaliana protein match is: unknown protein (TAIR:AT4G34265.2); Has 80 Blast hits to 80 proteins in 11 species: Archae - 0; Bacteria - 0; Metazoa - 0; Fungi - 0; Plants - 80; Viruses - 0;…	NA	NA	AT2G15000.5
Glyma.10G266300	Chr10:48978733-48979620	-0.561614	0.781556	-0.430616	0.676587	-0.788988	0.0200209	-1.13738	0.00606287	unknown protein; FUNCTIONS IN: molecular_function unknown; INVOLVED IN: N-terminal protein myristoylation; LOCATED IN: cellular_component unknown; BEST Arabidopsis thaliana protein match is: unknown protein (TAIR:AT5G17350.1); Has 137 Blast hits to 137 proteins in 11 species: Archae - 0; Bacteria - 0; Metazoa - 0; Fungi - 0; Plants - 137; Viruses - 0; Other Eukaryotes - 0 (source: NCBI BLink).	NA	NA	AT3G03280.1
Glyma.10G276600	Chr10:49901000-49903217	-1.33343	0.102576	-1.87567	0.001762	0.482632	0.450465	-0.234183	0.646446	Major facilitator superfamily protein	Major Facilitator Superfamily; "Nodulin-like"	Monocarboxylate_transporter	AT2G39210.1
Glyma.10G278800	Chr10:50048821-50050367	-0.574006	0.636946	0.110309	0.937362	-0.747404	0.0882915	-1.07381	0.0152517	Nucleic acid-binding, OB-fold-like protein	Replication factor A protein 3	NA	AT4G18590.1
Glyma.10G279500	Chr10:50111976-50114967	0.121689	0.985857	-0.478613	0.628205	-0.00902571	0.981088	-1.24565	0.0323097	Radical SAM superfamily protein	Radical SAM superfamily	Lipoate_synthase	AT5G08415.1
Glyma.10G286800	Chr10:50636820-50638192	-0.53526	0.761035	-1.04197	0.0566115	-1.03295	0.180442	-1.16002	0.0475889	GRAM domain-containing protein / ABA-responsive protein-related	GRAM domain	NA	AT5G08350.1
Glyma.10G287200	Chr10:50650296-50651850	-0.945057	0.395371	-1.10706	0.105045	-1.43132	0.0663989	-2.11691	0.011802	GRAM domain-containing protein / ABA-responsive protein-related	GRAM domain	NA	AT5G08350.1
Glyma.10G288400	Chr10:50725818-50728149	-0.361496	0.809427	-0.442833	0.464161	-0.567125	0.126634	-1.03428	0.00436014	Leucine-rich repeat (LRR) family protein	Leucine rich repeat N-terminal domain; "Leucine Rich Repeat"	Leucine-rich_repeat_protein	AT5G23400.1
Glyma.10G289900	Chr10:50819995-50822601	-0.863189	0.567642	-1.45613	0.0220813	0.131239	0.868853	0.258126	0.667769	WUSCHEL related homeobox 13	Homeobox domain	Transcription_factor_PHOX2/ARIX,_contains_HOX_domain	AT4G35550.1
Glyma.10G290900	Chr10:50885059-50891742	-0.797404	0.207266	-0.6176	0.208588	-0.0366748	0.953181	-1.14533	0.000737859	beta-hexosaminidase 1	Glycosyl hydrolase family 20, domain 2; "Glycosyl hydrolase family 20, catalytic domain"	Beta-N-acetylhexosaminidase	AT3G55260.1
Glyma.10G291400	Chr10:50932943-50938168	-0.00421028	0.997291	-1.01011	0.0124868	-0.031847	0.959954	-0.0919528	0.854827	alpha/beta-Hydrolases superfamily protein	Putative lysophospholipase	Lysophospholipase	AT2G39420.1
Glyma.10G292200	Chr10:51006926-51009538	-1.5771	0.00526016	-1.7448	0.001762	-0.285232	0.538163	-1.16206	0.00136914	Chalcone-flavanone isomerase family protein	Chalcone-flavanone isomerase	NA	AT3G55120.1
Glyma.11G004800	Chr11:353748-358223	-0.867904	0.175654	-1.17908	0.00321908	-0.857968	0.00732005	-0.331912	0.438412	Major facilitator superfamily protein	Sugar (and other) transporter	Predicted_transporter_(major_facilitator_superfamily)	AT5G26340.1
Glyma.11G006900	Chr11:487542-492345	0.011437	0.997207	-0.130925	0.949914	-1.18841	0.106994	-1.36817	0.0484302	TESMIN/TSO1-like CXC 2	Tesmin/TSO1-like CXC domain, cysteine-rich domain	Metallothionein-like_protein	AT4G14770.1
Glyma.11G011500	Chr11:802452-804663	-0.627563	0.558675	-1.42966	0.001762	1.60069	0.0130316	0.476065	0.408822	Chalcone and stilbene synthase family protein	Chalcone and stilbene synthases, C-terminal domain; "Chalcone and stilbene synthases, N-terminal domain"	NA	AT5G13930.1
Glyma.11G012400	Chr11:873800-876507	0.226262	0.952358	0.441358	0.652565	-0.964709	0.042871	-1.34052	0.00566748	Transducin family protein / WD-40 repeat family protein	WD domain, G-beta repeat	Anaphase_promoting_complex,_Cdc20,_Cdh1,_and_Ama1_subunits	AT4G33270.1
Glyma.11G013200	Chr11:916688-922046	-0.405707	0.758199	-1.2855	0.00321908	-1.16716	0.000934821	-1.49408	0.000737859	unknown protein; FUNCTIONS IN: molecular_function unknown; INVOLVED IN: biological_process unknown; LOCATED IN: mitochondrion; EXPRESSED IN: 22 plant structures; EXPRESSED DURING: 13 growth stages; BEST Arabidopsis thaliana protein match is: unknown protein (TAIR:AT5G17165.1); Has 39 Blast hits to 39 proteins in 11 species: Archae - 0; Bacteria - 0; Metazoa - 0; Fungi - 0; Plants - 39; Viruses - …	NA	NA	AT3G03150.1
Glyma.11G020300	Chr11:1426366-1433060	-0.231726	0.937638	-0.27302	0.821274	-0.778198	0.0610915	-1.03145	0.011802	P-loop containing nucleoside triphosphate hydrolases superfamily protein	ATPase family associated with various cellular activities (AAA)	AAA+-type_ATPase	AT1G64110.2
Glyma.11G024200	Chr11:1731205-1732870	-5.20475	0.539075	-2.72786	0.001762	1.49375	1	-1.6635	0.018778	root hair specific 8	Exostosin family	Acetylglucosaminyltransferase_EXT1/exostosin_1	AT1G63450.1
Glyma.11G024300	Chr11:1735181-1740234	-0.66647	0.575053	-1.36448	0.00986827	0.511785	0.30333	-0.020355	0.973886	C2 calcium/lipid-binding plant phosphoribosyltransferase family protein	C2 domain; "Plant phosphoribosyltransferase C-terminal"	NA	AT4G11610.1
Glyma.11G027000	Chr11:1935807-1942263	-0.569815	0.496806	-0.989837	0.0262701	-0.211992	0.696595	-1.0514	0.00436014	hydroxymethylglutaryl-CoA synthase / HMG-CoA synthase / 3-hydroxy-3-methylglutaryl coenzyme A synthase	Hydroxymethylglutaryl-coenzyme A synthase N terminal; "Hydroxymethylglutaryl-coenzyme A synthase C terminal"	Hydroxymethylglutaryl-CoA_synthase	AT4G11820.2
Glyma.11G027600	Chr11:1987968-1989326	0	0.00526016	-2.01593	0.0357083	0	1	0.269073	0.822949	expansin A7	Pollen allergen; "Rare lipoprotein A (RlpA)-like double-psi beta-barrel"	NA	AT1G12560.1
Glyma.11G031500	Chr11:2307469-2311815	-1.28177	0.06733	-1.37981	0.001762	-1.05956	0.00675021	-0.187002	0.694201	nitrate transporter 1.1	POT family	H+/oligopeptide_symporter	AT1G12110.1
Glyma.11G035300	Chr11:2558122-2563352	-0.866859	0.123528	-1.10146	0.00321908	-0.387949	0.367276	-0.416262	0.311575	2-oxoglutarate (2OG) and Fe(II)-dependent oxygenase superfamily protein	2OG-Fe(II) oxygenase superfamily	Iron/ascorbate_family_oxidoreductases	AT4G16770.1
Glyma.11G038600	Chr11:2759948-2761506	0.38698	0.885583	-1.42537	0.00448057	0.582012	0.496046	-0.325169	0.655493	jasmonate-zim-domain protein 1	tify domain	NA	AT1G19180.2
Glyma.11G039400	Chr11:2804286-2807839	-0.265183	0.942118	-2.7101	0.001762	-0.752855	1	0.0938001	0.893359	chloroplast beta-amylase	Glycosyl hydrolase family 14	NA	AT4G17090.1
Glyma.11G043800	Chr11:3244623-3248781	-0.21423	0.920805	-0.561142	0.318418	-0.862991	0.00844923	-1.33713	0.000737859	Leucine-rich receptor-like protein kinase family protein	Protein tyrosine kinase; "Leucine Rich Repeat"; "Leucine rich repeat N-terminal domain"	Serine/threonine_protein_kinase	AT5G65700.2
Glyma.11G048500	Chr11:3621761-3624268	-0.739161	0.422038	-1.10447	0.0228139	-0.680615	0.0807785	-1.20629	0.00247339	cyclin d5;1	Cyclin, N-terminal domain	G1/S-specific_cyclin_D	AT4G37630.2
Glyma.11G050900	Chr11:3800969-3805086	-1.13502	0.138653	-1.13474	0.0302969	0.334277	0.598863	0.703842	0.109437	Protein phosphatase 2C family protein	Protein phosphatase 2C	Protein_phosphatase_2C/pyruvate_dehydrogenase_(lipoamide)_phosphatase	AT4G33920.1
Glyma.11G054500	Chr11:4104144-4106964	-4.01456	0.00526016	-2.12474	0.001762	0.880339	0.267415	-1.35953	0.000737859	S-adenosyl-L-methionine-dependent methyltransferases superfamily protein	O-methyltransferase	O-methyltransferase	AT4G34050.1
Glyma.11G055200	Chr11:4163220-4164137	-0.367225	0.792763	-0.100164	0.936605	-0.890144	0.0149173	-1.00186	0.00566748	ralf-like 34	Rapid ALkalinization Factor (RALF)	NA	AT5G67070.1
Glyma.11G059200	Chr11:4474608-4478620	-0.534623	0.636946	-0.626615	0.267191	-1.01192	0.0207817	-1.11565	0.00937247	SKU5 similar 17	Multicopper oxidase; "Multicopper oxidase"; "Multicopper oxidase"	Multicopper_oxidases	AT5G66920.1
Glyma.11G061300	Chr11:4591201-4593257	0.490363	0.739646	-1.68486	0.001762	-0.481043	0.602899	1.84169	0.00136914	PS II oxygen-evolving complex 1	Manganese-stabilising protein / photosystem II polypeptide	NA	AT5G66570.1
Glyma.11G061900	Chr11:4645539-4646525	-0.700513	0.72709	-1.02785	0.15756	-0.869832	0.0838987	-1.22878	0.0130911	unknown protein; FUNCTIONS IN: molecular_function unknown; INVOLVED IN: N-terminal protein myristoylation; LOCATED IN: cellular_component unknown; BEST Arabidopsis thaliana protein match is: unknown protein (TAIR:AT3G50800.1); Has 1807 Blast hits to 1807 proteins in 277 species: Archae - 0; Bacteria - 0; Metazoa - 736; Fungi - 347; Plants - 385; Viruses - 0; Other Eukaryotes - 339 (source: NCBI B…	NA	NA	AT5G66580.1
Glyma.11G062300	Chr11:4694477-4702680	-1.24918	0.266224	-2.16436	0.00448057	1.07145	0.0884866	-0.43697	1	BEL1-like homeodomain 2	Associated with HOX; "Homeobox domain"	Transcription_factor_MEIS1_and_related_HOX_domain_proteins	AT4G36870.2
Glyma.11G063100	Chr11:4779591-4781813	-2.15943	0.00526016	-2.43295	0.001762	-0.327076	0.621966	-0.0809032	0.89047	chitin elicitor receptor kinase 1	Protein tyrosine kinase; "Protein kinase domain"	Serine/threonine_protein_kinase	AT3G21630.1
Glyma.11G069500	Chr11:5231969-5235047	-2.04653	0.102576	-2.03392	0.00789502	3.14889	0.00787713	0.49294	0.533509	laccase 11	Multicopper oxidase; "Multicopper oxidase"; "Multicopper oxidase"	Multicopper_oxidases	AT5G03260.1
Glyma.11G070200	Chr11:5258152-5262782	-1.07584	0.0504723	-1.63242	0.001762	2.18061	0.000934821	-0.29437	0.486163	NmrA-like negative transcriptional regulator family protein	NmrA-like family	NA	AT1G75280.1
Glyma.11G077900	Chr11:5867278-5869126	0.0752553	0.985714	-0.295428	0.80225	-0.432949	0.364787	-1.36643	0.000737859	Rhodanese/Cell cycle control phosphatase superfamily protein	Rhodanese-like domain	Rhodanese-related_sulfurtransferase	AT2G17850.1
Glyma.11G079500	Chr11:5979266-5985576	-0.29874	0.871157	-0.53656	0.34585	-0.259361	0.576089	-1.2536	0.000737859	PLAC8 family protein	PLAC8 family	NA	AT4G35920.2
Glyma.11G082300	Chr11:6185687-6188813	1.11895	0.0663568	-1.77533	0.00789502	-2.34123	0.0285364	0.435859	0.604779	Rhodanese/Cell cycle control phosphatase superfamily protein	Rhodanese-like domain	Rhodanese-related_sulfurtransferase	AT4G35770.1
Glyma.11G083100	Chr11:6239966-6242268	-2.90955	0.0795083	-2.10776	0.00986827	-0.377467	0.770398	0.0746517	0.918838	Arabidopsis protein of unknown function (DUF241)	Arabidopsis protein of unknown function	NA	AT4G35690.1
Glyma.11G083500	Chr11:6260431-6261499	-0.821011	0.186161	-1.17321	0.001762	0.223891	0.722972	0.829086	0.0356872	Arabidopsis protein of unknown function (DUF241)	Arabidopsis protein of unknown function	NA	AT4G35680.1
Glyma.11G084500	Chr11:6349264-6352603	-0.345894	0.808365	-0.274899	0.739304	-0.50017	0.179932	-1.10321	0.000737859	Cyclin B2;3	Cyclin, N-terminal domain; "Cyclin, C-terminal domain"	Cyclin_B_and_related_kinase-activating_proteins	AT1G20610.1
Glyma.11G085300	Chr11:6416002-6419893	-1.47249	0.00526016	-1.11477	0.00686619	-1.76529	0.000934821	-1.83184	0.000737859	Protein kinase superfamily protein	Protein kinase domain	Serine/threonine_protein_kinase	AT4G35600.2
Glyma.11G093300	Chr11:7074915-7078134	-0.142751	0.97421	-0.115211	0.947853	-0.577055	0.420267	-1.57803	0.0173624	myosin-related	NA	NA	AT1G51405.1
Glyma.11G095700	Chr11:7263412-7265368	-0.332915	0.817171	-0.00838222	0.994088	-0.55901	0.122269	-1.07625	0.000737859	ubiquitin-conjugating enzyme19	Ubiquitin-conjugating enzyme	Ubiquitin-protein_ligase	AT3G20060.1
Glyma.11G099700	Chr11:7558752-7566979	-1.41638	0.183134	-1.66144	0.001762	-0.409845	0.651972	-0.885764	0.0692125	serine carboxypeptidase-like 34	Serine carboxypeptidase	Serine_carboxypeptidases_(lysosomal_cathepsin_A)	AT5G23210.1
Glyma.11G103500	Chr11:7857868-7861571	-0.603794	0.664037	-0.907805	0.0793003	-0.33613	0.66928	-1.03613	0.0299676	cell elongation protein / DWARF1 / DIMINUTO (DIM)	FAD binding domain	FAD-binding_protein_DIMINUTO	AT3G19820.3
Glyma.11G104300	Chr11:7912720-7916719	-0.789449	0.209632	-1.23461	0.001762	-0.202318	0.679553	-0.26299	0.533479	Phototropic-responsive NPH3 family protein	NPH3 family	NA	AT3G19850.1
Glyma.11G105700	Chr11:8024827-8026836	-0.514815	0.718324	-1.09698	0.0141959	0.406524	0.422953	1.58858	0.000737859	PLC-like phosphodiesterases superfamily protein	Phosphatidylinositol-specific phospholipase C, X domain	Glycosylphosphatidylinositol-specific_phospholipase_C	AT4G38690.1
Glyma.11G105800	Chr11:8038612-8039501	1.38643	0.0233322	-2.8352	0.001762	-5.62173	0.53407	-2.85398	0.00644897	Chaperone DnaJ-domain superfamily protein	DnaJ domain	NA	AT4G36040.1
Glyma.11G108300	Chr11:8261600-8264930	-1.28368	0.315024	-1.33917	0.0332872	0.660123	0.337447	0.137415	0.83409	cytochrome P450, family 76, subfamily C, polypeptide 1	Cytochrome P450	Cytochrome_P450_CYP2_subfamily	AT2G45560.1
Glyma.11G115800	Chr11:8838048-8838926	-1.72966	0.133001	-1.36746	0.0269819	-0.986086	0.300339	0.0802284	0.912886	Arabidopsis protein of unknown function (DUF241)	Arabidopsis protein of unknown function	NA	AT2G17070.1
Glyma.11G116000	Chr11:8841085-8842218	-1.44031	0.0641238	-2.06185	0.001762	-0.840275	0.168977	-0.678687	0.110548	Arabidopsis protein of unknown function (DUF241)	Arabidopsis protein of unknown function	NA	AT1G76210.1
Glyma.11G116300	Chr11:8853746-8855091	-1.6145	0.0504723	-2.09285	0.001762	-1.86033	0.0204105	-1.27823	0.0327239	Arabidopsis protein of unknown function (DUF241)	Arabidopsis protein of unknown function	NA	AT2G17070.1
Glyma.11G119200	Chr11:9059424-9060407	-1.91967	0.259755	-2.92434	0.001762	-0.027839	1	-0.577719	0.374671	unknown protein; FUNCTIONS IN: molecular_function unknown; INVOLVED IN: biological_process unknown; LOCATED IN: endomembrane system; EXPRESSED IN: 9 plant structures; EXPRESSED DURING: LP.04 four leaves visible, petal differentiation and expansion stage; Has 11 Blast hits to 11 proteins in 6 species: Archae - 0; Bacteria - 0; Metazoa - 0; Fungi - 0; Plants - 11; Viruses - 0; Other Eukaryotes - 0 …	Protein of unknown function (DUF2775)	NA	AT1G49310.1
Glyma.11G119500	Chr11:9082469-9085544	-1.22833	0.0151986	-1.17591	0.001762	-1.38851	0.000934821	-1.59574	0.000737859	polyol/monosaccharide transporter 5	Sugar (and other) transporter	Predicted_transporter_(major_facilitator_superfamily)	AT3G18830.1
Glyma.11G119900	Chr11:9149204-9152820	-1.39097	0.0364704	-1.80552	0.001762	1.17273	0.000934821	0.39504	0.343196	unknown seed protein like 1	BURP domain	NA	AT1G49320.1
Glyma.11G123400	Chr11:9392304-9393202	-0.00897218	0.997207	-1.50073	0.0668252	-0.0641918	0.926632	-1.1952	0.00971482	NA	NA	NA	NA
Glyma.11G125500	Chr11:9530121-9536109	-1.38712	1	-1.38607	1	-1.77298	1	-1.47487	0.0407458	Plant regulator RWP-RK family protein	RWP-RK domain; "PB1 domain"	NA	AT2G43500.2
Glyma.11G127100	Chr11:9656241-9659517	-0.503629	0.683929	-1.88142	0.001762	-0.783032	0.175713	-0.658938	0.144224	B-box zinc finger family protein	B-box zinc finger	NA	AT1G06040.1
Glyma.11G129600	Chr11:9864309-9867627	-0.670507	0.724327	-1.5125	0.0115846	0.90637	0.0693907	0.284581	0.580515	beta glucosidase 17	Glycosyl hydrolase family 1	Beta-glucosidase,_lactase_phlorizinhydrolase,_and_related_proteins	AT2G44480.1
Glyma.11G136600	Chr11:10366709-10369847	-0.391275	0.81579	-1.33136	0.001762	-0.320723	0.454578	-0.612341	0.0898283	Homeodomain-like superfamily protein	Myb-like DNA-binding domain	NA	AT3G46640.2
Glyma.11G140800	Chr11:10751701-10753052	-0.444119	0.687014	-0.530442	0.370787	-0.571074	0.123537	-1.12186	0.00193389	Pathogenesis-related thaumatin superfamily protein	Thaumatin family	NA	AT2G28790.1
Glyma.11G146500	Chr11:11300750-11303007	-0.700138	0.334443	-0.992992	0.00568368	-1.34885	0.000934821	-1.45124	0.000737859	plasma membrane intrinsic protein 2;4	Major intrinsic protein	Aquaporin_(major_intrinsic_protein_family)	AT5G60660.1
Glyma.11G151800	Chr11:12025821-12030658	-0.939276	0.167114	-1.23515	0.00986827	-0.191606	0.752507	-0.708663	0.0576057	cellulose synthase like G1	Cellulose synthase	NA	AT4G24010.1
Glyma.11G153800	Chr11:12378017-12385295	-0.657834	0.347327	-0.0142206	0.98959	-1.24728	0.000934821	-1.32168	0.000737859	annexin 8	Annexin	Annexin	AT5G12380.1
Glyma.11G155100	Chr11:12680137-12682249	-1.0505	0.339365	-1.49714	0.00448057	-1.19053	0.0288238	-0.817702	0.0543647	response regulator 9	Response regulator receiver domain	NA	AT3G57040.1
Glyma.11G161800	Chr11:14983399-14987679	-6.58582	0.08936	-3.05085	0.001762	-3.71021	0.229085	-0.489952	0.232697	Peroxidase superfamily protein	Peroxidase	NA	AT5G05340.1
Glyma.11G162500	Chr11:15087389-15090683	-0.911297	0.157726	-1.09601	0.0133534	-0.856595	0.0116187	-0.59966	0.120995	transcription regulators	NA	NA	AT3G56220.1
Glyma.11G163800	Chr11:15391882-15393100	-0.697951	0.429242	-0.2495	0.823459	-1.01218	0.00562171	-1.07558	0.00902028	unknown protein; FUNCTIONS IN: molecular_function unknown; INVOLVED IN: biological_process unknown; LOCATED IN: endomembrane system; EXPRESSED IN: sepal, male gametophyte, carpel; EXPRESSED DURING: 4 anthesis; BEST Arabidopsis thaliana protein match is: unknown protein (TAIR:AT2G30230.1); Has 159 Blast hits to 159 proteins in 13 species: Archae - 0; Bacteria - 0; Metazoa - 0; Fungi - 0; Plants - …	NA	NA	AT1G06980.1
Glyma.11G164700	Chr11:15648078-15653438	-0.303116	0.909234	-4.77123	0.001762	-0.862487	1	-1.08507	0.139226	NAD(P)-binding Rossmann-fold superfamily protein	NAD dependent epimerase/dehydratase family	Flavonol_reductase/cinnamoyl-CoA_reductase	AT5G58490.1
Glyma.11G164800	Chr11:15688961-15690539	-0.507193	0.892999	-2.17139	0.0197932	0.801543	0.404908	-0.134718	0.883134	Lateral organ boundaries (LOB) domain family protein	Protein of unknown function DUF260	NA	AT2G30130.1
Glyma.11G170300	Chr11:18242401-18247271	-0.315156	0.851247	-1.90737	0.001762	1.63462	0.00172635	-1.02014	0.0124562	glutamine-dependent asparagine synthase 1	Asparagine synthase	Asparagine_synthase_(glutamine-hydrolyzing)	AT3G47340.1
Glyma.11G171400	Chr11:18518856-18523733	0.124852	0.960619	-1.94464	0.001762	0.518301	0.282505	-1.20784	0.00759397	glutamine-dependent asparagine synthase 1	Asparagine synthase	Asparagine_synthase_(glutamine-hydrolyzing)	AT3G47340.1
Glyma.11G176500	Chr11:21360990-21363814	-0.384979	0.86903	-0.306449	0.803453	-0.450534	0.355323	-1.12569	0.0140565	Homeodomain-like transcriptional regulator	Myb-like DNA-binding domain	Zuotin_and_related_molecular_chaperones_(DnaJ_superfamily),_contains_DNA-binding_domains	AT5G58900.1
Glyma.11G179900	Chr11:24548258-24549398	-1.94371	0.176208	-1.99178	0.0107455	-1.31278	0.0742807	-1.48444	0.00524623	Late embryogenesis abundant (LEA) hydroxyproline-rich glycoprotein family	Late embryogenesis abundant protein	NA	AT3G44220.1
Glyma.11G192900	Chr11:26604591-26608357	-0.0138722	0.99673	-0.851118	0.0399053	-0.261817	0.571018	-1.05103	0.000737859	CHY-type/CTCHY-type/RING-type Zinc finger protein	Zinc finger, C3HC4 type (RING finger); "CHY zinc finger"	Zn-finger_protein	AT5G22920.1
Glyma.11G193600	Chr11:26698650-26701107	-0.0590508	0.991816	-3.84305	0.001762	1.09936	0.20018	-1.58617	0.00566748	xyloglucan endotransglucosylase/hydrolase 32	Glycosyl hydrolases family 16; "Xyloglucan endo-transglycosylase (XET) C-terminus"	NA	AT2G36870.1
Glyma.11G200400	Chr11:27964808-27968524	-0.584769	0.521096	-1.08029	0.0175567	-0.309084	0.492147	-1.08775	0.00606287	RNA-binding KH domain-containing protein	KH domain	RNA-binding_protein_Sam68_and_related_KH_domain_proteins	AT2G38610.2
Glyma.11G202800	Chr11:28346769-28349589	-0.19904	0.949769	-0.210231	0.870743	-0.491419	0.291698	-1.0392	0.0190579	unknown protein; FUNCTIONS IN: molecular_function unknown; INVOLVED IN: N-terminal protein myristoylation; EXPRESSED IN: 22 plant structures; EXPRESSED DURING: 13 growth stages; BEST Arabidopsis thaliana protein match is: unknown protein (TAIR:AT1G65710.1); Has 6746 Blast hits to 5259 proteins in 486 species: Archae - 7; Bacteria - 485; Metazoa - 3508; Fungi - 577; Plants - 378; Viruses - 50; Oth…	NA	NA	AT5G37010.1
Glyma.11G204800	Chr11:28610753-28625551	-0.673468	0.73864	-0.938068	0.209084	0.581016	0.392205	-1.46686	0.00247339	cysteine-rich RLK (RECEPTOR-like protein kinase) 3	Protein tyrosine kinase; "Salt stress response/antifungal"	Serine/threonine_protein_kinase	AT1G70530.1
Glyma.11G208700	Chr11:29913701-29915150	1.03223	0.0486785	-0.321532	0.677132	-0.812496	0.0167222	-1.18914	0.00193389	oxidative stress 3	NA	NA	AT5G56550.1
Glyma.11G209200	Chr11:30063769-30065301	-0.224922	0.910967	0.328443	0.669911	-0.885481	0.00787713	-1.03655	0.00436014	60S acidic ribosomal protein family	60s Acidic ribosomal protein	60S_acidic_ribosomal_protein_P2	AT3G44590.1
Glyma.11G215600	Chr11:30926212-30933455	-0.110668	0.973828	-0.304797	0.760137	-0.507697	0.291839	-1.05033	0.0104187	ARM repeat superfamily protein	NA	NA	AT5G37630.1
Glyma.11G221000	Chr11:31621223-31624882	-3.83339	1	-3.23876	0.0289484	-3.26955	1	-3.31819	0.0193521	rubisco activase	ATPase family associated with various cellular activities (AAA)	26S_proteasome_regulatory_complex,_ATPase_RPT4	AT2G39730.2
Glyma.11G225900	Chr11:32114931-32116710	-1.56669	0.00526016	-1.57983	0.001762	-0.935507	0.0134831	-1.22152	0.00193389	Concanavalin A-like lectin family protein	Legume lectin domain	NA	AT5G01090.1
Glyma.11G229600	Chr11:32501954-32507915	-0.485425	0.834119	-0.145837	0.932285	-0.470579	0.492147	-1.07322	0.04824	GINS complex protein	GINS complex protein	Uncharacterized_conserved_protein	AT3G55490.1
Glyma.11G229900	Chr11:32521126-32525639	-0.665535	0.689714	-1.58164	0.00568368	2.24568	0.000934821	0.199089	0.744179	Phosphoinositide-specific phospholipase C family protein	C2 domain; "Phosphatidylinositol-specific phospholipase C, Y domain"; "Phosphatidylinositol-specific phospholipase C, X domain"; "Phosphoinositide-specific phospholipase C, efhand-like"	Phosphoinositide-specific_phospholipase_C	AT2G40116.1
Glyma.11G232000	Chr11:32754819-32757451	-0.266666	0.925681	-0.198251	0.889681	-0.610898	0.272294	-1.33924	0.00606287	Mad3/BUB1 homology region 1	Mad3/BUB1 homology region 1	NA	AT5G05510.1
Glyma.11G232100	Chr11:32757584-32758109	-6.57497	0.445968	-3.02053	0.001762	-1.21246	1	-1.40082	0.00566748	Pollen Ole e 1 allergen and extensin family protein	Pollen proteins Ole e I like	NA	AT5G05500.1
Glyma.11G234300	Chr11:32957013-32957532	-0.40126	0.790001	-2.38883	0.001762	-2.11413	0.000934821	-3.11777	0.000737859	senescence associated gene 20	Wound-induced protein WI12	NA	AT3G10985.1
Glyma.11G235000	Chr11:33004037-33004941	-0.665915	0.371996	-0.2961	0.7031	-0.481769	0.213099	-1.22464	0.000737859	Hypoxia-responsive family protein	Hypoxia induced protein conserved region	Uncharacterized_protein,_induced_by_hypoxia_	AT3G05550.1
Glyma.11G235700	Chr11:33064934-33065946	-1.04735	0.554156	-2.32206	0.0141959	-0.444293	0.586753	-1.56704	0.00644897	unknown protein; BEST Arabidopsis thaliana protein match is: unknown protein (TAIR:AT3G56260.2); Has 477 Blast hits to 219 proteins in 41 species: Archae - 0; Bacteria - 4; Metazoa - 91; Fungi - 61; Plants - 144; Viruses - 0; Other Eukaryotes - 177 (source: NCBI BLink).	NA	NA	AT2G40475.1
Glyma.11G238200	Chr11:33266421-33269418	-0.361377	0.800923	-1.24226	0.001762	-0.469222	0.277689	0.113332	0.825086	aspartate aminotransferase	Aminotransferase class I and II	Kynurenine_aminotransferase,_glutamine_transaminase_K	AT2G22250.1
Glyma.11G238800	Chr11:33319225-33322244	-0.715354	0.332477	-0.75717	0.16109	-0.803958	0.0803161	-1.14717	0.00566748	myo-inositol-1-phosphate synthase 2	Myo-inositol-1-phosphate synthase; "Myo-inositol-1-phosphate synthase"	Myo-inositol-1-phosphate_synthase	AT2G22240.1
Glyma.11G243400	Chr11:33726765-33727611	-0.862623	0.366991	-0.292011	0.874082	-0.500564	0.288978	-1.61581	0.000737859	RING/U-box superfamily protein	Zinc finger, C3HC4 type (RING finger)	NA	AT1G67856.1
Glyma.11G244900	Chr11:33856984-33859507	-1.27168	0.0322013	-2.3524	0.001762	1.19568	0.000934821	-0.335577	0.458445	Pectate lyase family protein	Pectate lyase	NA	AT1G67750.1
Glyma.11G247900	Chr11:34049816-34055657	-0.436058	0.79096	-0.37519	0.707666	-0.62464	0.159271	-1.07745	0.014351	DNA polymerase alpha 2	DNA polymerase alpha/epsilon subunit B; "DNA polymerase alpha subunit B N-terminal"	DNA_polymerase_alpha-primase_complex,_polymerase-associated_subunit_B	AT1G67630.1
Glyma.11G251100	Chr11:34265623-34268844	-0.905897	0.531183	0.0279015	0.984824	-0.658082	0.428796	-1.36689	0.00344809	glycosylphosphatidylinositol-anchored lipid protein transfer 1	Protease inhibitor/seed storage/LTP family	NA	AT1G27950.1
Glyma.11G252100	Chr11:34327249-34328609	0.116662	0.984929	-2.52563	0.0376023	-0.434691	0.792994	-0.309788	1	Protein of unknown function (DUF 3339)	Protein of unknown function (DUF3339)	NA	AT3G48660.1
Glyma.11G252200	Chr11:34329875-34332687	1.20484	0.0408556	-1.452	0.00448057	-0.177023	0.843763	0.930474	0.0690572	unknown protein; FUNCTIONS IN: molecular_function unknown; INVOLVED IN: biological_process unknown; EXPRESSED IN: 25 plant structures; EXPRESSED DURING: 15 growth stages; Has 44 Blast hits to 44 proteins in 12 species: Archae - 0; Bacteria - 0; Metazoa - 0; Fungi - 0; Plants - 44; Viruses - 0; Other Eukaryotes - 0 (source: NCBI BLink).	NA	NA	AT1G27290.2
Glyma.11G253200	Chr11:34404328-34410760	-0.394131	0.809427	-0.389301	0.627274	-0.902325	0.0207817	-1.11074	0.00392805	phragmoplast-associated kinesin-related protein, putative	Kinesin motor domain; "Kinesin-related"	Kinesin-like_protein	AT3G23670.1
Glyma.11G255500	Chr11:34551892-34555584	-0.624556	0.601857	-0.717498	0.197478	-0.194829	0.756032	-1.05834	0.00867717	BEST Arabidopsis thaliana protein match is: RNA-directed DNA polymerase (reverse transcriptase)-related family protein (TAIR:AT3G24255.2); Has 562 Blast hits to 532 proteins in 147 species: Archae - 28; Bacteria - 51; Metazoa - 157; Fungi - 82; Plants - 85; Viruses - 6; Other Eukaryotes - 153 (source: NCBI BLink).	NA	NA	AT3G23910.1
Glyma.11G255800	Chr11:34577319-34583461	-0.505871	0.774021	0.262227	0.807105	-0.944699	0.0246234	-1.08136	0.011142	Carbohydrate-binding X8 domain superfamily protein	X8 domain	NA	AT4G13600.1
Glyma.11G256100	Chr11:34596124-34597077	-0.649766	0.369189	-1.06413	0.00448057	-0.511996	0.166917	-0.516934	0.16745	Bifunctional inhibitor/lipid-transfer protein/seed storage 2S albumin superfamily protein	Protease inhibitor/seed storage/LTP family	NA	AT1G55260.2
Glyma.12G004400	Chr12:340035-342435	-1.28557	0.0690028	-0.730095	0.177038	-0.479005	0.387279	-1.02088	0.00902028	Plant invertase/pectin methylesterase inhibitor superfamily	Pectinesterase; "Plant invertase/pectin methylesterase inhibitor"	NA	AT3G47400.1
Glyma.12G004500	Chr12:349302-350125	-2.77481	0.00526016	-3.36672	0.001762	-1.59223	0.000934821	-1.83096	0.000737859	Plant invertase/pectin methylesterase inhibitor superfamily protein	Plant invertase/pectin methylesterase inhibitor	NA	AT5G51520.1
Glyma.12G004600	Chr12:352149-353161	-1.26968	0.565228	-1.71317	0.00568368	-2.19856	1	-2.13009	0.0114733	Plant invertase/pectin methylesterase inhibitor superfamily protein	Plant invertase/pectin methylesterase inhibitor	NA	AT5G62360.1
Glyma.12G007300	Chr12:541636-545056	-1.07548	0.299993	-1.12223	0.0315444	1.22194	0.0090278	0.158488	0.776426	Leucine-rich repeat receptor-like protein kinase family protein	Leucine Rich Repeat; "Leucine rich repeat N-terminal domain"; "Protein kinase domain"	Serine/threonine_protein_kinase	AT4G08850.1
Glyma.12G015800	Chr12:1126279-1132370	0.0401756	0.991305	-1.51324	0.001762	-0.435774	0.380416	-0.453649	0.300605	Frigida-like protein	Frigida-like protein	E3_ubiquitin_ligase_involved_in_syntaxin_degradation	AT5G27220.1
Glyma.12G021800	Chr12:1572975-1574844	-0.142952	0.958609	0.238422	0.799099	-0.648956	0.0695781	-1.05055	0.00392805	ubiquitin-conjugating enzyme19	Ubiquitin-conjugating enzyme	Ubiquitin-protein_ligase	AT3G20060.1
Glyma.12G027200	Chr12:1961941-1966442	-8.59188	0.711442	-3.23646	0.001762	0	1	-2.11117	0.000737859	glycosyl hydrolase 9C1	Glycosyl hydrolase family 9; "Carbohydrate binding domain CBM49"	NA	AT1G48930.1
Glyma.12G039200	Chr12:2836496-2842464	-0.34797	0.864397	-0.514516	0.474255	-0.63503	0.176654	-1.20523	0.00436014	Minichromosome maintenance (MCM2/3/5) family protein	MCM2/3/5 family	DNA_replication_licensing_factor,_MCM4_component	AT2G16440.1
Glyma.12G041800	Chr12:3026167-3027173	-1.80298	0.0233322	-2.44505	0.001762	-0.421879	0.55784	-1.07066	0.0130911	Arabidopsis protein of unknown function (DUF241)	Arabidopsis protein of unknown function	NA	AT2G17080.1
Glyma.12G042400	Chr12:3059632-3065080	-0.706896	0.542984	-1.67236	0.001762	-0.336054	0.634426	-0.362134	0.506887	Glucose-1-phosphate adenylyltransferase family protein	Nucleotidyl transferase	GDP-mannose_pyrophosphorylase/mannose-1-phosphate_guanylyltransferase	AT4G39210.1
Glyma.12G044600	Chr12:3238664-3241765	-1.85992	0.00526016	-1.98964	0.001762	0.301542	0.59072	-1.32247	0.000737859	unknown seed protein like 1	BURP domain	NA	AT1G49320.1
Glyma.12G044700	Chr12:3247144-3249958	-1.48619	0.10765	-1.50604	0.0250121	-0.747437	0.247903	-1.00022	0.076995	polyol/monosaccharide transporter 5	Sugar (and other) transporter	Predicted_transporter_(major_facilitator_superfamily)	AT3G18830.1
Glyma.12G046500	Chr12:3378853-3384275	-1.47613	0.219897	-0.481093	0.744908	0.145371	0.903764	-1.57544	0.0400024	Protein of unknown function, DUF547	Protein of unknown function, DUF547	NA	AT5G66600.3
Glyma.12G048000	Chr12:3480507-3481344	-0.385264	0.877832	-0.978526	0.342552	0.467537	0.30765	-1.01434	0.0234777	unknown protein; Has 14 Blast hits to 14 proteins in 5 species: Archae - 0; Bacteria - 0; Metazoa - 0; Fungi - 0; Plants - 14; Viruses - 0; Other Eukaryotes - 0 (source: NCBI BLink).	NA	NA	AT2G15960.1
Glyma.12G051800	Chr12:3709714-3714288	-0.515045	0.630133	-0.0494401	0.969955	-1.03561	0.0120908	-1.05898	0.00686341	pfkB-like carbohydrate kinase family protein	pfkB family carbohydrate kinase	Ribokinase	AT1G06030.1
Glyma.12G053800	Chr12:3865216-3871740	-1.83841	0.00909865	-1.7731	0.001762	0.361448	0.620857	-1.31297	0.00436014	beta glucosidase 17	Glycosyl hydrolase family 1	Beta-glucosidase,_lactase_phlorizinhydrolase,_and_related_proteins	AT2G44480.1
Glyma.12G054000	Chr12:3894972-3899021	-0.311609	0.887676	-1.89998	0.001762	1.93405	0.000934821	0.540177	0.1642	beta glucosidase 17	Glycosyl hydrolase family 1	Beta-glucosidase,_lactase_phlorizinhydrolase,_and_related_proteins	AT2G44480.1
Glyma.12G055100	Chr12:3988441-3991287	-0.233801	0.946319	-1.1634	0.019057	-0.190236	0.786287	-0.602796	0.139498	unknown protein; FUNCTIONS IN: molecular_function unknown; INVOLVED IN: biological_process unknown; LOCATED IN: chloroplast; EXPRESSED IN: 21 plant structures; EXPRESSED DURING: 13 growth stages; BEST Arabidopsis thaliana protein match is: unknown protein (TAIR:AT1G12330.1); Has 1807 Blast hits to 1807 proteins in 277 species: Archae - 0; Bacteria - 0; Metazoa - 736; Fungi - 347; Plants - 385; Vi…	NA	NA	AT5G12900.1
Glyma.12G055200	Chr12:3998946-3999707	-0.208245	0.920496	-0.0493	0.968776	-1.07703	0.000934821	-1.22289	0.000737859	Histone superfamily protein	Core histone H2A/H2B/H3/H4	Histones_H3_and_H4	AT5G65360.1
Glyma.12G055500	Chr12:4031443-4032895	-1.27235	0.00526016	-0.890473	0.0411164	-0.976721	0.000934821	-1.4856	0.000737859	Leucine-rich repeat (LRR) family protein	Leucine rich repeat N-terminal domain; "Leucine Rich Repeat"	Leucine-rich_repeat_(LRR)_protein_associated_with_apoptosis_in_muscle_tissue	AT3G20820.1
Glyma.12G056300	Chr12:4099866-4103287	-0.158572	0.960103	-0.218596	0.838845	-0.483568	0.342219	-1.47173	0.000737859	Integrase-type DNA-binding superfamily protein	AP2 domain	NA	AT1G51190.1
Glyma.12G067800	Chr12:4971284-4972459	-0.248745	0.906813	0.70935	0.174234	-0.656848	0.0782235	-1.14122	0.00193389	hydroxyproline-rich glycoprotein family protein	NA	NA	AT3G45230.1
Glyma.12G070300	Chr12:5138720-5141539	-0.287416	0.899975	-1.09433	0.0351231	0.163055	0.829903	0.168523	0.787072	C2H2-like zinc finger protein	NA	NA	AT3G45260.1
Glyma.12G072900	Chr12:5379778-5387634	-0.420001	0.892999	-0.676448	0.479919	-0.213473	0.797314	-1.37262	0.0134049	unknown protein; Has 1807 Blast hits to 1807 proteins in 277 species: Archae - 0; Bacteria - 0; Metazoa - 736; Fungi - 347; Plants - 385; Viruses - 0; Other Eukaryotes - 339 (source: NCBI BLink).	NA	NA	AT5G60150.1
Glyma.12G074100	Chr12:5543484-5564378	-1.22822	0.190929	-3.70661	0.001762	0.0551291	1	-1.65842	1	phototropin 1	Protein kinase domain; "PAS fold"	Putative_serine/threonine_protein_kinase	AT3G45780.2
Glyma.12G075200	Chr12:5723239-5725084	-1.33678	0.192963	-2.04544	0.00568368	0.0532769	0.951336	0.166045	0.788619	exocyst subunit exo70 family protein H7	Exo70 exocyst complex subunit	Exocyst_component_protein_and_related_proteins	AT5G59730.2
Glyma.12G076200	Chr12:5851955-5855787	-1.27857	0.0364704	-1.36857	0.00789502	-0.382994	0.462029	-0.547739	0.233701	auxin response factor 10	AUX/IAA family; "B3 DNA binding domain"; "Auxin response factor"	NA	AT2G28350.1
Glyma.12G080100	Chr12:6295518-6298314	-0.344914	0.818037	-2.34713	0.001762	1.17762	0.00172635	1.25852	0.00136914	xyloglucan endotransglucosylase/hydrolase 32	Glycosyl hydrolases family 16; "Xyloglucan endo-transglycosylase (XET) C-terminus"	NA	AT2G36870.1
Glyma.12G081400	Chr12:6444958-6446898	-1.35866	0.0780185	-1.1388	0.00686619	0.0414828	0.965461	-0.190856	0.72964	C2H2-type zinc finger family protein	NA	NA	AT2G28200.1
Glyma.12G086100	Chr12:6967369-6968639	-0.272739	0.882807	-0.400773	0.558921	-0.584861	0.100407	-1.37157	0.000737859	Stress responsive A/B Barrel Domain	Stress responsive A/B Barrel Domain	NA	AT5G22580.1
Glyma.12G088500	Chr12:7249319-7251749	-0.630028	0.673078	-1.09368	0.0486352	-0.940164	0.0321003	-0.674233	0.169484	alpha/beta-Hydrolases superfamily protein	alpha/beta hydrolase fold	Predicted_hydrolase/acyltransferase_(alpha/beta_hydrolase_superfamily)	AT3G44510.2
Glyma.12G089800	Chr12:7377581-7378561	-2.30242	0.0841625	-2.2947	0.0088962	-0.376798	0.708998	-0.971592	0.10324	Calcium-binding EF-hand family protein	EF hand	Calmodulin_and_related_proteins_(EF-Hand_superfamily)	AT1G32250.1
Glyma.12G089900	Chr12:7383274-7387479	-1.14341	0.276587	-1.24355	0.0250121	-0.200281	0.821424	-0.84162	0.095401	Rho GTPase activating protein with PAK-box/P21-Rho-binding domain	P21-Rho-binding domain; "RhoGAP domain"	NA	AT5G22400.1
Glyma.12G093600	Chr12:7654386-7659033	-2.23036	0.165886	-2.33242	0.0363397	-1.13214	1	-1.60515	0.0205473	Late embryogenesis abundant (LEA) hydroxyproline-rich glycoprotein family	Late embryogenesis abundant protein	NA	AT3G44220.1
Glyma.12G093800	Chr12:7677004-7683758	-0.76694	0.197841	-1.18508	0.001762	-0.506656	0.173977	-0.728903	0.0417639	NIMA (never in mitosis, gene A)-related 6	Protein kinase domain	Serine/threonine_protein_kinase	AT3G44200.1
Glyma.12G099200	Chr12:8592267-8597076	-0.494621	0.729228	-1.16454	0.0124868	-0.0221621	0.975266	-0.919952	0.0134049	unknown protein; FUNCTIONS IN: molecular_function unknown; INVOLVED IN: biological_process unknown; LOCATED IN: anchored to plasma membrane, plasma membrane, anchored to membrane; EXPRESSED IN: 23 plant structures; EXPRESSED DURING: 13 growth stages; BEST Arabidopsis thaliana protein match is: unknown protein (TAIR:AT2G30700.1); Has 65 Blast hits to 65 proteins in 12 species: Archae - 0; Bacteria…	NA	NA	AT1G61900.1
Glyma.12G101200	Chr12:8914986-8917482	-2.03196	0.00526016	-2.58555	0.001762	0.253381	0.6417	-1.28239	0.000737859	Peroxidase superfamily protein	Peroxidase	NA	AT1G05260.1
Glyma.12G109800	Chr12:10458910-10466392	0.373548	0.864455	-1.14107	0.0427349	-1.37109	0.0271204	-0.69406	0.172988	O-methyltransferase 1	O-methyltransferase; "Dimerisation domain"	Hydroxyindole-O-methyltransferase_and_related_SAM-dependent_methyltransferases	AT5G54160.1
Glyma.12G111200	Chr12:10632858-10638492	-1.40821	0.108128	-1.1808	0.063385	-1.27615	0.022712	-1.30273	0.0170777	expansin B3	Pollen allergen; "Rare lipoprotein A (RlpA)-like double-psi beta-barrel"	NA	AT4G28250.1
Glyma.12G112000	Chr12:10904579-10907950	1.54671	0.00909865	-0.634426	0.350099	-0.776728	0.132149	-1.25424	0.011142	RING membrane-anchor 1	Zinc finger, C3HC4 type (RING finger)	Predicted_E3_ubiquitin_ligase	AT4G03510.2
Glyma.12G116700	Chr12:11673381-11678627	0.32967	0.871157	0.201638	0.859572	-0.621746	0.112906	-1.07385	0.00344809	targeting protein for XKLP2	Cell cycle regulated microtubule associated protein; "Targeting protein for Xklp2 (TPX2)"	NA	AT1G03780.2
Glyma.12G117500	Chr12:11897605-11900897	0.0557833	0.987483	0.077665	0.956334	-0.467529	0.263753	-1.06044	0.00193389	unknown protein; LOCATED IN: chloroplast; BEST Arabidopsis thaliana protein match is: unknown protein (TAIR:AT1G28395.3); Has 71 Blast hits to 71 proteins in 10 species: Archae - 0; Bacteria - 0; Metazoa - 0; Fungi - 0; Plants - 71; Viruses - 0; Other Eukaryotes - 0 (source: NCBI BLink).	NA	NA	AT2G33847.2
Glyma.12G121600	Chr12:13089149-13090321	-0.949384	0.452588	-0.913101	0.215875	-1.50589	0.0204105	-1.81721	0.00797108	NA	NA	NA	NA
Glyma.12G130200	Chr12:14610786-14613900	0.0943448	0.984113	-1.37737	0.0088962	1.05831	0.00675021	0.219848	0.686313	beta glucosidase 17	Glycosyl hydrolase family 1	Beta-glucosidase,_lactase_phlorizinhydrolase,_and_related_proteins	AT2G44480.1
Glyma.12G142400	Chr12:18209732-18213247	-1.03505	0.438542	-2.56709	0.001762	1.45007	0.0637848	0.086869	0.915588	receptor kinase 3	S-locus glycoprotein family; "Protein tyrosine kinase"; "PAN-like domain"; "D-mannose binding lectin"	Serine/threonine_protein_kinase	AT4G21380.1
Glyma.12G150500	Chr12:21612165-21614478	0.474783	0.679664	-0.499841	0.431642	0.00075688	0.997324	-1.06661	0.00644897	Aluminium induced protein with YGL and LRDR motifs	PF12504	NA	AT4G27450.1
Glyma.12G156400	Chr12:25149739-25151050	-0.251584	0.951277	-0.201141	0.905501	-0.755769	0.187025	-1.1379	0.0389193	NA	NA	NA	NA
Glyma.12G159800	Chr12:28361718-28363222	-0.130982	0.982585	0.140068	0.950848	-0.986918	0.202562	-1.89103	0.0277235	NA	NA	NA	NA
Glyma.12G171700	Chr12:32781182-32784704	-0.61065	0.795775	-0.288137	0.862743	-1.25967	0.0390602	-1.66294	0.0128013	indeterminate(ID)-domain 2	NA	NA	AT3G50700.1
Glyma.12G172500	Chr12:32886490-32888232	-1.02487	0.0663568	-1.06376	0.0197932	-1.54288	0.000934821	-0.190088	0.714318	plasma membrane intrinsic protein 2	Major intrinsic protein	Aquaporin_(major_intrinsic_protein_family)	AT2G37170.1
Glyma.12G172800	Chr12:32942159-32946987	-0.523246	0.554677	-0.208385	0.82853	-0.558313	0.128911	-1.05887	0.00136914	PDI-like 1-4	Thioredoxin	Protein_disulfide_isomerase_(prolyl_4-hydroxylase_beta_subunit)	AT5G60640.1
Glyma.12G173700	Chr12:33046448-33054373	-1.93218	1	-1.83779	0.0088962	-2.78605	1	-2.01581	0.00436014	beta-galactosidase 8	Galactose binding lectin domain; "Glycosyl hydrolases family 35"; "Glycosyl hydrolases family 2, sugar binding domain"	Beta-galactosidase	AT2G28470.1
Glyma.12G178000	Chr12:33738400-33740821	-0.468603	0.844964	-2.52606	0.0327548	0.552458	0.461843	1.12082	0.282603	xyloglucan endotransglucosylase/hydrolase 32	Glycosyl hydrolases family 16; "Xyloglucan endo-transglycosylase (XET) C-terminus"	NA	AT2G36870.1
Glyma.12G180300	Chr12:34067345-34070546	-0.751462	0.20165	-0.949778	0.0107455	-1.02552	0.000934821	-1.22885	0.000737859	UDP-D-apiose/UDP-D-xylose synthase 2	NAD dependent epimerase/dehydratase family	dTDP-glucose_4-6-dehydratase/UDP-glucuronic_acid_decarboxylase	AT1G08200.1
Glyma.12G185400	Chr12:34646459-34649191	0.0274365	0.994679	-1.09123	0.0262701	0.0939422	0.90622	-0.0370047	0.951313	Calcium-binding EF-hand family protein	NA	Ca2+-binding_protein,_EF-Hand_protein_superfamily	AT2G27480.1
Glyma.12G186800	Chr12:34749303-34751194	-1.04515	0.236505	-1.4397	0.00321908	-0.00153767	0.99471	-0.421641	0.361512	F-box family protein	NA	NA	AT2G27310.1
Glyma.12G190700	Chr12:35235408-35238636	-0.548618	0.729849	0.010397	0.994505	-0.988761	0.0406478	-1.2328	0.0104187	FASCICLIN-like arabinogalactan protein 17 precursor	Fasciclin domain	Fasciclin_and_related_adhesion_glycoproteins	AT5G06390.1
Glyma.12G191500	Chr12:35302117-35307482	-0.234467	0.901335	-1.05409	0.001762	-0.927856	0.00245792	-1.50535	0.000737859	cellulose synthase-like B4	Cellulose synthase	NA	AT2G32540.1
Glyma.12G195500	Chr12:35691003-35692929	-0.710215	0.42419	-0.450344	0.64708	-1.09635	0.0278543	-1.39977	0.00247339	Peroxidase superfamily protein	Peroxidase	NA	AT1G05260.1
Glyma.12G195600	Chr12:35698412-35700711	-0.421813	0.739174	-0.604179	0.28964	-0.607188	0.211892	-1.12895	0.00297804	Peroxidase superfamily protein	Peroxidase	NA	AT4G11290.1
Glyma.12G197600	Chr12:35879105-35881779	-0.164202	0.949754	-0.189047	0.858389	-1.19048	0.000934821	-1.25898	0.000737859	xyloglucan endotransglucosylase/hydrolase 9	Glycosyl hydrolases family 16; "Xyloglucan endo-transglycosylase (XET) C-terminus"	NA	AT4G03210.1
Glyma.12G200500	Chr12:36162657-36163815	-0.427023	0.767592	-1.63387	0.001762	-0.681656	0.0798994	-0.350205	0.534528	Wound-responsive family protein	Wound-induced protein	NA	AT4G10270.1
Glyma.12G200600	Chr12:36165083-36166103	0.0475307	0.991033	-1.30038	0.0088962	-1.27541	0.000934821	-0.732751	0.161287	Wound-responsive family protein	Wound-induced protein	NA	AT4G10270.1
Glyma.12G202400	Chr12:36289703-36295084	-0.43721	0.769284	-1.19385	0.00448057	-0.280994	0.591487	-0.607124	0.143409	Protein phosphatase 2C family protein	Protein phosphatase 2C	Serine/threonine_protein_phosphatase	AT4G03415.2
Glyma.12G204600	Chr12:36504233-36505245	-0.905347	0.222482	-0.482512	0.503851	-1.20015	0.0101191	-1.23735	0.00344809	unknown protein; BEST Arabidopsis thaliana protein match is: unknown protein (TAIR:AT1G52270.1); Has 30201 Blast hits to 17322 proteins in 780 species: Archae - 12; Bacteria - 1396; Metazoa - 17338; Fungi - 3422; Plants - 5037; Viruses - 0; Other Eukaryotes - 2996 (source: NCBI BLink).	NA	NA	AT4G28310.1
Glyma.12G206000	Chr12:36628955-36632130	-0.43304	0.870814	-0.0083524	0.995719	-0.912042	0.110935	-1.10849	0.0431481	Reticulon family protein	Reticulon	Reticulon	AT2G20590.1
Glyma.12G206300	Chr12:36637976-36640710	-0.101889	0.973828	0.0607071	0.96887	-0.917505	0.00675021	-1.01821	0.00867717	nuclear fusion defective 6	NA	NA	AT2G20585.3
Glyma.12G209400	Chr12:36867053-36868700	0	0.00526016	-2.80222	0.001762	0	1	-2.04995	0.011802	unknown protein; Has 209 Blast hits to 205 proteins in 54 species: Archae - 0; Bacteria - 17; Metazoa - 2; Fungi - 150; Plants - 40; Viruses - 0; Other Eukaryotes - 0 (source: NCBI BLink).	NA	NA	AT4G18540.1
Glyma.12G210500	Chr12:36949623-36950858	-1.68612	0.145248	-2.43289	0.001762	-0.631594	0.515848	-0.67402	0.249869	Heavy metal transport/detoxification superfamily protein	Heavy-metal-associated domain	Copper_chaperone	AT1G06330.1
Glyma.12G211600	Chr12:37036845-37041338	-0.821118	0.364789	-1.11341	0.0205101	0.570848	0.233548	0.525491	0.265493	myb-like HTH transcriptional regulator family protein	Myb-like DNA-binding domain	NA	AT2G38300.1
Glyma.12G215800	Chr12:37494355-37498632	-0.976142	0.0651726	-1.52685	0.001762	-0.0285268	0.964061	-0.931193	0.00759397	NAD(P)-binding Rossmann-fold superfamily protein	NAD dependent epimerase/dehydratase family	Flavonol_reductase/cinnamoyl-CoA_reductase	AT4G27250.1
Glyma.12G217300	Chr12:37694662-37696709	0.617348	0.42419	-1.50207	0.001762	0.423824	0.317245	1.72794	0.000737859	BURP domain-containing protein	BURP domain	NA	AT5G25610.1
Glyma.12G217400	Chr12:37700473-37703715	0.454521	0.711978	-1.33585	0.001762	-0.13003	0.852744	1.08246	0.0128013	BURP domain-containing protein	BURP domain	NA	AT5G25610.1
Glyma.12G220400	Chr12:37978470-37981634	-1.05466	0.0903031	-1.18794	0.001762	-0.679411	0.0717033	-0.453334	0.263591	protein kinase family protein	Protein tyrosine kinase; "Di-glucose binding within endoplasmic reticulum"	NA	AT5G54380.1
Glyma.12G221800	Chr12:38118872-38124478	-0.577384	0.748578	-1.49948	0.001762	0.342479	0.581478	0.16731	0.738896	COP1-interacting protein 7	NA	NA	AT4G27430.2
Glyma.12G222200	Chr12:38177733-38180746	-0.17268	0.952358	-1.75783	0.001762	0.00391883	0.99469	1.69083	0.00136914	protochlorophyllide oxidoreductase A	short chain dehydrogenase	Dehydrogenases_with_different_specificities_(related_to_short-chain_alcohol_dehydrogenases)	AT5G54190.1
Glyma.12G222500	Chr12:38215801-38218587	-0.181831	0.944526	-0.673401	0.209717	-0.799209	0.0187834	-1.7177	0.000737859	CBS domain-containing protein	NA	5'-AMP-activated_protein_kinase,_gamma_subunit	AT5G53750.1
Glyma.12G225100	Chr12:38454691-38456172	-1.56672	0.00526016	-2.73663	0.001762	0.75732	0.0738919	-1.60842	0.000737859	Stigma-specific Stig1 family protein	Stigma-specific protein, Stig1	NA	AT1G53130.1
Glyma.12G227100	Chr12:38702197-38704075	-1.24317	0.0302199	-1.68589	0.001762	-0.39329	0.422716	-0.61511	0.10624	unknown protein; BEST Arabidopsis thaliana protein match is: unknown protein (TAIR:AT1G53180.1); Has 47 Blast hits to 47 proteins in 15 species: Archae - 0; Bacteria - 0; Metazoa - 13; Fungi - 0; Plants - 30; Viruses - 0; Other Eukaryotes - 4 (source: NCBI BLink).	NA	NA	AT3G15115.1
Glyma.12G233400	Chr12:39259603-39265402	-1.77546	0.137351	-1.52089	0.0150569	-1.05928	0.208533	-0.241765	0.777405	TRICHOME BIREFRINGENCE-LIKE 41	PF03005	NA	AT3G14850.2
Glyma.12G238600	Chr12:39758081-39759179	-1.138	0.0281062	-1.45541	0.001762	0.0397109	0.950693	-0.401763	0.32495	Leucine-rich repeat (LRR) family protein	Leucine Rich Repeat; "Leucine rich repeat N-terminal domain"	Leucine-rich_repeat_(LRR)_protein_associated_with_apoptosis_in_muscle_tissue	AT3G12610.1
Glyma.12G239400	Chr12:39821587-39826116	-0.374094	0.785051	-0.451529	0.44106	-0.548566	0.153208	-1.0145	0.000737859	2-oxoglutarate (2OG) and Fe(II)-dependent oxygenase superfamily protein	NA	Iron/ascorbate_family_oxidoreductases	AT5G48020.1
Glyma.12G240600	Chr12:39921996-39925861	-0.683151	0.303961	-0.30372	0.698192	-1.74525	0.000934821	-1.97193	0.000737859	R-protein L3 B	Ribosomal protein L3	60S_ribosomal_protein_L3_and_related_proteins	AT1G61580.1
Glyma.13G001800	Chr13:565075-566338	-0.759091	0.26667	-1.53247	0.001762	-0.544438	0.154112	-0.750222	0.0919601	NA	NA	NA	NA
Glyma.13G002000	Chr13:576669-578677	-0.86552	0.23915	-1.06621	0.0205101	-0.581777	0.150431	-0.946417	0.0146725	early nodulin-like protein 8	Plastocyanin-like domain	NA	AT1G64640.1
Glyma.13G002700	Chr13:716276-718809	-4.15132	0.808754	-3.714	0.0796617	0	1	-2.5461	0.0401931	Nodulin MtN3 family protein	Sugar efflux transporter for intercellular exchange	Multitransmembrane_protein	AT4G10850.1
Glyma.13G004200	Chr13:1200612-1202388	-0.87355	0.424062	-0.464357	0.559177	-0.868916	0.0791663	-1.30939	0.00524623	unknown protein; Has 26 Blast hits to 26 proteins in 10 species: Archae - 0; Bacteria - 0; Metazoa - 0; Fungi - 0; Plants - 26; Viruses - 0; Other Eukaryotes - 0 (source: NCBI BLink).	NA	NA	AT4G15140.1
Glyma.13G005500	Chr13:1632800-1634953	-0.538681	0.692401	-1.33902	0.0107455	0.0635589	0.953107	-0.121205	0.869246	Bifunctional inhibitor/lipid-transfer protein/seed storage 2S albumin superfamily protein	Protease inhibitor/seed storage/LTP family	NA	AT3G22142.1
Glyma.13G005800	Chr13:1706355-1707959	-1.15397	0.307248	-1.86317	0.0133534	-0.263344	0.771027	-0.728986	0.184305	Leucine-rich repeat (LRR) family protein	Leucine Rich Repeat; "Leucine rich repeat N-terminal domain"	NA	AT3G17640.1
Glyma.13G011200	Chr13:3083566-3084220	-1.50688	0.0124072	-1.81426	0.001762	-0.458688	0.411087	-0.794136	0.0744475	NA	NA	NA	NA
Glyma.13G012100	Chr13:3106929-3107578	-1.40643	0.0408556	-1.44824	0.0235457	-0.401388	0.448333	-1.29756	0.00392805	NA	NA	NA	NA
Glyma.13G012200	Chr13:3107661-3108826	-2.17416	0.00526016	-2.74864	0.0763446	0.226342	0.758275	-1.40984	0.00247339	NA	NA	NA	NA
Glyma.13G012300	Chr13:3110021-3110240	-2.23107	0.00526016	-1.45306	0.0133534	-0.518843	0.510609	-1.62114	0.00193389	NA	NA	NA	NA
Glyma.13G012900	Chr13:3185318-3187747	-1.53491	0.144473	-1.56966	0.0338954	0.438237	0.690563	-0.941532	0.178719	NA	NA	NA	NA
Glyma.13G013100	Chr13:3194719-3196664	-1.87963	0.00526016	-0.889926	0.0574591	-0.947488	0.0183485	-1.32428	0.000737859	NA	NA	NA	NA
Glyma.13G013200	Chr13:3198064-3204311	-1.43753	0.0233322	-1.65407	0.001762	-0.38999	0.507883	-1.24155	0.00297804	NA	NA	NA	NA
Glyma.13G013500	Chr13:3224385-3226813	-1.70028	0.101912	-2.12217	0.0175567	0.492866	0.635375	-1.42762	0.0407458	NA	NA	NA	NA
Glyma.13G014100	Chr13:3243012-3248315	-1.00023	0.234436	-1.2039	0.0289484	-0.887783	0.219288	-1.55327	0.00136914	NA	NA	NA	NA
Glyma.13G014400	Chr13:3267600-3273047	-1.2596	0.0124072	-0.798037	0.0960635	-0.55726	0.172588	-1.28631	0.000737859	NA	NA	NA	NA
Glyma.13G014500	Chr13:3276632-3283689	-1.43204	0.00909865	-0.800755	0.0846672	-0.801656	0.0192134	-1.18127	0.000737859	NA	NA	NA	NA
Glyma.13G014700	Chr13:3294024-3299657	-1.64287	0.00526016	-0.752648	0.0995158	-0.933605	0.0120908	-1.32494	0.000737859	NA	NA	NA	NA
Glyma.13G015000	Chr13:3314730-3321440	-1.46319	0.00526016	-0.259758	0.770206	-0.892271	0.0111481	-1.42668	0.000737859	NA	NA	NA	NA
Glyma.13G015400	Chr13:3339380-3351390	0	1	-2.05213	0.144513	-0.175712	0.873868	-1.58808	0.0167745	NA	NA	NA	NA
Glyma.13G015600	Chr13:3360471-3367554	-1.77039	0.0925254	-2.23235	0.0296666	0.111958	0.942371	-1.46439	0.0661065	NA	NA	NA	NA
Glyma.13G015700	Chr13:3368097-3373852	-1.34783	0.00909865	-1.46788	0.001762	-0.189529	0.740533	-1.4943	0.000737859	NA	NA	NA	NA
Glyma.13G016000	Chr13:3394873-3400094	-1.58019	0.00526016	-1.65545	0.001762	-0.231186	0.755604	-1.34151	0.00297804	NA	NA	NA	NA
Glyma.13G016400	Chr13:3449495-3455371	-1.40049	0.00526016	-1.48775	0.001762	-0.271115	0.594482	-1.32034	0.000737859	NA	NA	NA	NA
Glyma.13G017400	Chr13:3537128-3542432	-1.31739	0.0124072	-1.00181	0.0302969	-0.492553	0.253034	-1.16746	0.00297804	NA	NA	NA	NA
Glyma.13G017500	Chr13:3544753-3550057	-1.29024	0.0151986	-1.15926	0.0283446	3.43057	0.000934821	-1.283	0.0170777	NA	NA	NA	NA
Glyma.13G018200	Chr13:3618006-3623308	-1.00478	0.0677535	-1.00296	0.0332872	0.0315527	0.964149	-1.61138	0.000737859	NA	NA	NA	NA
Glyma.13G019100	Chr13:3698616-3703920	-1.42167	0.0446416	-0.395122	0.639962	-1.00776	0.0299056	-1.06933	0.00566748	NA	NA	NA	NA
Glyma.13G019300	Chr13:3721486-3726786	-1.89735	0.0573021	-2.27169	1	-0.544048	0.365706	-1.04054	0.0349824	NA	NA	NA	NA
Glyma.13G019400	Chr13:3731638-3749648	-1.54808	0.00526016	-1.57346	0.001762	-0.327763	0.521173	-1.31798	0.000737859	NA	NA	NA	NA
Glyma.13G019700	Chr13:3759594-3764690	-1.33496	0.00909865	-0.860563	0.0658596	-0.585175	0.111047	-1.13697	0.000737859	NA	NA	NA	NA
Glyma.13G020100	Chr13:3804765-3818255	-0.846044	0.310956	-0.603483	0.40465	-0.499623	0.396376	-1.11555	0.0124562	NA	NA	NA	NA
Glyma.13G020800	Chr13:3866721-3875458	-2.31782	0.00526016	-2.98449	0.001762	0.084055	0.904956	-1.61611	0.000737859	NA	NA	NA	NA
Glyma.13G021100	Chr13:3882966-3883750	0	1	-1.5365	0.0338954	-0.285422	0.776354	-1.52336	0.0107716	NA	NA	NA	NA
Glyma.13G021200	Chr13:3885305-3894484	-1.81849	0.00526016	-1.55358	0.00686619	-0.827821	0.0254105	-1.50719	0.000737859	NA	NA	NA	NA
Glyma.13G021600	Chr13:3907102-3924017	0	1	-1.9916	0.00789502	-0.724071	0.146432	0	1	NA	NA	NA	NA
Glyma.13G022600	Chr13:3987367-3988659	-2.59224	0.0753398	-2.59015	0.0167244	-0.757384	0.475463	-1.59023	0.0642579	NA	NA	NA	NA
Glyma.13G025800	Chr13:5242955-5245183	-0.873047	0.254668	-0.73666	0.147263	-0.906352	0.032401	-1.00618	0.011802	Thymidine kinase	Thymidine kinase	Thymidine_kinase	AT3G07800.1
Glyma.13G031000	Chr13:10144798-10146898	0.615553	0.779335	-1.58864	0.0427349	-0.260539	1	-1.01309	0.194071	NA	NA	NA	NA
Glyma.13G035100	Chr13:10896829-10897959	-1.01657	0.32638	-1.8407	0.001762	-1.16256	0.0466397	0.987425	0.0567673	Calcium-binding EF-hand family protein	EF hand	Calmodulin_and_related_proteins_(EF-Hand_superfamily)	AT1G21550.1
Glyma.13G035700	Chr13:11104750-11109149	-0.921903	0.377175	-1.14619	0.0228139	1.04474	0.0158328	0.302121	0.507107	wall associated kinase 5	Calcium-binding EGF domain; "Protein kinase domain"	Serine/threonine_protein_kinase	AT1G21230.1
Glyma.13G040400	Chr13:12875980-12877773	-0.12731	0.971395	0.505883	0.629192	-0.868751	0.0246234	-1.52866	0.00436014	cytokinin response factor 4	AP2 domain	NA	AT4G27950.1
Glyma.13G049200	Chr13:14515168-14519326	-1.46349	0.0690028	-1.26917	0.00568368	0.402937	0.471924	0.40436	0.354699	TRICHOME BIREFRINGENCE-LIKE 19	PF03005	NA	AT5G15900.1
Glyma.13G049700	Chr13:14561057-14564846	-2.03319	0.00526016	-3.31595	0.001762	-1.69425	0.000934821	-2.33211	0.000737859	Methylenetetrahydrofolate reductase family protein	Proline dehydrogenase	Proline_oxidase	AT5G38710.1
Glyma.13G050900	Chr13:14730755-14736198	-0.446509	0.78999	-1.02688	0.039273	0.0149013	0.983517	-0.201918	0.718775	WPP domain-interacting protein 1	Tropomyosin	NA	AT5G11390.1
Glyma.13G051900	Chr13:14875817-14877672	0.307057	0.875754	-1.76327	0.001762	0.171371	0.77777	1.28267	0.00297804	Pollen Ole e 1 allergen and extensin family protein	Pollen proteins Ole e I like	NA	AT5G15780.1
Glyma.13G057400	Chr13:15508357-15514389	-0.443556	0.72293	-1.22207	0.001762	-0.857877	0.0130316	-1.41857	0.000737859	biotin carboxyl carrier protein 2	Biotin-requiring enzyme	NA	AT5G15530.1
Glyma.13G062800	Chr13:16067221-16078901	-0.0805616	0.978893	-0.222572	0.811053	-0.379362	0.380339	-1.00816	0.00436014	structural maintenance of chromosome 3	RecF/RecN/SMC N terminal domain; "SMC proteins Flexible Hinge Domain"	Structural_maintenance_of_chromosome_protein_4_(chromosome_condensation_complex_Condensin,_subunit_C)	AT5G48600.2
Glyma.13G063800	Chr13:16302367-16304936	-0.29934	0.955323	-2.15197	0.0235457	-0.15607	0.921685	-1.14435	0.0854064	basic helix-loop-helix (bHLH) DNA-binding family protein	Helix-loop-helix DNA-binding domain	NA	AT3G28857.1
Glyma.13G075700	Chr13:17955125-17961191	-0.12935	0.964614	-0.489342	0.411846	-0.47193	0.247516	-1.1279	0.000737859	Bifunctional inhibitor/lipid-transfer protein/seed storage 2S albumin superfamily protein	Protease inhibitor/seed storage/LTP family	NA	AT3G43720.1
Glyma.13G076900	Chr13:18197032-18205367	-0.112842	0.970393	-0.899541	0.105045	-0.34606	0.49806	-1.19782	0.0048047	Plant L-ascorbate oxidase	Multicopper oxidase; "Multicopper oxidase"; "Multicopper oxidase"	Multicopper_oxidases	AT5G21105.1
Glyma.13G081000	Chr13:18860684-18865783	1.22562	0.279059	0.550443	0.525373	0.0242775	0.986742	-1.15087	0.0437278	nodulin MtN21 /EamA-like transporter family protein	EamA-like transporter family	NA	AT1G44800.1
Glyma.13G087300	Chr13:19973878-19975146	-0.652088	0.732243	-0.741175	0.319943	-0.265828	0.753853	-1.02963	0.0316132	Protein of unknown function (DUF581)	Protein of unknown function (DUF581)	NA	AT1G78020.1
Glyma.13G087500	Chr13:20035829-20040672	0.0538249	0.987552	-1.01661	0.0088962	1.74847	0.000934821	1.03037	0.00436014	NA	Cellulase (glycosyl hydrolase family 5)	NA	NA
Glyma.13G089500	Chr13:20388533-20397086	-1.09596	1	-2.01969	0.001762	-1.45343	0.0952232	-2.16597	0.000737859	alpha/beta-Hydrolases superfamily protein	alpha/beta hydrolase fold	Predicted_hydrolase/acyltransferase_(alpha/beta_hydrolase_superfamily)	AT1G78210.1
Glyma.13G090300	Chr13:20521060-20523374	-2.19491	0.00526016	-3.32585	0.001762	0.376071	0.541423	0.719953	0.0484302	UDP-glucosyl transferase 85A2	UDP-glucoronosyl and UDP-glucosyl transferase	UDP-glucuronosyl_and_UDP-glucosyl_transferase	AT1G22360.1
Glyma.13G092500	Chr13:20719314-20722074	-0.0902281	0.980978	-1.25479	0.00986827	0.831017	0.11448	1.05827	0.00937247	trehalose phosphatase/synthase 11	Trehalose-phosphatase; "Glycosyltransferase family 20"	Trehalose-6-phosphate_synthase_component_TPS1_and_related_subunits	AT2G18700.1
Glyma.13G094100	Chr13:20935404-20937030	-0.914893	0.115655	-2.52475	0.001762	-0.542501	0.178689	0.6782	0.119598	CAP (Cysteine-rich secretory proteins, Antigen 5, and Pathogenesis-related 1 protein) superfamily protein	Cysteine-rich secretory protein family	NA	AT4G25780.1
Glyma.13G094200	Chr13:20940807-20942248	-0.557846	0.595959	-1.31673	0.001762	0.376796	0.522354	-0.0826833	0.881801	CAP (Cysteine-rich secretory proteins, Antigen 5, and Pathogenesis-related 1 protein) superfamily protein	Cysteine-rich secretory protein family	Defense-related_protein_containing_SCP_domain	AT4G30320.1
Glyma.13G097300	Chr13:21250343-21255373	-1.16964	0.0826596	-1.73246	0.001762	-0.0332226	0.96222	-0.628917	0.0988268	Protein kinase superfamily protein	Protein kinase domain	Serine/threonine_protein_kinase	AT2G18890.1
Glyma.13G098400	Chr13:21354709-21356912	-4.95943	0.176208	-3.76853	0.0088962	-0.997166	0.268672	-4.611	0.00297804	Peroxidase superfamily protein	Peroxidase	NA	AT2G18980.1
Glyma.13G099500	Chr13:21446721-21451969	0.074285	0.985857	-0.0300293	0.984397	-0.998129	0.034432	-1.03388	0.0259943	Protein of unknown function (DUF630 and DUF632)	Protein of unknown function (DUF632); "Protein of unknown function (DUF630)"	NA	AT4G30130.1
Glyma.13G104200	Chr13:21885647-21891278	-0.191909	0.933284	-0.256909	0.764454	-0.812891	0.0111481	-1.35756	0.000737859	unknown protein; FUNCTIONS IN: molecular_function unknown; INVOLVED IN: biological_process unknown; LOCATED IN: endomembrane system; EXPRESSED IN: 23 plant structures; EXPRESSED DURING: 15 growth stages; CONTAINS InterPro DOMAIN/s: Uncharacterised protein family UPF0197 (InterPro:IPR007915); Has 30201 Blast hits to 17322 proteins in 780 species: Archae - 12; Bacteria - 1396; Metazoa - 17338; Fung…	Uncharacterised protein family (UPF0197)	Predicted_membrane_protein	AT4G29735.1
Glyma.13G104300	Chr13:21891990-21901598	-0.423745	0.770393	-1.14466	0.00321908	-0.125625	0.831237	-1.36149	0.000737859	Protein kinase superfamily protein	Protein tyrosine kinase	Serine/threonine_protein_kinase	AT5G56890.1
Glyma.13G104600	Chr13:21926846-21931738	-2.12605	0.00526016	-2.21351	0.001762	-0.69005	0.214975	-0.933001	0.0279785	cytokinin oxidase 3	FAD binding domain ; "Cytokinin dehydrogenase 1, FAD and cytokinin binding"	Proteins_containing_the_FAD_binding_domain	AT5G56970.1
Glyma.13G108300	Chr13:22262680-22264252	0.0107786	0.997207	-0.661185	0.411111	-0.918135	0.181174	-1.32639	0.0232238	unknown protein; BEST Arabidopsis thaliana protein match is: unknown protein (TAIR:AT1G54200.1); Has 853 Blast hits to 340 proteins in 98 species: Archae - 0; Bacteria - 94; Metazoa - 145; Fungi - 62; Plants - 95; Viruses - 0; Other Eukaryotes - 457 (source: NCBI BLink).	NA	NA	AT3G42800.1
Glyma.13G110800	Chr13:22445323-22448519	-0.672665	0.335002	-1.08167	0.00321908	-1.13376	0.000934821	-0.599192	0.11559	Subtilase family protein	Subtilase family; "PA domain"; "Peptidase inhibitor I9"	NA	AT2G05920.1
Glyma.13G111500	Chr13:22502846-22508352	-0.406673	0.742566	-0.660991	0.147549	-1.01981	0.00172635	-1.06375	0.00193389	inter-alpha-trypsin inhibitor heavy chain-related	von Willebrand factor type A domain	NA	AT1G19110.1
Glyma.13G112500	Chr13:22582854-22585356	-0.577159	0.533653	-0.00958041	0.9933	-0.659164	0.100119	-1.22542	0.00344809	chaperonin 20	Chaperonin 10 Kd subunit	Mitochondrial_chaperonin	AT5G20720.3
Glyma.13G117000	Chr13:23019294-23027522	-1.57124	0.00909865	-1.36551	0.00568368	-1.52387	0.000934821	-1.67384	0.000737859	Pectinacetylesterase family protein	Pectinacetylesterase	Pectin_acetylesterase_and_similar_proteins	AT5G26670.1
Glyma.13G117600	Chr13:23076305-23080404	-1.29901	0.209632	-2.43613	0.00321908	1.12769	0.0271204	-0.0246796	0.976907	WRKY family transcription factor	WRKY DNA -binding domain	NA	AT4G04450.1
Glyma.13G119500	Chr13:23212627-23218457	0.272999	0.918406	-1.93563	0.001762	0.975537	0.0950949	-0.124739	0.842877	CBL-interacting protein kinase 1	Protein kinase domain; "NAF domain"	Serine/threonine_protein_kinase	AT3G17510.1
Glyma.13G122100	Chr13:23502048-23505750	-0.393156	0.834732	-0.240643	0.826428	-1.35675	0.000934821	-1.5785	0.000737859	homolog of yeast CDT1 B homolog of yeast CDT1 B	DNA replication factor CDT1 like	DNA_replication_factor	AT3G54710.1
Glyma.13G125900	Chr13:23921172-23927833	-0.0713477	0.989932	-0.533543	0.623772	-0.848906	0.18797	-1.26676	0.0274779	unknown protein; BEST Arabidopsis thaliana protein match is: unknown protein (TAIR:AT5G44040.1); Has 1835 Blast hits to 1511 proteins in 238 species: Archae - 7; Bacteria - 164; Metazoa - 377; Fungi - 135; Plants - 187; Viruses - 22; Other Eukaryotes - 943 (source: NCBI BLink).	NA	NA	AT1G04030.1
Glyma.13G128200	Chr13:24104440-24112813	-0.232225	0.940211	-0.466895	0.583879	-0.479134	0.450031	-1.04488	0.0152517	Protein kinase superfamily protein	Protein kinase domain	Serine/threonine_protein_kinase	AT2G20300.1
Glyma.13G129700	Chr13:24249147-24253893	-2.08771	0.108128	-2.22837	0.0150569	1.00857	1	-0.332423	1	Protein of unknown function (DUF3741)	Protein of unknown function (DUF3741)	NA	AT4G28760.2
Glyma.13G133600	Chr13:24594786-24596525	-0.570184	0.813129	-0.0646379	0.974343	-1.1609	0.0746971	-1.254	0.0259943	Chloroplast-targeted copper chaperone protein	Heavy-metal-associated domain	Copper_chaperone	AT2G37390.2
Glyma.13G133900	Chr13:24613842-24616128	-0.3379	0.81398	0.208667	0.825176	-0.927742	0.00316526	-1.05991	0.000737859	Ribosomal L29 family protein	Ribosomal L29 protein	60S_ribosomal_protein_L35	AT5G02610.1
Glyma.13G140600	Chr13:25308344-25312385	-0.763731	0.543164	-1.26534	0.0289484	0.658559	0.182805	0.254137	0.65676	auxin response factor 16	Auxin response factor; "B3 DNA binding domain"	NA	AT4G30080.1
Glyma.13G141700	Chr13:25418927-25421517	-0.382522	0.824944	-0.612586	0.27292	-1.13818	0.000934821	-1.35538	0.000737859	unknown protein; FUNCTIONS IN: molecular_function unknown; LOCATED IN: chloroplast; EXPRESSED IN: 22 plant structures; EXPRESSED DURING: 13 growth stages; Has 172 Blast hits to 172 proteins in 58 species: Archae - 0; Bacteria - 116; Metazoa - 0; Fungi - 0; Plants - 32; Viruses - 0; Other Eukaryotes - 24 (source: NCBI BLink).	NA	NA	AT2G36885.1
Glyma.13G146200	Chr13:25915809-25921888	-0.745505	0.639163	-0.459784	0.671269	-0.497236	0.446393	-1.06825	0.0471957	triosephosphate isomerase	Triosephosphate isomerase	Triosephosphate_isomerase	AT2G21170.1
Glyma.13G147000	Chr13:26027082-26027769	-0.240292	0.896886	0.262099	0.751668	-1.21208	0.000934821	-1.27587	0.000737859	Histone superfamily protein	Core histone H2A/H2B/H3/H4	Histone_H4	AT5G59970.1
Glyma.13G147700	Chr13:26109257-26111357	-2.89225	0.111579	-3.19821	0.00986827	0.221281	0.872856	-1.78309	0.0242674	permease, cytosine/purines, uracil, thiamine, allantoin family protein	Permease for cytosine/purines, uracil, thiamine, allantoin	Uridine_permease/thiamine_transporter/allantoin_transport	AT5G03555.1
Glyma.13G149700	Chr13:26321940-26324172	-0.696033	0.385206	-1.41647	0.001762	-0.861679	0.0442772	-0.533481	0.390537	sequence-specific DNA binding transcription factors	NA	Transcription_factor_GT-2_and_related_proteins,_contains_trihelix_DNA-binding/SANT_domain	AT3G10040.1
Glyma.13G153100	Chr13:26791330-26797790	-0.672172	0.363066	-1.02749	0.0141959	-0.188479	0.710585	-0.323645	0.44599	polyamine oxidase 4	Flavin containing amine oxidoreductase	Amine_oxidase	AT1G65840.1
Glyma.13G156400	Chr13:27127849-27133640	-0.161922	0.953563	-0.401747	0.584423	-1.0157	0.00956388	-1.37438	0.00136914	Minichromosome maintenance (MCM2/3/5) family protein	MCM2/3/5 family	DNA_replication_licensing_factor,_MCM5_component	AT2G07690.1
Glyma.13G159500	Chr13:27476779-27479031	-0.19119	0.929348	-0.33817	0.638087	-0.74366	0.0306202	-1.06224	0.000737859	Ubiquitin system component Cue protein	CUE domain	NA	AT5G32440.1
Glyma.13G161200	Chr13:27686864-27690702	-1.88633	0.155121	-1.53172	0.0283446	1.10017	0.261639	0.120526	0.885783	xylogalacturonan deficient 1	Exostosin family	Acetylglucosaminyltransferase_EXT1/exostosin_1	AT5G33290.1
Glyma.13G161900	Chr13:27748189-27752685	-1.3672	0.511811	-1.31575	0.0167244	-0.965132	1	-0.456984	0.455759	purple acid phosphatase 26	Calcineurin-like phosphoesterase	Purple_acid_phosphatase	AT5G34850.1
Glyma.13G164800	Chr13:27967024-27969167	0.0204254	0.995673	-0.137446	0.9237	-0.554367	0.338025	-1.25238	0.0205473	PLATZ transcription factor family protein	PLATZ transcription factor	NA	AT2G12646.1
Glyma.13G167700	Chr13:28223591-28228408	-0.707053	0.653154	-1.85433	0.001762	0.121116	0.923262	1.5217	0.000737859	Major facilitator superfamily protein	POT family	H+/oligopeptide_symporter	AT2G26690.1
Glyma.13G168300	Chr13:28265645-28268213	-0.702036	0.461992	-1.08885	0.00789502	-0.0435767	0.954295	-0.0492299	0.932037	Dynein light chain type 1 family protein	Dynein light chain type 1	Dynein_light_chain_type_1	AT5G20110.1
Glyma.13G170600	Chr13:28436395-28440865	-0.218056	0.936505	-3.42287	0.0296666	-0.15924	0.781514	-0.124457	0.896276	aldehyde dehydrogenase 2B4	Aldehyde dehydrogenase family	Aldehyde_dehydrogenase	AT3G48000.1
Glyma.13G170700	Chr13:28487837-28494611	-0.373383	0.899068	-1.73366	0.0088962	-0.174839	0.854587	-1.14873	0.0218539	Potassium transporter family protein	K+ potassium transporter	NA	AT5G14880.1
Glyma.13G171100	Chr13:28518632-28522548	-0.572943	0.617733	-0.276687	0.776286	-0.777075	0.0384194	-1.4735	0.000737859	Tetratricopeptide repeat (TPR)-like superfamily protein	NA	NA	AT4G18570.1
Glyma.13G173100	Chr13:28720655-28721572	-0.496175	0.603833	-0.338858	0.639635	-1.15796	0.000934821	-1.50345	0.000737859	Histone superfamily protein	Core histone H2A/H2B/H3/H4	Histones_H3_and_H4	AT5G65360.1
Glyma.13G176100	Chr13:29044457-29047344	0.108179	0.968813	-1.11185	0.00448057	0.856838	0.0134831	1.01353	0.00297804	polyubiquitin 10	Ubiquitin family	Ubiquitin-like_protein	AT4G05320.4
Glyma.13G176400	Chr13:29058517-29061005	0.193231	0.929348	-1.00841	0.0133534	0.879035	0.00620249	0.925241	0.00759397	polyubiquitin 10	Ubiquitin family	Ubiquitin-like_protein	AT4G05320.4
Glyma.13G179200	Chr13:29274534-29277271	0.302446	0.86903	-1.97108	0.001762	-1.63655	0.00502859	-0.515889	0.22958	Protein of unknown function (DUF506)	Protein of unknown function (DUF506)	NA	AT4G32480.1
Glyma.13G181000	Chr13:29422202-29425428	0.229876	0.909752	-2.79211	0.001762	-2.29042	0.000934821	-2.3536	0.000737859	Aluminium induced protein with YGL and LRDR motifs	Aluminium induced protein ; "PF12504"	NA	AT4G27450.1
Glyma.13G185600	Chr13:29952862-29953496	0	0.00526016	-5.54173	0.276156	-4.87021	0.53407	-2.97339	0.0208223	NA	NA	NA	NA
Glyma.13G185700	Chr13:29955512-29956135	-2.55712	0.00526016	-3.79907	0.001762	-0.0663378	0.947974	-1.91462	0.000737859	NA	NA	NA	NA
Glyma.13G185800	Chr13:29958292-29959066	-1.36389	0.341108	-2.91952	0.0133534	-0.818129	0.23938	-1.81168	0.0104187	NA	NA	NA	NA
Glyma.13G185900	Chr13:29961981-29964105	-0.816745	0.21516	-0.572878	0.341473	-0.58574	0.140828	-1.20727	0.00193389	NA	NA	NA	NA
Glyma.13G186000	Chr13:29978086-29983411	-4.01154	0.00526016	-4.05924	0.001762	0.0501136	0.945589	-0.881847	0.0121437	Plant invertase/pectin methylesterase inhibitor superfamily	Pectinesterase; "Plant invertase/pectin methylesterase inhibitor"	NA	AT3G10720.2
Glyma.13G186100	Chr13:29985013-29988798	0	0.00526016	-3.25786	0.001762	-2.7555	1	-0.819594	0.0632244	root hair specific 12	Pectinesterase; "Plant invertase/pectin methylesterase inhibitor"	NA	AT3G10710.1
Glyma.13G186400	Chr13:30001281-30008506	-0.598247	0.466079	-0.65407	0.251705	-0.320043	0.459105	-1.03873	0.00606287	zinc induced facilitator-like 1	Major Facilitator Superfamily	Permease_of_the_major_facilitator_superfamily	AT5G13750.1
Glyma.13G186500	Chr13:30016525-30025554	-0.465736	0.905805	-0.657737	0.61817	-0.414886	0.714291	-1.44812	0.0488244	zinc induced facilitator-like 1	Major Facilitator Superfamily	Permease_of_the_major_facilitator_superfamily	AT5G13750.1
Glyma.13G191400	Chr13:30472852-30474291	0.178942	0.943734	-2.15745	0.001762	1.34748	0.000934821	0.500611	0.185232	sulfotransferase 2A	Sulfotransferase domain	Sulfotransferase	AT5G07010.1
Glyma.13G193200	Chr13:30651372-30661214	0.0339398	0.992868	-0.234903	0.850324	-0.283417	0.606983	-1.07777	0.00797108	Argonaute family protein	PAZ domain; "Domain of unknown function (DUF1785)"; "Piwi domain"	Translation_initiation_factor_2C_(eIF-2C)_and_related_proteins	AT2G32940.1
Glyma.13G196200	Chr13:30974114-30978025	-0.313947	0.851658	0.165137	0.886974	-1.28036	0.000934821	-1.56619	0.000737859	Eukaryotic aspartyl protease family protein	Eukaryotic aspartyl protease	Aspartyl_protease	AT5G07030.1
Glyma.13G197600	Chr13:31169435-31171766	-1.6868	0.265776	-1.0671	0.202267	-1.55267	0.0643082	-1.49254	0.00902028	response regulator 3	Response regulator receiver domain	NA	AT2G41310.1
Glyma.13G199500	Chr13:31330353-31335238	-0.475297	0.689489	-0.103458	0.932057	-0.922037	0.0158328	-1.20775	0.000737859	annexin 8	Annexin	Annexin	AT5G12380.1
Glyma.13G200000	Chr13:31359992-31369208	0.342707	0.914671	-2.32321	0.001762	-1.28684	0.155793	-1.47388	0.000737859	annexin 4	Annexin	Annexin	AT2G38750.1
Glyma.13G201400	Chr13:31502068-31505627	-5.68109	0.371996	-3.87411	0.001762	-1.38109	1	-1.99689	0.000737859	Malectin/receptor-like protein kinase family protein	Di-glucose binding within endoplasmic reticulum; "Protein tyrosine kinase"	Serine/threonine_protein_kinase	AT4G39110.1
Glyma.13G205800	Chr13:31992616-31993722	-0.585347	0.554677	-1.13079	0.001762	0.384065	0.359482	-0.351129	0.395384	HSP20-like chaperones superfamily protein	Hsp20/alpha crystallin family	NA	AT4G21870.1
Glyma.13G206700	Chr13:32050466-32053547	-0.519829	0.780376	-1.57073	0.039273	0.0683765	0.927324	-1.99425	0.000737859	glucose-6-phosphate/phosphate translocator 2	Triose-phosphate Transporter family; "EamA-like transporter family"	Glucose-6-phosphate/phosphate_and_phosphoenolpyruvate/phosphate_antiporter	AT1G61800.1
Glyma.13G207100	Chr13:32075402-32076489	-1.12458	0.0826596	-1.42939	0.001762	-0.892879	0.0130316	0.0211985	0.967866	unknown protein; BEST Arabidopsis thaliana protein match is: unknown protein (TAIR:AT3G06070.1); Has 1807 Blast hits to 1807 proteins in 277 species: Archae - 0; Bacteria - 0; Metazoa - 736; Fungi - 347; Plants - 385; Viruses - 0; Other Eukaryotes - 339 (source: NCBI BLink).	NA	NA	AT5G19190.1
Glyma.13G207900	Chr13:32155913-32163168	-0.307042	0.846112	-0.0342659	0.978495	-0.71807	0.0390602	-1.00467	0.00247339	dehydratase family	Dehydratase family	Dihydroxy-acid_dehydratase	AT3G23940.1
Glyma.13G208200	Chr13:32176889-32179471	0.486275	0.634503	-0.781393	0.0721618	-0.880368	0.00502859	-1.35239	0.000737859	Eukaryotic aspartyl protease family protein	NA	Aspartyl_protease	AT1G03220.1
Glyma.13G208700	Chr13:32262961-32264226	0.00853802	0.997207	-1.73747	0.0320465	-0.544496	0.447318	0.332749	0.680374	unknown protein; Has 15 Blast hits to 15 proteins in 7 species: Archae - 0; Bacteria - 0; Metazoa - 0; Fungi - 0; Plants - 15; Viruses - 0; Other Eukaryotes - 0 (source: NCBI BLink).	NA	NA	AT3G06145.1
Glyma.13G210800	Chr13:32458377-32464314	-0.418357	0.845464	-0.229323	0.85284	-1.49539	0.000934821	-2.10112	0.000737859	glutamine synthetase 2	Glutamine synthetase, beta-Grasp domain; "Glutamine synthetase, catalytic domain"	Glutamine_synthetase	AT5G35630.3
Glyma.13G212600	Chr13:32619690-32623400	-0.978836	0.516061	-1.68425	0.001762	-0.138856	0.909757	-0.0639438	0.934722	Protein kinase superfamily protein	Protein tyrosine kinase	Serine/threonine_protein_kinase	AT5G18910.1
Glyma.13G213300	Chr13:32679891-32684859	-0.767777	0.244853	-1.42113	0.001762	-1.52678	0.000934821	-1.34885	0.000737859	Major facilitator superfamily protein	Sugar (and other) transporter	Predicted_transporter_(major_facilitator_superfamily)	AT5G18840.1
Glyma.13G214500	Chr13:32785815-32786643	-0.73048	0.464179	-1.53542	0.001762	-0.946026	0.0257385	-1.10195	0.00937247	NA	NA	NA	NA
Glyma.13G214600	Chr13:32792028-32794840	-0.752557	0.294588	-0.609359	0.283705	-0.706131	0.0824438	-1.03122	0.00797108	acyl carrier protein 4	Phosphopantetheine attachment site	Acyl_carrier_protein/NADH-ubiquinone_oxidoreductase,_NDUFAB1/SDAP_subunit	AT4G25050.1
Glyma.13G214800	Chr13:32821475-32828844	0.36386	0.926966	-0.177698	0.936488	-0.832447	0.249591	-1.34548	0.0401931	NA	NA	NA	NA
Glyma.13G215000	Chr13:32848748-32851558	-1.24866	0.00909865	-2.04122	0.001762	-1.4504	0.000934821	-1.57873	0.000737859	beta-amylase 3	Glycosyl hydrolase family 14	NA	AT5G18670.1
Glyma.13G215600	Chr13:32896704-32900912	0.372167	0.880734	-0.372818	0.697144	-0.404145	0.515658	-1.30589	0.00724298	CHY-type/CTCHY-type/RING-type Zinc finger protein	Zinc finger, C3HC4 type (RING finger); "CHY zinc finger"	Zn-finger_protein	AT5G18650.1
Glyma.13G216400	Chr13:32958277-32965462	-1.02812	0.490267	-1.44707	0.0197932	-0.360854	0.657017	-0.00747117	0.990792	Galactose oxidase/kelch repeat superfamily protein	Kelch motif	Kelch_repeat-containing_proteins	AT5G18590.2
Glyma.13G217400	Chr13:33038296-33040241	-1.45346	0.0341777	-1.7492	0.001762	-0.374594	0.567094	-0.0419057	0.942099	cytochrome P450, family 710, subfamily A, polypeptide 1	Cytochrome P450	Cytochrome_P450_CYP4/CYP19/CYP26_subfamilies	AT2G34500.1
Glyma.13G225000	Chr13:33791886-33794220	-0.923867	0.10765	-1.16052	0.0115846	0.812781	0.0219247	0.120514	0.830615	Aldolase-type TIM barrel family protein	SOR/SNZ family	Stationary_phase-induced_protein,_SOR/SNZ_family	AT5G01410.1
Glyma.13G227700	Chr13:33997498-33999760	-1.03765	0.245474	-0.819078	0.185429	-0.959128	0.034432	-1.32707	0.00644897	receptor like protein 51	Leucine Rich Repeat	NA	AT4G18760.1
Glyma.13G229800	Chr13:34194967-34203543	-1.42308	0.0179451	-2.63181	0.001762	-0.242821	0.724682	-0.891815	0.0807418	TRICHOME BIREFRINGENCE-LIKE 19	PF03005	NA	AT5G15900.1
Glyma.13G231800	Chr13:34328181-34331758	0.250313	0.967926	-1.38877	0.0437916	1.88432	0.176654	0.278344	0.717128	GDSL-like Lipase/Acylhydrolase superfamily protein	GDSL-like Lipase/Acylhydrolase	NA	AT1G28580.1
Glyma.13G234100	Chr13:34474839-34476686	-1.25289	0.29436	-1.25069	0.0309823	-0.229988	0.818886	0.583433	0.191652	Protein of unknown function, DUF599	Protein of unknown function, DUF599	NA	AT5G46060.1
Glyma.13G242100	Chr13:35189444-35191686	1.3601	0.00526016	-1.80241	0.001762	-1.27048	0.153492	-2.10948	0.00524623	Aluminium induced protein with YGL and LRDR motifs	Aluminium induced protein ; "PF12504"	NA	AT4G27450.1
Glyma.13G244100	Chr13:35338511-35340037	-0.699943	0.533883	-1.22622	0.0175567	-0.146377	0.852554	-0.371586	0.471864	unknown protein; BEST Arabidopsis thaliana protein match is: unknown protein (TAIR:AT1G61170.1).	NA	NA	AT1G11125.1
Glyma.13G245100	Chr13:35441750-35443988	-1.27769	0.313753	-1.13339	0.0481871	1.26628	0.099903	0.639909	0.257568	bifunctional nuclease i	S1/P1 Nuclease	NA	AT1G11190.1
Glyma.13G247000	Chr13:35557198-35557776	0.298566	0.932773	-0.735832	0.595092	-1.12091	0.0167222	-1.37592	0.00344809	Wound-responsive family protein	Wound-induced protein	NA	AT4G10265.1
Glyma.13G248500	Chr13:35658069-35661871	-0.196021	0.945595	-1.15306	0.0213214	0.0251677	0.972944	-0.14906	0.788619	S-locus lectin protein kinase family protein	D-mannose binding lectin; "S-locus glycoprotein family"; "Protein tyrosine kinase"; "PAN-like domain"	Serine/threonine_protein_kinase	AT1G11330.2
Glyma.13G250000	Chr13:35763054-35765380	-0.329613	0.854771	-1.21601	0.001762	0.778759	0.0457991	0.394537	0.317329	BEST Arabidopsis thaliana protein match is: glycine-rich protein (TAIR:AT3G29075.1); Has 19337 Blast hits to 8589 proteins in 488 species: Archae - 26; Bacteria - 641; Metazoa - 7852; Fungi - 2167; Plants - 955; Viruses - 616; Other Eukaryotes - 7080 (source: NCBI BLink).	NA	NA	AT1G11440.1
Glyma.13G252800	Chr13:35917192-35921466	-0.202443	0.958609	-0.779043	0.375774	-0.113126	0.913956	-1.24631	0.0429557	CBS domain-containing protein with a domain of unknown function (DUF21)	CBS domain; "Domain of unknown function DUF21"	Predicted_membrane_protein,_contains_two_CBS_domains	AT4G33700.1
Glyma.13G253300	Chr13:35946414-35950405	-0.0873636	0.976781	-1.15137	0.00321908	1.06621	0.00172635	0.635027	0.0868355	Leucine-rich receptor-like protein kinase family protein	Leucine Rich Repeat; "Leucine rich repeat N-terminal domain"; "Protein kinase domain"	Serine/threonine_protein_kinase	AT1G09970.1
Glyma.13G255800	Chr13:36137080-36138469	-0.740961	0.613177	-0.994758	0.167845	-0.558306	0.341561	-1.08029	0.0338788	UDP-glucosyl transferase 78D2	UDP-glucoronosyl and UDP-glucosyl transferase	UDP-glucuronosyl_and_UDP-glucosyl_transferase	AT5G17050.1
Glyma.13G259400	Chr13:36380970-36382943	-1.2227	0.0124072	-1.90806	0.001762	-1.90813	0.000934821	-1.44355	0.000737859	Arabidopsis thaliana gibberellin 2-oxidase 1	2OG-Fe(II) oxygenase superfamily	Iron/ascorbate_family_oxidoreductases	AT1G78440.1
Glyma.13G260400	Chr13:36459564-36460551	-0.644466	0.441245	-1.02238	0.001762	-0.871425	0.026421	-0.888287	0.0193521	NA	NA	NA	NA
Glyma.13G261400	Chr13:36531852-36536326	-0.0507736	0.986268	-1.2071	0.001762	-0.136327	0.80447	-0.240629	0.58203	glyoxalase II 3	Metallo-beta-lactamase superfamily	Glyoxylase	AT1G53580.1
Glyma.13G263800	Chr13:36698349-36700879	-1.88191	0.0322013	-1.9539	0.001762	2.71644	0.00172635	1.00582	0.0152517	senescence-related gene 1	2OG-Fe(II) oxygenase superfamily	Iron/ascorbate_family_oxidoreductases	AT1G17020.1
Glyma.13G265500	Chr13:36837285-36840353	-2.72299	0.271492	-2.5214	0.0411164	-1.13793	1	-1.21676	0.280162	TRICHOME BIREFRINGENCE-LIKE 42	PF03005	NA	AT1G78710.1
Glyma.13G266600	Chr13:36972603-36976752	-0.4141	0.74944	-0.719998	0.123651	-0.752466	0.0211874	-1.11435	0.000737859	BES1/BZR1 homolog 4	Plant protein of unknown function (DUF822)	NA	AT1G78700.1
Glyma.13G267100	Chr13:37002911-37004219	0.000158631	0.997599	-1.59262	0.0309823	2.61124	0.000934821	0.531458	0.446737	NA	NA	NA	NA
Glyma.13G272000	Chr13:37395587-37400547	-0.606367	0.445968	-0.425243	0.506318	-1.21224	0.000934821	-1.37351	0.000737859	sodium/calcium exchanger family protein / calcium-binding EF hand family protein	Sodium/calcium exchanger protein	NA	AT1G53210.1
Glyma.13G273200	Chr13:37504999-37506646	-1.13907	0.0916177	-1.28708	0.001762	-0.0635976	0.934935	-0.563442	0.174667	unknown protein; BEST Arabidopsis thaliana protein match is: unknown protein (TAIR:AT1G53180.1); Has 47 Blast hits to 47 proteins in 15 species: Archae - 0; Bacteria - 0; Metazoa - 13; Fungi - 0; Plants - 30; Viruses - 0; Other Eukaryotes - 4 (source: NCBI BLink).	NA	NA	AT3G15115.1
Glyma.13G277000	Chr13:37849554-37850752	0.117032	0.968813	-1.49416	0.001762	0.223643	0.696474	-0.0981286	0.870538	unknown protein; FUNCTIONS IN: molecular_function unknown; INVOLVED IN: biological_process unknown; LOCATED IN: endomembrane system; EXPRESSED IN: 23 plant structures; EXPRESSED DURING: 13 growth stages; BEST Arabidopsis thaliana protein match is: unknown protein (TAIR:AT3G15358.1); Has 49 Blast hits to 49 proteins in 9 species: Archae - 0; Bacteria - 0; Metazoa - 0; Fungi - 0; Plants - 49; Virus…	NA	NA	AT1G53035.1
Glyma.13G279100	Chr13:38013680-38016023	-1.05814	0.298507	-1.70731	0.0115846	-0.87393	0.11448	-1.9051	0.00136914	Cystathionine beta-synthase (CBS) family protein	NA	5'-AMP-activated_protein_kinase,_gamma_subunit	AT4G27460.1
Glyma.13G279900	Chr13:38124291-38125955	0.158958	0.970073	-1.39507	0.0351231	0.510681	0.610517	1.39942	0.0327239	NAC domain containing protein 3	No apical meristem (NAM) protein	NA	AT3G15500.1
Glyma.13G285400	Chr13:38624144-38627680	0.67723	0.407512	-0.336621	0.701869	-0.767552	0.029578	-1.1802	0.00136914	scarecrow-like 5	GRAS domain family	NA	AT1G50600.1
Glyma.13G289200	Chr13:38949724-38951429	-0.746473	0.267464	-1.30423	0.001762	0.667597	0.0578208	0.535951	0.150593	UDP-Glycosyltransferase superfamily protein	NA	NA	AT5G54010.1
Glyma.13G290100	Chr13:39027687-39031543	-1.00322	0.0983046	-1.39381	0.001762	1.0154	0.00245792	-0.119827	0.819014	myb-like HTH transcriptional regulator family protein	Myb-like DNA-binding domain	NA	AT2G38300.1
Glyma.13G290800	Chr13:39113909-39114984	-2.12812	0.0256985	-2.5875	0.001762	-0.950993	0.194134	-1.12177	0.0213429	Heavy metal transport/detoxification superfamily protein	Heavy-metal-associated domain	Copper_chaperone	AT1G06330.1
Glyma.13G291900	Chr13:39194018-39195665	-5.41239	0.557014	-2.40743	0.001762	0.860896	1	-0.81935	0.136706	unknown protein; Has 209 Blast hits to 205 proteins in 54 species: Archae - 0; Bacteria - 17; Metazoa - 2; Fungi - 150; Plants - 40; Viruses - 0; Other Eukaryotes - 0 (source: NCBI BLink).	NA	NA	AT4G18540.1
Glyma.13G294600	Chr13:39405939-39409190	-0.087548	0.983241	0.412617	0.674858	-0.842535	0.0215619	-1.00211	0.033415	nuclear fusion defective 6	NA	NA	AT2G20585.3
Glyma.13G297200	Chr13:39606795-39610638	-0.343081	0.886782	-1.13709	0.0269819	-0.112421	0.895116	0.390534	0.460286	Protein of unknown function (DUF1421)	Protein of unknown function (DUF1421)	NA	AT4G28300.1
Glyma.13G299300	Chr13:39758270-39762979	-0.209036	0.921374	-1.00213	0.0133534	0.161713	0.760827	-0.306812	0.465133	Protein phosphatase 2C family protein	Protein phosphatase 2C	Serine/threonine_protein_phosphatase	AT4G03415.2
Glyma.13G301600	Chr13:39903117-39903837	-0.456859	0.743482	-1.33611	0.00321908	-0.81897	0.0183485	-0.577358	0.20667	Wound-responsive family protein	Wound-induced protein	NA	AT4G10270.1
Glyma.13G301700	Chr13:39904864-39906079	-0.446965	0.707295	-1.8582	0.001762	-0.659575	0.0791663	-0.466795	0.352893	Wound-responsive family protein	Wound-induced protein	NA	AT4G10270.1
Glyma.13G301900	Chr13:39910645-39911395	-0.574478	0.593786	-1.6927	0.00686619	-0.468293	0.254724	-0.631523	0.176231	Wound-responsive family protein	Wound-induced protein	NA	AT4G10265.1
Glyma.13G302000	Chr13:39913855-39914813	0.0438831	0.99216	-1.14682	0.14812	-1.10889	0.0541256	-1.90032	0.000737859	Wound-responsive family protein	Wound-induced protein	NA	AT4G10265.1
Glyma.13G302800	Chr13:39975226-39979846	-0.137796	0.960092	-1.12652	0.00789502	0.585236	0.128911	0.0762825	0.888338	Major facilitator superfamily protein	Nucleoside transporter	Nucleoside_transporter	AT4G05120.1
Glyma.13G305400	Chr13:40212854-40214010	-0.672609	0.642052	-0.640722	0.356125	-0.799158	0.178689	-1.10058	0.0226482	proline-rich family protein	NA	NA	AT3G22070.1
Glyma.13G306000	Chr13:40235519-40237995	-1.96385	0.111579	-1.68914	0.0107455	0.372816	1	1.10461	0.0683135	Protein of unknown function (DUF604)	Protein of unknown function, DUF604	Galactosyltransferases	AT1G05280.1
Glyma.13G306900	Chr13:40290723-40292997	-0.703655	0.36518	-0.460162	0.482356	-0.806315	0.12795	-1.5696	0.000737859	Peroxidase superfamily protein	Peroxidase	NA	AT4G11290.1
Glyma.13G309500	Chr13:40521652-40525060	-0.896581	0.113904	-0.255665	0.775165	-0.355493	0.392045	-1.20721	0.00136914	NA	NA	NA	NA
Glyma.13G310700	Chr13:40612682-40623281	-0.488325	0.635556	-0.316407	0.695794	-0.62718	0.0640469	-1.14376	0.000737859	P-loop containing nucleoside triphosphate hydrolases superfamily protein	Kinesin motor domain	Kinesin-like_protein	AT3G44050.1
Glyma.13G322500	Chr13:41694372-41696579	-1.22576	0.0179451	-2.99432	0.001762	-0.257658	0.7184	-0.943253	0.066817	xyloglucan endotransglucosylase/hydrolase 32	Glycosyl hydrolases family 16; "Xyloglucan endo-transglycosylase (XET) C-terminus"	NA	AT2G36870.1
Glyma.13G323800	Chr13:41826205-41828824	-2.8532	0.0428172	-2.91685	0.001762	1.39334	0.169368	-2.71037	0.000737859	nitrate transporter 2.4	Major Facilitator Superfamily	Permease_of_the_major_facilitator_superfamily	AT5G60770.1
Glyma.13G324600	Chr13:41960903-41965463	-1.023	0.288869	-1.72176	0.0327548	-0.321034	0.61841	-0.870852	0.0952212	cyclic nucleotide-gated channel 15	Cyclic nucleotide-binding domain	K+-channel_ERG_and_related_proteins,_contain_PAS/PAC_sensor_domain	AT2G28260.1
Glyma.13G333900	Chr13:42777732-42778804	-0.947197	0.0446416	-0.223035	0.80225	-1.14113	0.000934821	-1.30053	0.000737859	histone H2A 12	Core histone H2A/H2B/H3/H4	Histone_2A	AT5G02560.1
Glyma.13G342000	Chr13:43366275-43366808	-0.886156	0.138653	-0.662214	0.172693	-1.07826	0.00172635	-1.33031	0.000737859	Histone superfamily protein	Core histone H2A/H2B/H3/H4	Histones_H3_and_H4	AT5G65360.1
Glyma.13G345100	Chr13:43575140-43577633	-0.803989	0.650919	-2.17752	0.001762	-0.208103	0.874448	0.122011	0.870563	Calcium-dependent phosphotriesterase superfamily protein	Strictosidine synthase	Predicted_alkaloid_synthase/Surface_mucin_Hemomucin	AT3G59530.2
Glyma.13G345700	Chr13:43631855-43633187	-0.0508825	0.992028	-1.50767	0.0213214	0.486459	0.487027	0.142309	0.84795	GRAS family transcription factor	GRAS domain family	NA	AT4G37650.1
Glyma.13G346100	Chr13:43666719-43676380	-1.96747	0.284257	-2.11522	0.001762	0.474716	0.645863	-0.255952	0.725555	Peroxidase superfamily protein	Peroxidase	NA	AT5G24070.1
Glyma.13G347800	Chr13:43797691-43803266	-0.602996	0.543164	-1.39381	0.001762	1.04149	0.000934821	-0.443616	0.254977	lipoxygenase 1	Lipoxygenase; "PLAT/LH2 domain"	NA	AT1G55020.1
Glyma.13G352800	Chr13:44161343-44167724	-1.27033	0.221763	-2.29312	0.001762	1.62105	0.000934821	-0.594398	0.193394	Leucine-rich repeat protein kinase family protein	Protein tyrosine kinase; "Leucine Rich Repeat"	Serine/threonine_protein_kinase	AT1G51800.1
Glyma.13G354400	Chr13:44281121-44286455	-1.78792	0.129035	-1.66184	0.0205101	-0.422764	0.649726	-0.532712	0.42657	protein kinase family protein / peptidoglycan-binding LysM domain-containing protein	Protein tyrosine kinase; "LysM domain"	Serine/threonine_protein_kinase	AT1G51940.1
Glyma.13G354600	Chr13:44288954-44301747	-0.0593107	0.987552	-0.395575	0.675186	-0.476562	0.327122	-1.00542	0.0221456	ARM repeat superfamily protein	RNAPII transcription regulator C-terminal	DNA_repair/transcription_protein_Mms19	AT5G48120.1
Glyma.13G361700	Chr13:44856119-44858325	-0.766102	0.21079	-1.6941	0.001762	-0.80773	0.0306202	0.535733	0.244086	gibberellin 3-oxidase 1	2OG-Fe(II) oxygenase superfamily	Iron/ascorbate_family_oxidoreductases	AT1G15550.1
Glyma.13G362100	Chr13:44885754-44889226	-0.055978	0.987483	-0.113073	0.930897	-0.88401	0.0158328	-1.03917	0.0048047	unknown protein; Has 25732 Blast hits to 16979 proteins in 961 species: Archae - 144; Bacteria - 1801; Metazoa - 12681; Fungi - 1868; Plants - 912; Viruses - 94; Other Eukaryotes - 8232 (source: NCBI BLink).	NA	NA	AT3G15550.1
Glyma.13G362300	Chr13:44892927-44896710	0.384107	0.7789	0.0490236	0.970139	-0.510494	0.209079	-1.02332	0.00193389	nucleotide transporter 1	TLC ATP/ADP transporter	NA	AT1G80300.1
Glyma.13G364900	Chr13:45119804-45125074	-0.30773	0.867185	-1.02423	0.0320465	1.49213	0.000934821	0.840856	0.0451632	phospholipase D alpha 1	C2 domain; "Phospholipase D Active site motif"; "Phospholipase D C terminal "	Phospholipase_D1	AT3G15730.1
Glyma.13G367200	Chr13:45269085-45281238	-1.10919	0.138653	-1.63755	0.001762	0.607746	0.228013	0.296929	0.507115	Leucine-rich repeat family protein	NA	Leucine_rich_repeat_proteins,_some_proteins_contain_F-box	AT1G15740.1
Glyma.13G370000	Chr13:45542606-45543980	-0.440933	0.703451	-1.96549	0.001762	-0.642642	0.0800681	-0.258878	0.561889	CBL-interacting protein kinase 5	NAF domain; "Protein kinase domain"	Serine/threonine_protein_kinase	AT5G10930.1
Glyma.13G371100	Chr13:45631965-45632931	-0.700285	0.454155	-0.374173	0.660914	-1.00291	0.0134831	-1.05959	0.011142	NA	NA	NA	NA
Glyma.14G003600	Chr14:326634-334399	-0.180331	0.956132	-0.22066	0.844471	-0.78632	0.0575522	-1.19162	0.00193389	unknown protein; FUNCTIONS IN: molecular_function unknown; INVOLVED IN: biological_process unknown; LOCATED IN: cellular_component unknown; EXPRESSED IN: 18 plant structures; EXPRESSED DURING: 13 growth stages; BEST Arabidopsis thaliana protein match is: unknown protein (TAIR:AT4G24610.1).	NA	NA	AT5G48310.2
Glyma.14G006500	Chr14:518680-521436	-1.18459	0.210406	-1.4363	0.0124868	0.849369	0.139629	-0.740691	0.148675	Phototropic-responsive NPH3 family protein	NPH3 family; "BTB/POZ domain"	NA	AT5G48130.1
Glyma.14G007000	Chr14:559931-561931	-1.06779	0.119466	-1.63319	0.001762	-0.860476	0.0419816	-1.46893	0.000737859	Carbohydrate-binding X8 domain superfamily protein	X8 domain	NA	AT5G35740.1
Glyma.14G008000	Chr14:616216-618007	0.454236	0.718324	-2.08881	0.001762	-1.40153	0.215612	1.73872	0.0152517	photosystem II light harvesting complex gene 2.1	Chlorophyll A-B binding protein	NA	AT2G05100.1
Glyma.14G010500	Chr14:807238-811633	-0.39414	0.783785	-2.26336	0.001762	-1.07517	0.000934821	-2.24325	0.000737859	seed imbibition 1	Raffinose synthase or seed imbibition protein Sip1	NA	AT1G55740.1
Glyma.14G013800	Chr14:1023519-1024305	-1.20272	0.422309	-1.68761	0.0250121	-0.702079	0.405219	-1.02148	0.0762077	NA	NA	NA	NA
Glyma.14G014300	Chr14:1045062-1049214	-0.100519	0.972147	-0.239857	0.798464	-0.663571	0.0695781	-1.00568	0.00392805	Haloacid dehalogenase-like hydrolase (HAD) superfamily protein	NLI interacting factor-like phosphatase	TFIIF-interacting_CTD_phosphatase,_including_NLI-interacting_factor_(involved_in_RNA_polymerase_II_regulation)	AT1G55900.1
Glyma.14G016800	Chr14:1206661-1212734	-0.37883	0.806324	-0.14276	0.909262	-0.693283	0.0552024	-1.01385	0.0048047	Kinesin motor family protein	Kinesin motor domain; "Kinesin-related"	Kinesin-like_protein	AT3G20150.1
Glyma.14G023500	Chr14:1669046-1673690	0.08692	0.977732	-1.3969	0.00321908	-0.129023	0.831304	0.59146	0.0968327	calmodulin-domain protein kinase 9	Protein kinase domain; "EF hand"	Ca2+/calmodulin-dependent_protein_kinase,_EF-Hand_protein_superfamily	AT3G20410.1
Glyma.14G032900	Chr14:2393951-2399559	-0.818307	0.325221	-0.655762	0.234671	-1.04547	0.0116187	-1.06186	0.00606287	Pectin lyase-like superfamily protein	Glycosyl hydrolases family 28	NA	AT4G23820.1
Glyma.14G033700	Chr14:2472242-2477533	-0.607053	0.543305	-0.434839	0.523931	-0.88024	0.0196008	-1.05293	0.00344809	Protein of unknown function (DUF803)	Magnesium transporter NIPA	Uncharacterized_conserved_protein	AT1G34470.1
Glyma.14G038500	Chr14:2876238-2877988	0.603987	1	-1.82343	0.001762	0	0.000934821	1.51278	0.0336351	cystatin B	Cystatin domain	NA	AT3G12490.1
Glyma.14G041000	Chr14:3083411-3085696	-0.153546	0.969985	-0.332478	0.780761	-0.927283	0.116597	-1.20182	0.0247482	Thioesterase superfamily protein	MaoC like domain	NA	AT5G60335.1
Glyma.14G045000	Chr14:3430844-3435477	-0.92615	0.180143	-1.00844	0.0220813	-0.431537	0.316915	-1.01201	0.0140565	Glycosyl hydrolase family protein	Glycosyl hydrolase family 3 N terminal domain; "Glycosyl hydrolase family 3 C-terminal domain"	NA	AT5G20950.2
Glyma.14G048100	Chr14:3731113-3734460	-0.184183	0.970288	-1.78276	0.00789502	-0.672023	0.401681	0.247083	0.718201	Leucine-rich repeat receptor-like protein kinase family protein	Protein kinase domain; "Leucine Rich Repeat"; "Leucine rich repeat N-terminal domain"	Serine/threonine_protein_kinase	AT4G08850.1
Glyma.14G050600	Chr14:3961455-3965431	-0.544415	0.519902	-0.432842	0.507828	-0.784738	0.0230821	-1.06205	0.00297804	PDI-like 2-2	Thioredoxin	Thioredoxin/protein_disulfide_isomerase	AT1G04980.1
Glyma.14G053100	Chr14:4195909-4196836	-0.704581	0.781556	-0.355947	0.832126	-0.421904	0.647864	-1.63187	0.0137242	NA	NA	NA	NA
Glyma.14G053700	Chr14:4245319-4248505	-1.93395	0.1896	-2.3594	0.0205101	-1.54367	1	2.39662	0.122182	Peroxidase superfamily protein	Peroxidase	NA	AT5G05340.1
Glyma.14G054800	Chr14:4371659-4376414	0.0686599	0.982555	-1.00298	0.0158308	-0.564147	0.116897	-0.660753	0.063598	Transmembrane amino acid transporter family protein	Transmembrane amino acid transporter protein	Amino_acid_transporter_protein	AT3G56200.1
Glyma.14G056300	Chr14:4486581-4487905	-0.938093	0.120015	-1.92103	0.001762	-0.417649	0.366721	-1.19192	0.0048047	Polyketide cyclase/dehydrase and lipid transport superfamily protein	Peroxidase; "Polyketide cyclase / dehydrase and lipid transport"	NA	AT5G05440.1
Glyma.14G059300	Chr14:4799517-4804826	0.16971	0.96125	0.0616388	0.971283	-0.5953	0.293946	-1.17247	0.0277235	Phosphoinositide-specific phospholipase C family protein	Phosphatidylinositol-specific phospholipase C, X domain; "C2 domain"; "Phosphatidylinositol-specific phospholipase C, Y domain"; "Phosphoinositide-specific phospholipase C, efhand-like"	Phosphoinositide-specific_phospholipase_C	AT2G40116.1
Glyma.14G061600	Chr14:4991319-4995048	0.0761738	0.980533	0.387769	0.560499	-0.682117	0.0682215	-1.04906	0.000737859	eukaryotic translation initiation factor 2	JAB1/Mov34/MPN/PAD-1 ubiquitin protease	Translation_initiation_factor_3,_subunit_f_(eIF-3f)	AT2G39990.1
Glyma.14G068000	Chr14:5697533-5700361	-1.51089	0.096036	-2.06467	0.001762	0.102855	1	0.734546	0.263908	expansin A4	Pollen allergen; "Rare lipoprotein A (RlpA)-like double-psi beta-barrel"	NA	AT2G39700.1
Glyma.14G073800	Chr14:6182434-6194242	-0.66648	0.783665	-2.18889	0.00568368	-0.536552	0.555956	-0.867819	0.221127	ARM repeat superfamily protein	NA	NA	AT4G36550.1
Glyma.14G074100	Chr14:6212316-6217023	-0.375687	0.869646	-0.452169	0.603763	-1.23145	0.0337394	-1.26516	0.011802	Major facilitator superfamily protein	Sugar (and other) transporter	Predicted_transporter_(major_facilitator_superfamily)	AT1G75220.1
Glyma.14G074200	Chr14:6222096-6223336	-0.342341	0.916656	-0.364892	0.762418	0.0162187	0.983064	-1.03157	0.0401931	NA	NA	NA	NA
Glyma.14G074700	Chr14:6256791-6262154	-0.624959	0.439698	-1.31678	0.001762	-0.339126	0.462431	-0.895275	0.014351	Leucine-rich repeat protein kinase family protein	Leucine Rich Repeat; "Protein tyrosine kinase"	Serine/threonine_protein_kinase	AT2G16250.1
Glyma.14G075100	Chr14:6284528-6286789	-0.589731	0.764255	-1.30391	0.106606	-0.606707	0.335837	-1.24181	0.0455685	NA	NA	NA	NA
Glyma.14G077700	Chr14:6572515-6574608	-0.393928	0.864455	-0.893721	0.247565	-0.402079	0.45462	-1.1334	0.0134049	protein kinase family protein / peptidoglycan-binding LysM domain-containing protein	LysM domain; "Protein tyrosine kinase"	Serine/threonine_protein_kinase	AT2G23770.1
Glyma.14G082100	Chr14:7092486-7095535	-0.116897	0.968553	-0.695946	0.156494	-0.943424	0.0125935	-1.06722	0.00297804	origin recognition complex second largest subunit 2	Origin recognition complex subunit 2	NA	AT2G37560.1
Glyma.14G083700	Chr14:7316261-7318345	0.158602	0.955505	0.0453671	0.974382	-0.911512	0.00732005	-1.4301	0.000737859	heat shock transcription factor B4	HSF-type DNA-binding	Heat_shock_transcription_factor	AT1G46264.1
Glyma.14G086300	Chr14:7714319-7727978	-0.756771	0.329666	-1.13393	0.0158308	-0.160875	0.847547	-1.73494	0.000737859	N-terminal nucleophile aminohydrolases (Ntn hydrolases) superfamily protein	Asparaginase	Asparaginase	AT3G16150.1
Glyma.14G087600	Chr14:7850408-7854715	0.153066	0.959041	-1.11074	0.00448057	-0.4737	0.331451	-0.156468	0.743817	acyl-CoA-binding domain 3	Acyl CoA binding protein	NA	AT4G24230.6
Glyma.14G090300	Chr14:8223687-8226300	-0.326922	0.913912	-0.227209	0.881341	-0.716041	0.21356	-1.26239	0.026977	DNA binding	NA	NA	AT3G12210.2
Glyma.14G098600	Chr14:9398355-9406757	-0.0007691	0.997256	-0.923241	0.36705	-0.811252	1	-2.15638	0.0130911	Leucine-rich receptor-like protein kinase family protein	Protein kinase domain; "Leucine Rich Repeat"; "Leucine rich repeat N-terminal domain"	Serine/threonine_protein_kinase	AT2G26330.1
Glyma.14G101800	Chr14:10076653-10078145	-0.110998	0.971033	0.28587	0.761462	-0.507696	0.236255	-1.24659	0.00724298	early nodulin-like protein 15	Plastocyanin-like domain	NA	AT4G31840.1
Glyma.14G102000	Chr14:10082030-10086953	-0.191654	0.929947	-0.650916	0.173765	-0.399092	0.372198	-1.02186	0.00344809	Endomembrane protein 70 protein family	Endomembrane protein 70	Endosomal_membrane_proteins,_EMP70	AT5G10840.1
Glyma.14G104400	Chr14:10693016-10695816	-2.11502	0.172489	-1.88501	0.0183121	-1.05474	0.213433	-0.1849	0.802765	Peroxidase superfamily protein	Peroxidase	NA	AT2G24800.1
Glyma.14G107300	Chr14:11365211-11368083	-1.19075	0.277001	-1.17394	0.039273	-0.189756	0.865873	0.491668	0.385169	Protein kinase superfamily protein	Protein tyrosine kinase	Serine/threonine_protein_kinase	AT2G05940.1
Glyma.14G108700	Chr14:11956253-11962236	-0.878786	0.470075	-1.44786	0.00986827	0.412097	0.522065	0.22554	0.710078	Major facilitator superfamily protein	BT1 family	NA	AT5G25050.1
Glyma.14G115500	Chr14:13756258-13757317	-2.17052	0.0151986	-1.4505	0.001762	-1.64937	0.000934821	-2.06986	0.000737859	Bifunctional inhibitor/lipid-transfer protein/seed storage 2S albumin superfamily protein	Protease inhibitor/seed storage/LTP family	NA	AT2G45180.1
Glyma.14G116400	Chr14:14139658-14143237	0.700647	0.715304	-1.28752	0.129836	-1.04331	0.229612	-2.18724	0.0114733	unknown protein; FUNCTIONS IN: molecular_function unknown; INVOLVED IN: biological_process unknown; LOCATED IN: cellular_component unknown; EXPRESSED IN: 23 plant structures; EXPRESSED DURING: 14 growth stages; BEST Arabidopsis thaliana protein match is: unknown protein (TAIR:AT5G04860.1); Has 84 Blast hits to 73 proteins in 13 species: Archae - 0; Bacteria - 0; Metazoa - 0; Fungi - 0; Plants - 8…	NA	NA	AT3G11760.1
Glyma.14G122000	Chr14:17678836-17679903	-0.878603	0.591711	-1.5485	0.0315444	1.88042	0.0163085	1.21545	0.0415732	tracheary element differentiation-related 7	NA	NA	AT5G48920.1
Glyma.14G128400	Chr14:21424739-21427566	-6.98791	0.795775	-3.23868	0.00568368	0.900016	1	-0.975103	0.212557	gibberellin 3-oxidase 1	2OG-Fe(II) oxygenase superfamily	Iron/ascorbate_family_oxidoreductases	AT1G15550.1
Glyma.14G132900	Chr14:22792140-22793449	0.734772	0.808754	-1.40755	0.0411164	-0.156645	0.925789	-0.0923066	0.917011	NA	NA	NA	NA
Glyma.14G138700	Chr14:26326071-26326942	-1.64069	0.192963	-2.06197	0.0124868	0.334388	0.751218	-0.0881197	0.912836	SAUR-like auxin-responsive protein family	Auxin responsive protein	NA	AT4G31320.1
Glyma.14G154200	Chr14:33542728-33547548	0.119762	0.973832	-0.120438	0.939842	-0.319661	0.557136	-1.13587	0.0083207	Cyclin A1;1	Cyclin, N-terminal domain; "Cyclin, C-terminal domain"	G2/Mitotic-specific_cyclin_A	AT1G44110.1
Glyma.14G156300	Chr14:34086438-34087939	-0.966038	0.416115	-2.41519	0.001762	-0.0465899	0.959954	1.48958	0.000737859	Calcium-binding EF-hand family protein	EF hand	Calmodulin_and_related_proteins_(EF-Hand_superfamily)	AT1G21550.1
Glyma.14G158600	Chr14:35093613-35097156	1.9705	0.156493	-1.89504	0.0427349	3.3682	1	-0.22766	1	wall associated kinase 5	Calcium-binding EGF domain; "Protein kinase domain"	Serine/threonine_protein_kinase	AT1G21230.1
Glyma.14G163400	Chr14:40113542-40114362	0	1	-1.17213	0.0320465	0	1	-0.408393	0.42019	NA	NA	NA	NA
Glyma.14G163600	Chr14:40291219-40291969	-1.30719	0.146897	-1.26979	0.0133534	-2.13544	0.000934821	-2.38263	0.000737859	unknown protein; BEST Arabidopsis thaliana protein match is: unknown protein (TAIR:AT4G26960.1); Has 1807 Blast hits to 1807 proteins in 277 species: Archae - 0; Bacteria - 0; Metazoa - 736; Fungi - 347; Plants - 385; Viruses - 0; Other Eukaryotes - 339 (source: NCBI BLink).	NA	NA	AT5G54970.1
Glyma.14G171100	Chr14:42357086-42363791	-0.199178	0.954343	-0.24656	0.871345	0.0235065	0.972944	-2.13483	0.000737859	Protein of unknown function (DUF833)	NRDE protein	Uncharacterized_conserved_protein	AT4G38260.1
Glyma.14G178000	Chr14:43791585-43795279	-0.447917	0.692401	-0.582754	0.241997	-0.85488	0.00381697	-1.06605	0.000737859	basic helix-loop-helix (bHLH) DNA-binding superfamily protein	Helix-loop-helix DNA-binding domain	NA	AT1G72210.1
Glyma.14G185100	Chr14:44878649-44881190	-0.736346	0.293537	-1.23806	0.0228139	-0.358337	0.423937	-0.741663	0.0846007	beta HLH protein 93	Helix-loop-helix DNA-binding domain	NA	AT5G65640.1
Glyma.14G185600	Chr14:44970891-44973530	-1.14149	0.0558654	-1.95429	0.001762	-0.433795	0.419493	-0.452928	0.353444	Zinc finger (C3HC4-type RING finger) family protein	von Willebrand factor type A domain	NA	AT5G49665.1
Glyma.14G189100	Chr14:45369315-45371858	-0.684794	0.360101	-1.12896	0.00568368	0.0302183	0.962295	-0.305503	0.474967	Concanavalin A-like lectin protein kinase family protein	Protein kinase domain; "Legume lectin domain"	Serine/threonine_protein_kinase	AT5G55830.1
Glyma.14G190700	Chr14:45560368-45564345	-1.40085	0.197273	-1.8557	0.00986827	1.11342	0.0815998	0.0418694	0.957725	calmodulin-binding receptor-like cytoplasmic kinase 1	Protein tyrosine kinase	Serine/threonine_protein_kinase	AT5G58940.1
Glyma.14G193100	Chr14:45764116-45766495	-1.21789	0.262714	-0.498592	0.66542	-1.61515	0.0130316	-2.25445	0.000737859	Undecaprenyl pyrophosphate synthetase family protein	Putative undecaprenyl diphosphate synthase	Cis-prenyltransferase	AT5G58770.1
Glyma.14G194900	Chr14:45995087-46000183	-1.66367	0.0704809	-2.45464	0.001762	-1.02173	0.150297	-1.78725	0.0137242	Plant protein of unknown function (DUF828)	PF03005	NA	AT5G58600.1
Glyma.14G197100	Chr14:46203933-46208727	-0.352642	0.824222	-1.05077	0.0124868	-0.120173	0.837329	-0.531952	0.158118	tetratricopeptide repeat (TPR)-containing protein	Tetratricopeptide repeat	NA	AT3G51770.1
Glyma.14G201300	Chr14:46674485-46676100	-0.677926	0.720798	-2.09481	0.001762	-0.450154	0.527735	-1.08631	0.0155734	BEST Arabidopsis thaliana protein match is: transcription regulators (TAIR:AT3G56220.1); Has 289 Blast hits to 289 proteins in 30 species: Archae - 0; Bacteria - 0; Metazoa - 0; Fungi - 0; Plants - 289; Viruses - 0; Other Eukaryotes - 0 (source: NCBI BLink).	NA	NA	AT2G40435.1
Glyma.14G202300	Chr14:46754910-46760152	-1.11215	0.159597	-1.53444	0.001762	0.0757446	0.920395	-0.655251	0.0923048	LOB domain-containing protein 13	Protein of unknown function DUF260	NA	AT2G30340.1
Glyma.14G208300	Chr14:47397478-47399732	-0.895036	0.287115	-1.49801	1	-0.950729	0.0207817	-1.23074	0.00606287	acyl activating enzyme 5	AMP-binding enzyme	Acyl-CoA_synthetase	AT5G16370.1
Glyma.14G211500	Chr14:47641087-47645163	-0.430438	0.876488	-1.44325	0.019057	0.631151	0.347389	-0.0375927	0.960274	Endomembrane protein 70 protein family	Endomembrane protein 70	Endosomal_membrane_proteins,_EMP70	AT2G01970.1
Glyma.14G214300	Chr14:47904639-47907843	-0.278783	0.877832	-0.413736	0.528743	-0.752651	0.0288238	-1.12772	0.000737859	O-Glycosyl hydrolases family 17 protein	X8 domain; "Glycosyl hydrolases family 17"	NA	AT1G66250.1
Glyma.14G215100	Chr14:47981338-47982901	-0.209615	0.91891	-0.302256	0.701331	-0.788995	0.022712	-1.11675	0.000737859	high mobility group A	linker histone H1 and H5 family	NA	AT1G14900.1
Glyma.14G215900	Chr14:48032530-48036600	-0.304392	0.959256	-0.922411	0.237892	-0.243851	0.873846	-1.50817	0.0048047	pfkB-like carbohydrate kinase family protein	pfkB family carbohydrate kinase	Ribokinase	AT1G66430.1
Glyma.14G217000	Chr14:48190285-48192097	-1.12149	0.358577	-1.67678	0.0228139	-1.22717	0.106799	-0.424693	0.568113	glyoxal oxidase-related protein	Domain of unknown function (DUF1929); "Glyoxal oxidase N-terminus"	NA	AT1G75620.1
Glyma.14G218100	Chr14:48333379-48339146	-1.97996	0.166502	-2.01876	0.0133534	1.70004	0.0309825	0.0256097	0.975891	Putative lysine decarboxylase family protein	Possible lysine decarboxylase	NA	AT2G28305.1
Glyma.14G221800	Chr14:48671900-48673009	0.321315	0.875888	-1.08463	0.0256481	-0.760077	0.106209	-0.404521	0.377116	RING/U-box superfamily protein	Zinc finger, C3HC4 type (RING finger)	NA	AT5G42200.1
Glyma.14G223400	Chr14:48865576-48873102	0.649092	0.363066	-1.48678	0.001762	-0.187625	0.708469	-0.452342	0.242533	BTB/POZ domain-containing protein	BTB/POZ domain; "BTB And C-terminal Kelch"; "F5/8 type C domain"; "Farnesoic acid 0-methyl transferase"	Predicted_hormone_receptor_interactor	AT2G30600.4
Glyma.15G002200	Chr15:220496-223162	0.15605	0.970393	-0.24114	0.88989	-0.836954	0.0884866	-1.11579	0.0393358	GA requiring 3	Cytochrome P450	Cytochrome_P450_CYP2_subfamily	AT5G25900.1
Glyma.15G002300	Chr15:224302-226574	-0.891534	0.287115	-2.06803	0.001762	-0.497167	0.246833	-0.62709	0.112493	Eukaryotic aspartyl protease family protein	Eukaryotic aspartyl protease	Aspartyl_protease	AT1G79720.1
Glyma.15G003300	Chr15:290144-292323	0.242121	0.916834	-1.47293	0.001762	0.54306	0.172305	0.965062	0.00566748	WRKY DNA-binding protein 40	WRKY DNA -binding domain	NA	AT1G80840.1
Glyma.15G003400	Chr15:309073-311683	-0.039919	0.991033	-1.49574	0.001762	-0.616085	0.109222	-0.0544082	0.923999	CBL-interacting protein kinase 25	NAF domain; "Protein kinase domain"	Serine/threonine_protein_kinase	AT5G25110.1
Glyma.15G003500	Chr15:324024-331370	-0.111711	0.975439	-0.434951	0.666537	-0.408762	0.497196	-1.32935	0.00759397	NRAMP metal ion transporter 6	Natural resistance-associated macrophage protein	Mn2+_and_Fe2+_transporters_of_the_NRAMP_family	AT1G15960.1
Glyma.15G009500	Chr15:737952-739806	-0.017439	0.995673	-2.96971	0.001762	-0.203867	0.746797	-2.0285	0.000737859	Lactoylglutathione lyase / glyoxalase I family protein	Glyoxalase/Bleomycin resistance protein/Dioxygenase superfamily	Glyoxalase	AT1G80160.1
Glyma.15G009600	Chr15:743090-744124	-1.09572	0.345555	-1.28907	0.0256481	2.1511	0.00172635	1.34909	0.00136914	unknown protein; CONTAINS InterPro DOMAIN/s: Protein of unknown function DUF761, plant (InterPro:IPR008480); Has 6 Blast hits to 6 proteins in 3 species: Archae - 0; Bacteria - 0; Metazoa - 0; Fungi - 0; Plants - 6; Viruses - 0; Other Eukaryotes - 0 (source: NCBI BLink).	NA	NA	AT1G15385.1
Glyma.15G010800	Chr15:815500-820618	-0.0275458	0.994734	-0.384764	0.749408	-0.477782	0.432307	-1.41636	0.00724298	alpha/beta-Hydrolases superfamily protein	Phospholipase/Carboxylesterase	Lysophospholipase	AT1G52700.1
Glyma.15G011500	Chr15:892117-895716	0.243923	0.894367	-2.25226	0.001762	-1.51737	0.000934821	0.352752	0.403066	nucleotide transporter 1	TLC ATP/ADP transporter	NA	AT1G80300.1
Glyma.15G015900	Chr15:1258470-1259844	-0.315133	0.875949	-1.4562	0.001762	-0.820858	0.0960116	-0.582568	0.152921	RHO guanyl-nucleotide exchange factor 11	Dynein light chain type 1	Dynein_light_chain_type_1	AT1G52240.2
Glyma.15G023500	Chr15:1855930-1859297	-2.1516	0.114839	-2.15139	0.0088962	2.95038	0.0517237	3.78138	0.000737859	phospholipase D alpha 4	Phospholipase D C terminal	Phospholipase_D1	AT1G55180.1
Glyma.15G026400	Chr15:2130530-2134563	-0.581996	0.576535	-2.06534	0.001762	3.03532	0.000934821	0.997315	0.0179106	lipoxygenase 1	Lipoxygenase; "PLAT/LH2 domain"	NA	AT1G55020.1
Glyma.15G026500	Chr15:2142190-2147489	0.831041	0.621892	-1.6606	0.001762	3.36921	0.00502859	0.686075	0.117614	lipoxygenase 1	PLAT/LH2 domain; "Lipoxygenase"	NA	AT1G55020.1
Glyma.15G032300	Chr15:2596748-2598273	-0.948147	0.0677535	-0.680204	0.141721	-1.25778	0.000934821	-1.49039	0.000737859	Histone superfamily protein	Core histone H2A/H2B/H3/H4	Histones_H3_and_H4	AT5G65360.1
Glyma.15G034300	Chr15:2730656-2737709	-0.415471	0.768367	-0.3098	0.701869	-0.837165	0.0144393	-1.08328	0.00297804	origin recognition complex 1	PHD-finger; "ATPase family associated with various cellular activities (AAA)"; "BAH domain"	Origin_recognition_complex,_subunit_1,_and_related_proteins	AT4G14700.1
Glyma.15G034700	Chr15:2771937-2774552	-0.522503	0.588334	-0.0305783	0.980429	-0.766213	0.0285364	-1.05608	0.000737859	Tim10/DDP family zinc finger protein	Tim10/DDP family zinc finger	Mitochondrial_import_inner_membrane_translocase,_subunits_TIM10/TIM12	AT2G29530.2
Glyma.15G036400	Chr15:2883496-2884323	-1.01982	0.538543	-1.5556	0.0388982	-0.801279	0.395795	-1.18206	0.092649	ROTUNDIFOLIA like 5	DVL family	NA	AT5G59510.1
Glyma.15G042500	Chr15:3339155-3341447	-1.11193	0.196827	-1.91267	0.001762	-1.53522	0.0125935	0.440869	0.42101	3-ketoacyl-CoA synthase 12	FAE1/Type III polyketide synthase-like protein; "3-Oxoacyl-[acyl-carrier-protein (ACP)] synthase III C terminal "	NA	AT2G28630.1
Glyma.15G046900	Chr15:3729474-3731919	-0.62921	0.664381	-1.13233	0.0523921	-1.08958	0.0183485	-1.4116	0.000737859	F-box/RNI-like superfamily protein	NA	NA	AT1G10780.1
Glyma.15G048100	Chr15:3795508-3810142	0.15289	0.968457	-0.249966	0.851921	-0.446763	0.460963	-1.17232	0.018778	homolog of separase	Peptidase family C50	NA	AT4G22970.1
Glyma.15G051400	Chr15:4035139-4043645	-0.0829476	0.97984	-1.32595	0.00321908	-0.288764	0.588893	-1.00901	0.0083207	UDP-Glycosyltransferase superfamily protein	UDP-glucoronosyl and UDP-glucosyl transferase	UDP-glucuronosyl_and_UDP-glucosyl_transferase	AT2G22590.1
Glyma.15G053900	Chr15:4241009-4243926	-0.559538	0.768367	-1.20076	0.070411	-0.772081	0.158483	-1.36375	0.0121437	alpha/beta-Hydrolases superfamily protein	alpha/beta hydrolase fold	Predicted_hydrolase/acyltransferase_(alpha/beta_hydrolase_superfamily)	AT5G09430.1
Glyma.15G055800	Chr15:4364280-4365240	-0.216515	0.933263	-0.156904	0.891057	-1.32393	0.000934821	-1.62183	0.000737859	NA	NA	NA	NA
Glyma.15G056000	Chr15:4376184-4377342	-0.7941	0.548135	-1.20061	0.0283446	0.984001	0.0565725	0.440091	0.416247	RING/U-box superfamily protein	Zinc finger, C3HC4 type (RING finger)	Anaphase-promoting_complex_(APC),_subunit_11	AT1G72220.1
Glyma.15G063200	Chr15:4834355-4840906	0.0343401	0.992028	-0.173669	0.868677	-0.573905	0.105758	-1.30626	0.000737859	kinesin 1	Kinesin motor domain	Kinesin_(KAR3_subfamily)	AT4G21270.1
Glyma.15G063700	Chr15:4860569-4862419	-0.819137	0.268344	-0.586821	0.354734	-0.599957	0.0975974	-1.0584	0.00392805	unknown protein; BEST Arabidopsis thaliana protein match is: unknown protein (TAIR:AT1G16170.1); Has 30201 Blast hits to 17322 proteins in 780 species: Archae - 12; Bacteria - 1396; Metazoa - 17338; Fungi - 3422; Plants - 5037; Viruses - 0; Other Eukaryotes - 2996 (source: NCBI BLink).	NA	NA	AT1G79660.1
Glyma.15G066400	Chr15:5054525-5057612	-0.748169	0.586411	-1.19657	0.0351231	0.231214	0.747181	-0.404889	0.443837	Major facilitator superfamily protein	Nucleoside transporter	Nucleoside_transporter	AT4G05120.1
Glyma.15G066500	Chr15:5062060-5065754	-1.24088	0.0281062	-1.31213	0.001762	-0.0594097	0.932947	-0.398148	0.349604	Major facilitator superfamily protein	Nucleoside transporter	Nucleoside_transporter	AT4G05120.1
Glyma.15G067700	Chr15:5161601-5166847	-0.58208	0.491964	-1.0524	0.00448057	0.0696015	0.912622	-0.228844	0.604341	Calmodulin-binding protein	Calmodulin binding protein-like	NA	AT2G18750.3
Glyma.15G071300	Chr15:5466050-5469568	0.338459	0.817214	-2.49244	0.001762	-1.94036	0.000934821	-2.53458	0.000737859	Aluminium induced protein with YGL and LRDR motifs	Aluminium induced protein ; "PF12504"	NA	AT4G27450.1
Glyma.15G072400	Chr15:5540910-5542834	0.787226	0.305241	-1.52371	0.001762	-1.39814	0.000934821	-1.65429	0.000737859	Aluminium induced protein with YGL and LRDR motifs	Aluminium induced protein ; "PF12504"	NA	AT4G27450.1
Glyma.15G074800	Chr15:5733949-5736407	-0.21264	0.917576	-1.09887	0.00986827	-1.3369	0.000934821	-0.576235	0.148093	Protein of unknown function (DUF506)	Protein of unknown function (DUF506)	NA	AT4G32480.1
Glyma.15G084800	Chr15:6510094-6512465	-1.24408	0.108128	-1.12229	0.0269819	-1.22433	0.00732005	-1.27943	0.00524623	receptor like protein 51	Leucine Rich Repeat	NA	AT4G18760.1
Glyma.15G091600	Chr15:7061731-7066615	-0.494	0.602359	-1.42758	0.001762	-1.25008	0.000934821	-0.964596	0.00902028	Early-responsive to dehydration stress protein (ERD4)	Domain of unknown function DUF221	Uncharacterized_conserved_protein	AT1G30360.1
Glyma.15G097200	Chr15:7555164-7556422	-1.33069	0.10765	-1.42729	0.001762	-0.595746	0.357618	-1.16114	0.0224168	NA	NA	NA	NA
Glyma.15G098100	Chr15:7627662-7630521	-0.285673	0.871157	-1.3248	0.001762	-1.18959	0.000934821	-1.58361	0.000737859	beta-amylase 3	Glycosyl hydrolase family 14	NA	AT5G18670.1
Glyma.15G098500	Chr15:7661296-7664066	-0.452232	0.679972	-0.843312	0.0490565	-0.700889	0.0387457	-1.45499	0.000737859	acyl carrier protein 4	Phosphopantetheine attachment site	Acyl_carrier_protein/NADH-ubiquinone_oxidoreductase,_NDUFAB1/SDAP_subunit	AT4G25050.1
Glyma.15G098700	Chr15:7677181-7677891	-0.961591	0.424062	-2.45689	0.001762	-0.749163	0.240608	-0.978717	0.0607683	NA	NA	NA	NA
Glyma.15G099500	Chr15:7747285-7752481	-1.01962	0.0408556	-1.35376	0.001762	-0.712525	0.0374891	-0.915236	0.00937247	Major facilitator superfamily protein	Sugar (and other) transporter	Predicted_transporter_(major_facilitator_superfamily)	AT5G18840.1
Glyma.15G104600	Chr15:8191694-8193827	-0.423713	0.864126	-0.0202543	0.988931	-0.869031	0.113277	-2.01322	0.00136914	basic helix-loop-helix (bHLH) DNA-binding superfamily protein	Helix-loop-helix DNA-binding domain	NA	AT3G06120.1
Glyma.15G104700	Chr15:8197632-8199245	-0.689209	0.334302	-0.790723	0.0555588	-0.76825	0.0271204	-1.57549	0.000737859	Eukaryotic aspartyl protease family protein	NA	Aspartyl_protease	AT5G48430.1
Glyma.15G104800	Chr15:8202395-8203891	-0.484331	0.769178	-0.66371	0.308468	-0.121526	0.849233	-1.06818	0.0083207	Eukaryotic aspartyl protease family protein	NA	Aspartyl_protease	AT1G03220.1
Glyma.15G106000	Chr15:8307130-8316135	-1.2023	0.258696	-2.46248	0.001762	-0.155525	0.903089	0.376422	1	beta-glucosidase 47	Glycosyl hydrolase family 1	Beta-glucosidase,_lactase_phlorizinhydrolase,_and_related_proteins	AT4G21760.1
Glyma.15G110200	Chr15:8634005-8639001	-0.84794	0.625118	-1.66139	0.00448057	1.45856	0.0167222	1.04494	0.0822646	aspartic proteinase A1	Eukaryotic aspartyl protease; "Saposin-like type B, region 2"; "Saposin-like type B, region 1"	Aspartyl_protease	AT1G11910.1
Glyma.15G110500	Chr15:8672845-8674609	-8.1996	0.795775	-3.41502	0.001762	1.21259	1	-1.49298	0.00686341	Pectin lyase-like superfamily protein	Pectate lyase	NA	AT1G11920.1
Glyma.15G118500	Chr15:9299023-9303851	0.391142	0.819412	-1.36766	0.0320465	-0.881767	0.189232	-1.49296	0.0664577	Heavy metal transport/detoxification superfamily protein	Heavy-metal-associated domain	Copper_chaperone	AT5G50740.1
Glyma.15G123200	Chr15:9792556-9799688	-1.2774	0.128026	-1.62611	0.001762	-0.600079	0.176573	-1.18174	0.00524623	alpha/beta-Hydrolases superfamily protein	alpha/beta hydrolase fold	Predicted_alpha/beta_hydrolase	AT4G17150.1
Glyma.15G123800	Chr15:9834251-9837179	-1.28283	1	-3.07488	0.0242919	0	1	1.64115	1	Eukaryotic aspartyl protease family protein	Eukaryotic aspartyl protease	Aspartyl_protease	AT5G10770.1
Glyma.15G125000	Chr15:9927433-9929672	-1.96223	0.103431	-2.60716	0.00448057	-0.128292	0.920116	-1.3691	0.0626888	FUNCTIONS IN: molecular_function unknown; INVOLVED IN: biological_process unknown; LOCATED IN: mitochondrion; EXPRESSED IN: 15 plant structures; EXPRESSED DURING: 7 growth stages; CONTAINS InterPro DOMAIN/s: Protein of unknown function DUF248, methyltransferase putative (InterPro:IPR004159); BEST Arabidopsis thaliana protein match is: S-adenosyl-L-methionine-dependent methyltransferases superfami…	Putative S-adenosyl-L-methionine-dependent methyltransferase	NA	AT3G05390.1
Glyma.15G129800	Chr15:10430456-10431571	-0.0477344	0.988241	0.306821	0.709854	-0.821658	0.0223721	-1.00778	0.00344809	ubiquitin 6	Ubiquitin family; "Ribosomal protein S27a"	Ubiquitin/40S_ribosomal_protein_S27a_fusion	AT2G47110.2
Glyma.15G133900	Chr15:10760415-10762557	-0.527696	0.768367	-2.30003	0.00321908	0.0136922	0.984893	-0.447934	0.528282	FAD-binding Berberine family protein	FAD binding domain ; "Berberine and berberine like "	NA	AT1G30700.1
Glyma.15G136500	Chr15:11043562-11048288	0.0690824	0.991305	-0.0836064	0.975442	-1.55524	0.0514464	-1.78948	0.0262019	HCO3- transporter family	HCO3- transporter family	NA	AT3G62270.1
Glyma.15G136700	Chr15:11053771-11059037	-1.18765	0.341763	-2.06935	0.00448057	-1.57959	1	-0.375879	1	Pectin lyase-like superfamily protein	Glycosyl hydrolases family 28	NA	AT1G48100.1
Glyma.15G139600	Chr15:11395909-11399354	0.200481	0.973365	-1.584	0.0369467	0.322391	0.784161	-0.583463	0.443883	GDSL-like Lipase/Acylhydrolase superfamily protein	GDSL-like Lipase/Acylhydrolase	NA	AT4G16230.1
Glyma.15G146600	Chr15:12056478-12057535	1.01345	0.262714	-1.03253	0.0443421	1.24655	0.0106491	0.304312	0.558312	MLP-like protein 423	Pathogenesis-related protein Bet v I family	NA	AT1G24020.2
Glyma.15G149200	Chr15:12309194-12317490	-0.468695	0.710373	-1.13135	0.0115846	-0.217201	0.664771	-0.236603	0.64488	Transducin/WD40 repeat-like superfamily protein	WD domain, G-beta repeat	NA	AT3G06880.2
Glyma.15G154700	Chr15:12883540-12885231	-1.02175	0.0256985	-1.29134	0.001762	-2.01437	0.000934821	-1.27173	0.000737859	plasma-membrane associated cation-binding protein 1	DREPP plasma membrane polypeptide	NA	AT4G20260.3
Glyma.15G155100	Chr15:12924583-12925954	-6.19541	0.677915	-3.60577	0.001762	-2.27537	1	-1.58553	0.00867717	unknown protein; BEST Arabidopsis thaliana protein match is: unknown protein (TAIR:AT5G44660.1); Has 271 Blast hits to 209 proteins in 52 species: Archae - 0; Bacteria - 15; Metazoa - 63; Fungi - 14; Plants - 48; Viruses - 3; Other Eukaryotes - 128 (source: NCBI BLink).	NA	NA	AT4G20190.1
Glyma.15G155700	Chr15:13022125-13024291	-7.78961	0.711442	-3.69552	0.001762	0	1	-2.0375	0.000737859	Peroxidase superfamily protein	Peroxidase	NA	AT1G30870.1
Glyma.15G158600	Chr15:13336724-13342729	-0.00946532	0.997207	-0.755061	0.447633	-0.487031	0.482086	-1.57267	0.0433758	PLATZ transcription factor family protein	PLATZ transcription factor	NA	AT1G31040.1
Glyma.15G168500	Chr15:15007752-15012598	-0.456685	0.767323	-1.24457	0.00321908	0.887439	0.022712	0.790964	0.0417639	NB-ARC domain-containing disease resistance protein	NB-ARC domain	Apoptotic_ATPase	AT1G50180.1
Glyma.15G169100	Chr15:15123370-15125651	0.177964	0.947147	-1.31203	0.001762	-1.52646	0.000934821	2.89451	0.000737859	xyloglucan endotransglycosylase 6	Glycosyl hydrolases family 16; "Xyloglucan endo-transglycosylase (XET) C-terminus"	NA	AT4G25810.1
Glyma.15G170100	Chr15:15306821-15308124	1.02708	0.21552	-1.3136	0.0528487	-0.348777	0.79615	-1.72115	0.0190579	unknown protein; FUNCTIONS IN: molecular_function unknown; INVOLVED IN: biological_process unknown; LOCATED IN: endomembrane system; EXPRESSED IN: 23 plant structures; EXPRESSED DURING: 13 growth stages; BEST Arabidopsis thaliana protein match is: unknown protein (TAIR:AT5G56980.1); Has 121 Blast hits to 116 proteins in 19 species: Archae - 0; Bacteria - 0; Metazoa - 4; Fungi - 0; Plants - 113; V…	Cotton fibre expressed protein	NA	AT4G26130.1
Glyma.15G170900	Chr15:15556324-15559209	0.0952005	0.973828	-1.07665	0.0256481	-0.48816	0.308637	-0.589452	0.188543	unknown protein; FUNCTIONS IN: molecular_function unknown; INVOLVED IN: biological_process unknown; LOCATED IN: cellular_component unknown; EXPRESSED IN: 24 plant structures; EXPRESSED DURING: 15 growth stages; BEST Arabidopsis thaliana protein match is: unknown protein (TAIR:AT1G72690.1); Has 153 Blast hits to 116 proteins in 29 species: Archae - 0; Bacteria - 6; Metazoa - 33; Fungi - 7; Plants …	NA	NA	AT5G57000.1
Glyma.15G173300	Chr15:15893874-15902960	-0.29739	0.953051	-1.52945	0.0490565	-0.204387	0.850965	-0.391535	0.603923	nuclear factor Y, subunit A3	CCAAT-binding transcription factor (CBF-B/NF-YA) subunit B	NA	AT1G72830.1
Glyma.15G179600	Chr15:17292779-17295404	-0.473436	0.640491	-1.05322	0.001762	-0.15854	0.780926	-0.117158	0.820204	jasmonate-zim-domain protein 1	tify domain; "Divergent CCT motif"	NA	AT1G19180.1
Glyma.15G182600	Chr15:17910130-17916426	-0.605924	0.480131	-0.595784	0.268421	-0.711844	0.0714935	-1.07433	0.00436014	sucrose synthase 4	Glycosyl transferases group 1; "Sucrose synthase"	Glycosyltransferase	AT3G43190.1
Glyma.15G185000	Chr15:18557882-18561134	0.0256027	0.995361	-0.125018	0.940677	-1.14777	0.0261008	-1.51922	0.0218539	Ribosomal L18p/L5e family protein	Ribosomal L18p/L5e family	NA	AT1G48350.1
Glyma.15G200600	Chr15:24495962-24499165	-0.379295	0.768953	-1.00573	0.00321908	0.0100229	0.987435	0.300236	0.473582	flavin-dependent monooxygenase 1	Flavin-binding monooxygenase-like	Flavin-containing_monooxygenase	AT1G19250.1
Glyma.15G201100	Chr15:24617336-24620882	-0.638144	0.768367	-1.83325	0.0088962	-0.203663	0.843645	-0.667697	0.250752	flavin-dependent monooxygenase 1	Flavin-binding monooxygenase-like	Flavin-containing_monooxygenase	AT1G19250.1
Glyma.15G201700	Chr15:24785426-24788553	-0.445975	0.739126	-0.36967	0.626291	-0.695005	0.0627006	-1.029	0.00344809	NA	NA	NA	NA
Glyma.15G202600	Chr15:25647229-25648285	-0.984895	0.0588549	-0.902574	0.0315444	-1.34359	0.000934821	-1.56446	0.000737859	Symbols:	NA	NA	60.71
Glyma.15G223300	Chr15:40603459-40604418	-0.862295	0.429242	-1.18447	0.0603557	-0.947203	0.101605	-1.62576	0.00193389	NA	NA	NA	NA
Glyma.15G223500	Chr15:40623675-40628270	-4.77229	0.00526016	-5.22411	0.001762	-0.634161	0.228477	-1.46361	0.000737859	Plant invertase/pectin methylesterase inhibitor superfamily	Pectinesterase; "Plant invertase/pectin methylesterase inhibitor"	NA	AT3G10720.2
Glyma.15G223800	Chr15:40769985-40773406	0	0.00526016	-2.61025	0.001762	0	1	-0.388216	0.391528	root hair specific 12	Pectinesterase; "Plant invertase/pectin methylesterase inhibitor"	NA	AT3G10710.1
Glyma.15G236200	Chr15:44486372-44488494	-0.799294	0.462421	-1.41573	0.00321908	-1.27601	0.00562171	-0.678917	0.119204	response regulator 3	Response regulator receiver domain	NA	AT2G41310.1
Glyma.15G238600	Chr15:44941683-44945141	2.05653	0.418618	-2.43156	0.001762	0	0.000934821	8.38124	0.00136914	NA	NA	NA	NA
Glyma.15G240500	Chr15:45617649-45621373	-1.34746	0.40203	-1.45461	0.138689	-1.68471	0.0153837	-1.96135	0.00902028	NA	NA	NA	NA
Glyma.15G243300	Chr15:46451919-46464937	-0.79079	0.187887	-1.45379	0.001762	-0.10999	0.853685	-0.542369	0.149544	cytochrome P450, family 72, subfamily A, polypeptide 15	Cytochrome P450	Cytochrome_P450_CYP4/CYP19/CYP26_subfamilies	AT3G14690.1
Glyma.15G248400	Chr15:47361007-47362953	-0.226039	0.934872	-2.05059	0.001762	-0.359829	0.689669	-1.8811	0.00247339	gibberellin 2-oxidase	2OG-Fe(II) oxygenase superfamily	Iron/ascorbate_family_oxidoreductases	AT1G30040.1
Glyma.15G266100	Chr15:50107392-50118073	-1.03533	0.0302199	-1.1319	0.00448057	-0.406292	0.316015	-0.262455	0.565894	Protein of Unknown Function (DUF239)	Domain of unknown function (DUF239)	NA	AT3G13510.1
Glyma.15G267000	Chr15:50328607-50333381	-0.959125	0.0816927	-1.0014	0.0228139	-0.223465	0.699874	-0.717748	0.076834	ATP-citrate lyase A-1	ATP-grasp domain	ATP-citrate_lyase	AT1G10670.4
Glyma.15G267100	Chr15:50345109-50347801	-0.10492	0.968711	-0.221244	0.813638	-1.00396	0.000934821	-1.25786	0.000737859	40s ribosomal protein SA B	Ribosomal protein S2	40S_ribosomal_protein_SA_(P40)/Laminin_receptor_1	AT3G04770.2
Glyma.15G272700	Chr15:51008519-51009317	-1.43772	0.103431	-1.80542	0.001762	0.422083	0.502622	0.0431484	0.944157	NA	NA	NA	NA
Glyma.15G273700	Chr15:51138128-51141953	-0.756935	0.473517	-0.384048	0.680987	-1.18255	0.00502859	-1.31784	0.00297804	unknown protein; FUNCTIONS IN: molecular_function unknown; INVOLVED IN: biological_process unknown; LOCATED IN: cellular_component unknown; EXPRESSED IN: 20 plant structures; EXPRESSED DURING: 11 growth stages.	NA	NA	AT3G52110.2
Glyma.15G276000	Chr15:51495262-51502516	0.188426	0.928963	0.0291228	0.981283	-0.547394	0.132549	-1.04576	0.000737859	topoisomerase II	Histidine kinase-, DNA gyrase B-, and HSP90-like ATPase; "DNA gyrase B"; "DNA gyrase/topoisomerase IV, subunit A"	DNA_topoisomerase_type_II	AT3G23890.2
Glyma.15G276100	Chr15:51510447-51513137	-0.805539	0.169171	-0.831547	0.046705	-0.718981	0.0337394	-1.40771	0.000737859	Protein of unknown function, DUF642	Protein of unknown function (DUF642)	NA	AT3G08030.1
Glyma.15G276200	Chr15:51533617-51534670	-0.977229	0.545812	-1.66232	0.043236	-0.343872	0.736903	-0.626424	0.300639	unknown protein; FUNCTIONS IN: molecular_function unknown; INVOLVED IN: biological_process unknown; LOCATED IN: mitochondrion; EXPRESSED IN: 22 plant structures; EXPRESSED DURING: 13 growth stages; BEST Arabidopsis thaliana protein match is: unknown protein (TAIR:AT4G09170.1); Has 23 Blast hits to 23 proteins in 5 species: Archae - 0; Bacteria - 0; Metazoa - 0; Fungi - 0; Plants - 23; Viruses - 0…	NA	NA	AT1G35430.1
Glyma.16G006100	Chr16:478773-481008	-0.783007	0.641424	-1.25124	0.0250121	-0.0913794	0.932192	0.269909	0.647707	unknown protein; BEST Arabidopsis thaliana protein match is: unknown protein (TAIR:AT1G54200.1); Has 1485 Blast hits to 418 proteins in 98 species: Archae - 0; Bacteria - 6; Metazoa - 246; Fungi - 61; Plants - 107; Viruses - 6; Other Eukaryotes - 1059 (source: NCBI BLink).	NA	NA	AT3G13980.1
Glyma.16G010200	Chr16:907346-910519	-0.487509	0.747242	-0.529571	0.44106	-0.515067	0.244944	-1.29455	0.00247339	Tetratricopeptide repeat (TPR)-like superfamily protein	NA	NA	AT3G14110.2
Glyma.16G013600	Chr16:1189849-1191623	-0.247925	0.91945	-1.21996	0.0167244	0.978976	0.0271204	-0.095119	0.875384	unknown protein; Has 51 Blast hits to 51 proteins in 13 species: Archae - 0; Bacteria - 0; Metazoa - 0; Fungi - 0; Plants - 51; Viruses - 0; Other Eukaryotes - 0 (source: NCBI BLink).	NA	NA	AT3G14280.1
Glyma.16G013800	Chr16:1201024-1206380	1.50887	0.108128	-0.328356	1	0.451789	0.589475	-1.6585	0.026481	Remorin family protein	Remorin, C-terminal region	NA	AT1G53860.1
Glyma.16G014000	Chr16:1216778-1219950	-0.189627	0.927874	0.107378	0.926643	-0.970994	0.00172635	-1.02863	0.00136914	pectin methylesterase 1	Plant invertase/pectin methylesterase inhibitor; "Pectinesterase"	NA	AT1G53840.1
Glyma.16G016000	Chr16:1400063-1404488	-0.291882	0.897246	-0.736954	0.22126	-0.416857	0.429069	-1.18729	0.0083207	purple acid phosphatase 29	Calcineurin-like phosphoesterase	Predicted_DNA_repair_exonuclease_SIA1	AT5G63140.1
Glyma.16G017200	Chr16:1512022-1514299	-0.779086	0.661348	-1.28877	0.0427349	-0.0932147	0.941503	-0.580648	0.378068	pyrophosphorylase 1	Inorganic pyrophosphatase	Inorganic_pyrophosphatase/Nucleosome_remodeling_factor,_subunit_NURF38	AT1G01050.1
Glyma.16G018800	Chr16:1663026-1664207	-3.29704	0.376838	-0.873352	0.474255	-1.30181	0.172416	-1.76847	0.0277235	unknown protein; FUNCTIONS IN: molecular_function unknown; INVOLVED IN: N-terminal protein myristoylation; LOCATED IN: cellular_component unknown; EXPRESSED IN: shoot, hypocotyl, root, egg cell; BEST Arabidopsis thaliana protein match is: unknown protein (TAIR:AT1G64700.1); Has 77 Blast hits to 77 proteins in 8 species: Archae - 0; Bacteria - 0; Metazoa - 0; Fungi - 0; Plants - 77; Viruses - 0; O…	NA	NA	AT3G61920.1
Glyma.16G030800	Chr16:2926429-2928674	-1.0143	0.389942	-1.19116	0.0382714	1.19126	0.0183485	0.572563	0.251395	S-adenosyl-L-methionine-dependent methyltransferases superfamily protein	Putative S-adenosyl-L-methionine-dependent methyltransferase	NA	AT4G01240.1
Glyma.16G033300	Chr16:3138966-3149554	-0.516474	0.809344	-1.27497	0.0471262	0.233183	0.761131	0.124142	0.883969	UDP-Glycosyltransferase superfamily protein	UDP-glucoronosyl and UDP-glucosyl transferase	UDP-glucuronosyl_and_UDP-glucosyl_transferase	AT2G22590.1
Glyma.16G034300	Chr16:3226620-3228817	0.576688	0.875596	-1.41483	0.00321908	0.741455	0.625519	-0.577067	0.350296	Dihydroneopterin aldolase	Dihydroneopterin aldolase	NA	AT3G11750.1
Glyma.16G038100	Chr16:3590424-3591074	-0.234174	0.949754	-0.584395	0.625494	-0.369028	0.463235	-1.70944	0.000737859	NA	NA	NA	NA
Glyma.16G040000	Chr16:3753128-3755763	-1.61787	0.64952	-4.40248	0.0235457	-0.583317	1	-0.702944	0.460701	related to AP2 11	AP2 domain	NA	AT5G19790.1
Glyma.16G040100	Chr16:3757810-3760899	-0.000625106	0.998934	-1.13434	0.00568368	0.0659123	0.923405	0.0119738	0.983568	tubulin alpha-5	Tubulin C-terminal domain; "Tubulin/FtsZ family, GTPase domain"	Alpha_tubulin	AT5G19780.1
Glyma.16G041800	Chr16:3914213-3917387	-0.041657	0.992371	-0.213856	0.867889	-0.542248	0.331639	-1.02373	0.0202613	ARM repeat superfamily protein	NA	NA	AT1G54385.2
Glyma.16G042700	Chr16:3982380-3984873	0.0648641	0.986268	-1.15681	0.0088962	-0.274233	0.724487	-0.0661965	0.914218	atypical CYS HIS rich thioredoxin 4	Thioredoxin	Thioredoxin	AT1G08570.1
Glyma.16G042900	Chr16:4011698-4014098	-1.05677	0.0677535	-1.0253	0.0107455	1.42147	0.000934821	1.87553	0.000737859	Arabidopsis NAC domain containing protein 87	No apical meristem (NAM) protein	NA	AT5G18270.1
Glyma.16G052000	Chr16:5010553-5013418	-0.0457492	0.990203	-1.96443	0.001762	-0.81864	0.0101191	-0.788156	0.0383215	senescence-related gene 3	Glycerophosphoryl diester phosphodiesterase family	Predicted_starch-binding_protein	AT3G02040.1
Glyma.16G052600	Chr16:5068105-5070815	-5.80564	1	-2.13184	0.00986827	-2.65917	1	-1.18239	1	exocyst subunit exo70 family protein C2	Exo70 exocyst complex subunit	Exocyst_component_protein_and_related_proteins	AT5G13990.1
Glyma.16G055800	Chr16:5494825-5499302	-0.641187	0.3462	-1.01407	0.00986827	-0.364953	0.380658	-0.65362	0.07573	Major facilitator superfamily protein	Nodulin-like	NA	AT5G14120.1
Glyma.16G057600	Chr16:5650590-5655830	1.17239	0.346318	-2.36507	0.0486352	-2.07989	1	-2.50122	0.00606287	chloride channel B	CBS domain; "Voltage gated chloride channel"	Cl-_channel_CLC-7_and_related_proteins_(CLC_superfamily)	AT3G27170.1
Glyma.16G060900	Chr16:5961875-5962936	-2.41127	0.0520593	0.326994	0.879659	1.41271	0.116118	-2.64114	0.0216064	RmlC-like cupins superfamily protein	Cupin	NA	AT3G05950.1
Glyma.16G062000	Chr16:6050869-6054862	-0.753694	0.293039	-1.91669	0.001762	-0.946345	0.00316526	-1.65879	0.000737859	Galactose oxidase/kelch repeat superfamily protein	NA	NA	AT1G51540.1
Glyma.16G062600	Chr16:6108271-6114924	-1.34921	0.0233322	-1.82605	0.001762	2.52452	0.000934821	0.625179	0.104378	lysine histidine transporter 1	Transmembrane amino acid transporter protein	Amino_acid_transporters	AT5G40780.1
Glyma.16G063400	Chr16:6236312-6239072	0.101945	0.982956	0.262173	0.844471	-0.462735	0.437987	-1.22781	0.0107716	zinc finger (C3HC4-type RING finger) family protein	Zinc finger, C3HC4 type (RING finger)	NA	AT3G27330.1
Glyma.16G065200	Chr16:6441735-6445069	0.271574	0.947147	-2.58845	0.00321908	0.461808	0.633764	1.73587	0.026481	Protein kinase family protein with leucine-rich repeat domain	Protein kinase domain; "Leucine Rich Repeat"; "Leucine rich repeat N-terminal domain"	Leucine-rich_repeat_protein	AT1G35710.1
Glyma.16G067200	Chr16:6658304-6665699	-0.500836	0.739402	-0.293204	0.765659	-0.636342	0.208013	-1.10316	0.014351	Ku70-binding family protein	Peptidase M76 family	Ku70-binding_protein	AT3G03420.1
Glyma.16G068700	Chr16:6829982-6834225	-1.57055	0.218694	-0.365236	0.767697	-1.19601	0.0800681	-1.40798	0.0152517	GDSL-like Lipase/Acylhydrolase superfamily protein	GDSL-like Lipase/Acylhydrolase	NA	AT5G14450.1
Glyma.16G068900	Chr16:6863087-6866213	-0.310031	0.854771	-0.897613	0.0555588	-1.05427	0.00245792	-1.16777	0.00136914	GDSL-like Lipase/Acylhydrolase superfamily protein	GDSL-like Lipase/Acylhydrolase	NA	AT5G14450.1
Glyma.16G069500	Chr16:6948340-6950438	-2.56653	1	0.26361	0.793406	3.2631	1	-1.79602	0.00297804	Protein of unknown function (DUF567)	Tubby C 2	NA	AT5G01750.2
Glyma.16G069700	Chr16:6957646-6959483	-2.49112	0.0486785	-3.37795	0.0124868	1.31395	0.15457	-1.18183	0.169484	Protein of unknown function (DUF567)	Tubby C 2	NA	AT5G01750.2
Glyma.16G072000	Chr16:7255772-7261809	0.241424	0.921374	-4.19417	0.001762	0.207204	0.715326	-0.135168	0.806823	2-oxoglutarate (2OG) and Fe(II)-dependent oxygenase superfamily protein	2OG-Fe(II) oxygenase superfamily	Iron/ascorbate_family_oxidoreductases	AT1G52790.1
Glyma.16G074600	Chr16:7493106-7495937	-0.559211	0.49897	-0.256627	0.780073	-0.755708	0.0327435	-1.27876	0.000737859	breast basic conserved 1	Ribosomal protein L13e	60S_Ribosomal_protein_L13	AT3G49010.3
Glyma.16G086700	Chr16:10536937-10542011	-0.812612	0.586411	-1.23713	0.0363397	0.498913	0.491311	0.552771	0.254524	Disease resistance protein (TIR-NBS-LRR class) family	TIR domain; "NB-ARC domain"	Apoptotic_ATPase	AT5G36930.2
Glyma.16G103700	Chr16:20991390-20995311	-0.0444475	0.991305	-0.119701	0.936605	-0.793376	0.0886981	-1.42712	0.00524623	plastid transcriptionally active 17	CobW/HypB/UreG, nucleotide-binding domain	NA	AT1G80480.1
Glyma.16G103800	Chr16:21012480-21013608	0.091417	0.981465	0.343335	0.753437	-0.498765	0.34938	-1.12989	0.0234777	plastid transcriptionally active 17	Cobalamin synthesis protein cobW C-terminal domain	NA	AT1G80480.1
Glyma.16G108700	Chr16:22612052-22612607	-0.766117	0.644579	-0.669723	0.74197	-1.21011	0.00562171	-2.2034	0.0281994	FUNCTIONS IN: molecular_function unknown; INVOLVED IN: biological_process unknown; LOCATED IN: endomembrane system; EXPRESSED IN: flower; BEST Arabidopsis thaliana protein match is: Copper amine oxidase family protein (TAIR:AT1G31670.1); Has 35333 Blast hits to 34131 proteins in 2444 species: Archae - 798; Bacteria - 22429; Metazoa - 974; Fungi - 991; Plants - 531; Viruses - 0; Other Eukaryotes -…	NA	NA	AT2G35612.1
Glyma.16G119500	Chr16:26689350-26690283	0.322948	0.947314	-1.44753	0.019057	1.48464	0.162517	1.23149	0.0372177	Arabidopsis protein of unknown function (DUF241)	Arabidopsis protein of unknown function	NA	AT4G35690.1
Glyma.16G139500	Chr16:29686242-29690410	-0.353215	0.920173	-0.00841038	0.995719	-1.27003	0.0380815	-1.30327	0.0202613	Maf-like protein	Maf-like protein	Predicted_nucleic_acid-binding_protein_ASMTL	AT5G66550.1
Glyma.16G143300	Chr16:30280398-30280923	-1.44575	0.0768697	-1.66001	0.0141959	-0.148456	0.870932	-0.587343	0.331605	CAP (Cysteine-rich secretory proteins, Antigen 5, and Pathogenesis-related 1 protein) superfamily protein	Cysteine-rich secretory protein family	Defense-related_protein_containing_SCP_domain	AT5G66590.1
Glyma.16G145600	Chr16:30652377-30659548	-1.18079	0.521416	-2.19481	0.001762	-0.110726	1	-2.15343	0.000737859	Seven transmembrane MLO family protein	Mlo family	NA	AT2G39200.1
Glyma.16G148600	Chr16:30918980-30920840	0.0837321	0.98765	-2.44102	0.0283446	3.01365	0.00381697	-1.90194	0.0773266	nudix hydrolase homolog 12	NUDIX domain	Diadenosine_and_diphosphoinositol_polyphosphate_phosphohydrolase	AT1G12880.1
Glyma.16G150300	Chr16:31069485-31071364	-4.76527	0.228448	-3.1945	0.001762	-6.10361	0.105974	-5.51134	0.00193389	xyloglucan endotransglucosylase/hydrolase 5	Xyloglucan endo-transglycosylase (XET) C-terminus; "Glycosyl hydrolases family 16"	NA	AT5G13870.1
Glyma.16G151200	Chr16:31173114-31175417	-0.0708693	0.982555	0.5857	0.250009	-0.759034	0.0204105	-1.11967	0.000737859	syntaxin of plants 111	SNARE domain; "Syntaxin"	SNARE_protein_Syntaxin_1_and_related_proteins	AT1G08560.1
Glyma.16G151900	Chr16:31232073-31238858	-0.0307192	0.994426	-0.296287	0.815159	-0.797055	0.0759655	-1.03989	0.0137242	O-Glycosyl hydrolases family 17 protein	X8 domain; "Glycosyl hydrolases family 17"	NA	AT2G01630.1
Glyma.16G153400	Chr16:31393060-31398041	0.352247	0.942096	-2.36935	0.001762	0.978821	1	0.108286	0.913695	glutamate dehydrogenase 1	Glutamate/Leucine/Phenylalanine/Valine dehydrogenase; "Glu/Leu/Phe/Val dehydrogenase, dimerisation domain"	Glutamate/leucine/phenylalanine/valine_dehydrogenases	AT5G18170.1
Glyma.16G164400	Chr16:32320350-32323318	-1.0941	0.154309	-1.13051	0.043236	-0.306068	0.617586	-1.55465	0.000737859	Peroxidase superfamily protein	Peroxidase	NA	AT1G71695.1
Glyma.16G170300	Chr16:33053328-33054573	-0.519368	0.859868	-1.85814	0.00568368	1.29346	0.0993937	-0.713756	0.167212	ARM repeat superfamily protein	U-box domain	NA	AT5G09800.1
Glyma.16G175300	Chr16:33667520-33669150	-1.29463	0.00526016	-0.928893	0.0296666	-0.933091	0.00316526	-1.01641	0.00344809	UDP-glucosyl transferase 88A1	UDP-glucoronosyl and UDP-glucosyl transferase	UDP-glucuronosyl_and_UDP-glucosyl_transferase	AT3G16520.3
Glyma.16G175400	Chr16:33682023-33683784	-1.15669	0.00526016	-1.22311	0.001762	0.0815729	0.896126	-0.735293	0.0441495	UDP-glucosyl transferase 88A1	UDP-glucoronosyl and UDP-glucosyl transferase	UDP-glucuronosyl_and_UDP-glucosyl_transferase	AT3G16520.3
Glyma.16G196900	Chr16:35841278-35846894	-0.326957	0.875596	-1.23651	0.00789502	-0.23693	0.712568	-0.451967	0.378775	IQ-domain 23	IQ calmodulin-binding motif	NA	AT5G62070.1
Glyma.16G197800	Chr16:35897984-35901946	-0.652183	0.695073	-2.08043	0.001762	-0.0938081	0.932687	-0.604383	0.243124	phloem protein 2-A13	NA	NA	AT3G61060.1
Glyma.16G200100	Chr16:36120596-36123004	-2.78141	0.210406	-1.80468	0.0363397	3.51454	0.0219247	0.899705	0.165118	Pyridoxal phosphate (PLP)-dependent transferases superfamily protein	Aminotransferase class-V	Molybdenum_cofactor_sulfurase	AT5G51920.1
Glyma.16G200900	Chr16:36230316-36232330	-1.08215	0.0281062	-1.44566	0.001762	-0.77188	0.02386	-0.38484	0.361973	carboxyesterase 20	alpha/beta hydrolase fold	Arylacetamide_deacetylase	AT5G62180.1
Glyma.16G207700	Chr16:36739877-36743378	-1.18015	0.142439	-1.45043	0.001762	1.98962	0.000934821	0.0104477	0.987236	catalytic LigB subunit of aromatic ring-opening dioxygenase family	Catalytic LigB subunit of aromatic ring-opening dioxygenase	NA	AT4G15093.1
Glyma.16G210300	Chr16:36943072-36948828	-1.94886	0.220963	-1.63189	0.034565	-0.0794556	0.953107	-0.372679	0.585459	Cytochrome P450 superfamily protein	Cytochrome P450	Cytochrome_P450_CYP4/CYP19/CYP26_subfamilies	AT1G73340.1
Glyma.17G011300	Chr17:896328-900285	-0.411953	0.897784	-0.53966	0.626998	-0.96233	0.0330657	-1.10675	0.0221456	unknown protein; FUNCTIONS IN: molecular_function unknown; INVOLVED IN: biological_process unknown; LOCATED IN: endomembrane system; EXPRESSED IN: root; BEST Arabidopsis thaliana protein match is: unknown protein (TAIR:AT3G17350.1); Has 261 Blast hits to 261 proteins in 13 species: Archae - 0; Bacteria - 0; Metazoa - 0; Fungi - 0; Plants - 261; Viruses - 0; Other Eukaryotes - 0 (source: NCBI BLin…	NA	NA	AT1G11915.1
Glyma.17G013400	Chr17:1021468-1024766	-0.206905	0.929529	-0.242038	0.800023	-0.870154	0.0167222	-1.24933	0.000737859	unknown protein; LOCATED IN: chloroplast; BEST Arabidopsis thaliana protein match is: unknown protein (TAIR:AT2G16270.1); Has 10587 Blast hits to 5736 proteins in 617 species: Archae - 88; Bacteria - 963; Metazoa - 3686; Fungi - 820; Plants - 541; Viruses - 438; Other Eukaryotes - 4051 (source: NCBI BLink).	NA	NA	AT1G16630.1
Glyma.17G013700	Chr17:1039516-1043898	0.297257	0.894367	-0.0461435	0.976585	-0.47348	0.315707	-1.43543	0.00436014	NA	NA	NA	NA
Glyma.17G015400	Chr17:1151885-1153418	-1.28473	0.100416	-0.690743	0.211886	-0.540885	0.256356	-1.28969	0.00193389	cytochrome P450, family 77, subfamily B, polypeptide 1	Cytochrome P450	Cytochrome_P450_CYP2_subfamily	AT1G11600.1
Glyma.17G015900	Chr17:1186085-1187648	-0.761426	0.69088	-2.1043	0.0158308	-1.53716	0.0254105	-1.69926	0.00759397	unknown protein; BEST Arabidopsis thaliana protein match is: unknown protein (TAIR:AT3G06070.1); Has 1807 Blast hits to 1807 proteins in 277 species: Archae - 0; Bacteria - 0; Metazoa - 736; Fungi - 347; Plants - 385; Viruses - 0; Other Eukaryotes - 339 (source: NCBI BLink).	NA	NA	AT5G19190.1
Glyma.17G016600	Chr17:1229192-1231071	-1.03247	0.0520593	-0.827935	0.0590116	-0.42508	0.282044	-1.1082	0.000737859	Eukaryotic aspartyl protease family protein	NA	Aspartyl_protease	AT1G03220.1
Glyma.17G028000	Chr17:2092939-2097102	0.521279	0.613002	-1.14263	0.00321908	0.209804	0.72851	-0.806162	0.0331755	2-oxoacid dehydrogenases acyltransferase family protein	2-oxoacid dehydrogenases acyltransferase (catalytic domain); "Biotin-requiring enzyme"; "e3 binding domain"	Dihydrolipoamide_transacylase_(alpha-keto_acid_dehydrogenase_E2_subunit)	AT3G06850.2
Glyma.17G031500	Chr17:2302702-2307699	0.337523	0.912679	0.0105533	0.994534	-0.56548	0.299158	-1.09405	0.0318306	unknown protein; BEST Arabidopsis thaliana protein match is: unknown protein (TAIR:AT3G58650.1); Has 1322 Blast hits to 684 proteins in 162 species: Archae - 4; Bacteria - 497; Metazoa - 157; Fungi - 101; Plants - 155; Viruses - 0; Other Eukaryotes - 408 (source: NCBI BLink).	NA	NA	AT5G26910.1
Glyma.17G035000	Chr17:2550207-2555677	-0.139046	0.960337	0.106198	0.932285	-0.783333	0.022712	-1.05051	0.00193389	minichromosome maintenance (MCM2/3/5) family protein	Mini-chromosome maintenance protein 2; "MCM2/3/5 family"	DNA_replication_licensing_factor,_MCM2_component	AT1G44900.1
Glyma.17G042900	Chr17:3192672-3198527	-0.715468	0.313802	-1.10676	0.0115846	-0.787546	0.0281889	-1.04608	0.00937247	Pectinacetylesterase family protein	Pectinacetylesterase	Pectin_acetylesterase_and_similar_proteins	AT5G26670.1
Glyma.17G044500	Chr17:3312235-3316127	-0.272663	0.875888	-0.557092	0.286848	-1.44579	0.000934821	-1.68289	0.000737859	Plant invertase/pectin methylesterase inhibitor superfamily	Pectinesterase; "Plant invertase/pectin methylesterase inhibitor"	NA	AT3G43270.1
Glyma.17G044900	Chr17:3328042-3329049	-1.34228	0.0539032	-1.17472	0.0150569	-0.131264	0.86897	-0.917328	0.0439681	Plant invertase/pectin methylesterase inhibitor superfamily protein	Plant invertase/pectin methylesterase inhibitor	NA	AT2G01610.1
Glyma.17G046800	Chr17:3507226-3508273	-0.869214	0.190204	-2.77222	0.001762	-1.07722	0.00316526	-1.52075	0.000737859	Plant invertase/pectin methylesterase inhibitor superfamily protein	Plant invertase/pectin methylesterase inhibitor	NA	AT5G20740.1
Glyma.17G047700	Chr17:3615653-3618021	0.375764	0.877831	-0.284881	0.819611	0.0337593	0.967804	-1.08204	0.0210725	jasmonate-zim-domain protein 1	Divergent CCT motif; "tify domain"	NA	AT1G19180.1
Glyma.17G048600	Chr17:3688016-3691527	-0.529438	0.745153	-0.641674	0.432962	-0.587525	0.274771	-1.27676	0.0193521	FUNCTIONS IN: molecular_function unknown; INVOLVED IN: biological_process unknown; LOCATED IN: keratin filament, chloroplast; CONTAINS InterPro DOMAIN/s: Keratin, high sulphur B2 protein (InterPro:IPR002494); Has 6153 Blast hits to 2882 proteins in 265 species: Archae - 6; Bacteria - 47; Metazoa - 4777; Fungi - 68; Plants - 187; Viruses - 30; Other Eukaryotes - 1038 (source: NCBI BLink).	NA	NA	AT5G20635.1
Glyma.17G054600	Chr17:4151289-4156276	-1.50591	0.274497	-2.36201	0.0150569	-0.663507	0.512013	-0.579247	0.459488	cytokinin oxidase 4	FAD binding domain ; "Cytokinin dehydrogenase 1, FAD and cytokinin binding"	Proteins_containing_the_FAD_binding_domain	AT4G29740.2
Glyma.17G062300	Chr17:4766418-4771839	-1.06226	0.279059	-1.46838	0.0242919	-0.322309	0.60945	-1.27488	0.00524623	Protein kinase superfamily protein	Protein kinase domain	Serine/threonine_protein_kinase	AT2G18890.1
Glyma.17G062600	Chr17:4812929-4816734	0.14873	0.955356	-0.364513	0.624593	-0.303102	0.522354	-1.2967	0.000737859	AINTEGUMENTA-like 5	AP2 domain	NA	AT5G57390.1
Glyma.17G062800	Chr17:4836864-4837680	-1.51279	0.281077	-1.38269	0.0476056	0.304809	0.84764	-0.458398	0.500885	BEST Arabidopsis thaliana protein match is: OSBP(oxysterol binding protein)-related protein 4B (TAIR:AT4G25850.2); Has 35333 Blast hits to 34131 proteins in 2444 species: Archae - 798; Bacteria - 22429; Metazoa - 974; Fungi - 991; Plants - 531; Viruses - 0; Other Eukaryotes - 9610 (source: NCBI BLink).	NA	NA	AT4G25845.1
Glyma.17G063200	Chr17:4871507-4872322	-0.290569	0.870759	0.135318	0.906499	-0.899426	0.00620249	-1.02791	0.00392805	Histone superfamily protein	Core histone H2A/H2B/H3/H4	Histone_H4	AT5G59970.1
Glyma.17G064800	Chr17:5016278-5017851	-0.37591	0.823601	-1.68825	0.001762	-0.628988	0.125281	-1.76669	0.000737859	Uncharacterised protein family (UPF0497)	Domain of unknown function (DUF588)	NA	AT4G25830.1
Glyma.17G066600	Chr17:5146336-5148259	-0.847647	0.28955	-1.06067	0.0150569	-0.969721	0.0514464	0.570952	0.182102	CONSTANS-like 5	B-box zinc finger; "CCT motif"	GATA-4/5/6_transcription_factors	AT5G57660.1
Glyma.17G068200	Chr17:5314225-5315928	0.0105571	0.997207	-0.333263	0.698192	-0.80784	0.0512041	-1.11456	0.00297804	RING/U-box superfamily protein	Zinc finger, C3HC4 type (RING finger)	Anaphase-promoting_complex_(APC),_subunit_11	AT2G18670.1
Glyma.17G069600	Chr17:5461485-5464106	-1.02067	0.0520593	-0.744594	0.0964806	-1.1938	0.00316526	-1.6119	0.000737859	UDP-D-glucuronate 4-epimerase 1	NAD dependent epimerase/dehydratase family	UDP-glucose_4-epimerase/UDP-sulfoquinovose_synthase	AT4G30440.1
Glyma.17G069800	Chr17:5473850-5481849	-0.637148	0.463448	-0.429564	0.545749	-0.622885	0.10325	-1.095	0.00436014	HAD-superfamily hydrolase, subfamily IG, 5'-nucleotidase	5' nucleotidase family	Similar_to_IMP-GMP_specific_5'-nucleotidase	AT2G23890.1
Glyma.17G077900	Chr17:6080170-6084506	-0.38862	0.75952	-0.43559	0.466949	-0.623203	0.0882915	-1.01618	0.00297804	plasmodesmata callose-binding protein 3	X8 domain	NA	AT1G18650.1
Glyma.17G078700	Chr17:6130288-6133632	-0.548245	0.606787	-0.540023	0.359616	-1.09525	0.00172635	-1.25695	0.000737859	RPA70-kDa subunit B	OB-fold nucleic acid binding domain; "Replication factor-A protein 1, N-terminal domain"; "Replication factor-A C terminal domain"	Single-stranded_DNA-binding_replication_protein_A_(RPA),_large_(70_kD)_subunit_and_related_ssDNA-binding_proteins	AT5G08020.1
Glyma.17G079100	Chr17:6150411-6152061	-0.567624	0.524974	0.0136686	0.989437	-0.818082	0.0153837	-1.01936	0.000737859	mitochondrial import receptor subunit TOM5 homolog	NA	NA	AT5G08040.1
Glyma.17G085400	Chr17:6583180-6584505	-0.0643008	0.984929	0.201826	0.854626	-0.859538	0.0211874	-1.01777	0.00759397	Ribosomal protein L18e/L15 superfamily protein	Ribosomal protein L18e/L15	60s_ribosomal_protein_L15/L27	AT1G70600.1
Glyma.17G088800	Chr17:6889775-6896018	-0.0974258	0.985714	-0.298913	0.837792	-0.37674	0.57648	-1.59843	0.00193389	HCO3- transporter family	HCO3- transporter family	NA	AT3G62270.1
Glyma.17G092600	Chr17:7220741-7225202	-0.771167	0.422987	-0.880192	0.091248	-0.944232	0.0285364	-1.29679	0.00392805	GATA type zinc finger transcription factor family protein	LIM domain	Regulatory_protein_MLP_and_related_LIM_proteins	AT1G10200.1
Glyma.17G093600	Chr17:7305369-7309668	-0.453554	0.772925	-0.0553886	0.969955	-0.799974	0.0423117	-1.20673	0.00247339	DP-E2F-like 1	E2F/DP family winged-helix DNA-binding domain	Transcription_factor_E2F/dimerization_partner_(TDP)-like_proteins	AT3G48160.2
Glyma.17G095400	Chr17:7466236-7467835	-0.00100493	0.99888	-0.350271	0.666981	-0.483692	0.24608	-1.01657	0.00937247	RNA binding	Uncharacterised protein family (UPF0113)	Ribosome_biogenesis_protein_NIP7	AT4G15770.1
Glyma.17G096500	Chr17:7596693-7604340	-0.372556	0.843746	-0.483107	0.522121	-0.510167	0.295284	-1.04115	0.0137242	Leucine-rich repeat protein kinase family protein	Protein kinase domain; "Leucine Rich Repeat"; "Leucine rich repeat N-terminal domain"	Serine/threonine_protein_kinase	AT5G62710.1
Glyma.17G096700	Chr17:7613822-7616193	-0.603903	0.434387	-1.02715	0.00789502	-0.389626	0.357448	-0.785904	0.0512636	homeobox 1	Homeobox associated leucine zipper; "Homeobox domain"	Transcription_factor_HEX,_contains_HOX_and_HALZ_domains	AT3G01470.1
Glyma.17G096900	Chr17:7635013-7645695	0.312729	0.914495	-1.38168	0.0277289	0.797452	0.134265	1.23333	0.0205473	zinc ion binding	Hemerythrin HHE cation binding domain; "CHY zinc finger"	Zn-finger_protein	AT1G74770.1
Glyma.17G104000	Chr17:8153581-8159267	-0.0597153	0.986539	-0.0805769	0.952543	-1.13658	0.00245792	-1.28666	0.00247339	Minichromosome maintenance (MCM2/3/5) family protein	MCM2/3/5 family	DNA_replication_licensing_factor,_MCM5_component	AT2G07690.1
Glyma.17G106300	Chr17:8346910-8349097	-0.437343	0.712833	-0.467701	0.432691	-0.766416	0.0380815	-1.39606	0.000737859	PLATZ transcription factor family protein	PLATZ transcription factor	NA	AT2G12646.1
Glyma.17G111100	Chr17:8715602-8717614	-1.47511	0.00909865	-1.9484	0.001762	-1.81077	0.000934821	-1.26842	0.00297804	Bifunctional inhibitor/lipid-transfer protein/seed storage 2S albumin superfamily protein	Protease inhibitor/seed storage/LTP family	NA	AT2G10940.2
Glyma.17G111400	Chr17:8744555-8747526	-0.525848	0.61768	-1.2969	0.0115846	-0.945418	0.00245792	-0.568963	0.178719	Raffinose synthase family protein	Raffinose synthase or seed imbibition protein Sip1	NA	AT5G20250.4
Glyma.17G113000	Chr17:8922287-8923956	-2.8901	0.00526016	-1.8195	0.001762	-1.74485	0.0111481	-2.87737	0.000737859	uclacyanin 1	Plastocyanin-like domain	NA	AT2G32300.1
Glyma.17G117400	Chr17:9251663-9253798	-0.157568	0.956918	-0.080686	0.95339	-0.41048	0.354551	-1.03979	0.00759397	NA	NA	NA	NA
Glyma.17G124600	Chr17:9943456-9945443	-1.23292	0.258696	-1.10921	0.0351231	-0.38666	0.638957	0.275727	0.636458	Plant protein of unknown function (DUF868)	Plant protein of unknown function (DUF868)	NA	AT4G12690.2
Glyma.17G129000	Chr17:10334029-10340149	-1.04855	0.132132	-1.12385	0.0115846	-0.422139	0.401152	-0.524766	0.210392	uridine kinase/uracil phosphoribosyltransferase 1	Phosphoribosyl transferase domain; "Phosphoribulokinase / Uridine kinase family"	Armadillo/beta-Catenin/plakoglobin	AT5G40870.1
Glyma.17G131200	Chr17:10508319-10511779	-0.382983	0.783785	-0.168858	0.874664	-1.04835	0.000934821	-1.36957	0.000737859	GRAS family transcription factor	GRAS domain family	NA	AT1G63100.1
Glyma.17G132000	Chr17:10594093-10597720	-1.58471	0.265776	-2.35618	0.0481871	-1.06432	0.112739	-1.72323	0.00759397	unknown protein; FUNCTIONS IN: molecular_function unknown; INVOLVED IN: biological_process unknown; LOCATED IN: cellular_component unknown; BEST Arabidopsis thaliana protein match is: unknown protein (TAIR:AT4G11780.1).	NA	NA	AT4G23020.2
Glyma.17G132500	Chr17:10654567-10655892	-1.53688	0.00526016	-1.26314	0.00321908	-1.09844	0.00316526	-1.1496	0.00297804	nucleotide-rhamnose synthase/epimerase-reductase	NAD dependent epimerase/dehydratase family	NA	AT1G63000.1
Glyma.17G132600	Chr17:10658793-10664402	-1.92697	0.038759	-1.98846	0.001762	-1.49418	0.0596874	-0.750865	0.0981589	KNOTTED-like homeobox of Arabidopsis thaliana 7	KNOX2 domain ; "KNOX1 domain "; "Homeobox domain"; "ELK domain "	Transcription_factor_MEIS1_and_related_HOX_domain_proteins	AT1G62990.1
Glyma.17G133100	Chr17:10722245-10729177	-9.56655	0.795775	-3.36916	0.001762	0	1	-0.519034	0.269538	expansin A7	Pollen allergen; "Rare lipoprotein A (RlpA)-like double-psi beta-barrel"	NA	AT1G12560.1
Glyma.17G134100	Chr17:10800447-10805075	-0.835327	0.460535	-1.1717	0.0107455	0.2806	0.643465	-0.109461	0.841396	cytochrome P450, family 706, subfamily A, polypeptide 4	Cytochrome P450	Cytochrome_P450_CYP2_subfamily	AT4G12300.1
Glyma.17G134200	Chr17:10806685-10811577	-0.920538	0.446577	-2.47655	0.001762	-0.50359	0.494167	-0.833921	0.106754	cytochrome P450, family 706, subfamily A, polypeptide 4	Cytochrome P450	Cytochrome_P450_CYP2_subfamily	AT4G12300.1
Glyma.17G135800	Chr17:10944862-10945616	-0.600764	0.583725	-1.0028	0.0416946	-0.405154	0.383087	-0.514416	0.235033	sterol-4alpha-methyl oxidase 1-1	Fatty acid hydroxylase superfamily	C-4_sterol_methyl_oxidase	AT4G12110.1
Glyma.17G138300	Chr17:11183727-11188961	-0.911748	0.106431	-0.681069	0.188109	-0.887279	0.0204105	-1.01932	0.00759397	Cupredoxin superfamily protein	Multicopper oxidase; "Multicopper oxidase"; "Multicopper oxidase"	Multicopper_oxidases	AT4G12420.2
Glyma.17G138500	Chr17:11222612-11227294	0.289891	0.877643	-1.36382	0.00568368	-0.222953	0.681022	0.0360094	0.948454	Glycosyl hydrolases family 32 protein	Domain of unknown function (DUF3357); "Glycosyl hydrolases family 32 C terminal"; "Glycosyl hydrolases family 32 N-terminal domain"	Beta-fructofuranosidase_(invertase)	AT1G12240.1
Glyma.17G139600	Chr17:11345487-11346487	-0.97632	0.372204	-2.04634	0.001762	-0.477831	0.354177	-0.458412	0.349929	NA	NA	NA	NA
Glyma.17G139700	Chr17:11351025-11354387	-1.44269	0.0209969	-2.04071	0.001762	-0.74446	0.128544	-0.754144	0.118411	Bifunctional inhibitor/lipid-transfer protein/seed storage 2S albumin superfamily protein	Glycine rich protein family; "Protease inhibitor/seed storage/LTP family"	NA	AT4G12490.1
Glyma.17G139800	Chr17:11364058-11364865	-1.50672	0.00909865	-2.08946	0.001762	-1.44668	0.00381697	-1.889	0.000737859	Bifunctional inhibitor/lipid-transfer protein/seed storage 2S albumin superfamily protein	Protease inhibitor/seed storage/LTP family	NA	AT4G12510.1
Glyma.17G139900	Chr17:11372502-11373780	-0.225492	0.91676	-2.17797	0.0250121	-0.555264	0.15777	-0.407347	1	Bifunctional inhibitor/lipid-transfer protein/seed storage 2S albumin superfamily protein	Protease inhibitor/seed storage/LTP family	NA	AT4G12510.1
Glyma.17G140000	Chr17:11378346-11379195	-1.00836	0.138653	-2.08251	0.001762	-1.07588	0.0187834	-1.38533	0.00436014	Bifunctional inhibitor/lipid-transfer protein/seed storage 2S albumin superfamily protein	Protease inhibitor/seed storage/LTP family	NA	AT4G12510.1
Glyma.17G140100	Chr17:11385105-11386025	-1.19113	0.150758	-1.02358	0.182496	-1.16638	0.0090278	-1.80272	0.00247339	Bifunctional inhibitor/lipid-transfer protein/seed storage 2S albumin superfamily protein	NA	NA	AT1G62500.1
Glyma.17G140200	Chr17:11394345-11395355	-1.25494	0.0364704	-2.1009	0.001762	-0.316528	0.634602	-1.67577	0.000737859	Bifunctional inhibitor/lipid-transfer protein/seed storage 2S albumin superfamily protein	Protease inhibitor/seed storage/LTP family	NA	AT2G45180.1
Glyma.17G140300	Chr17:11398377-11399165	-0.876055	0.231352	-1.55281	0.00789502	-1.07417	0.0360679	-1.37961	0.00566748	Bifunctional inhibitor/lipid-transfer protein/seed storage 2S albumin superfamily protein	Protease inhibitor/seed storage/LTP family	NA	AT2G45180.1
Glyma.17G143900	Chr17:11743518-11744967	-0.147518	0.966011	-1.33772	0.001762	0.442197	0.487896	0.0823202	0.887928	Integrase-type DNA-binding superfamily protein	AP2 domain	NA	AT2G44940.1
Glyma.17G145100	Chr17:11871043-11875385	-0.151481	0.956132	-1.30773	0.001762	-0.48298	0.310728	-0.214326	0.6491	nudix hydrolase homolog 8	NUDIX domain	Predicted_NUDIX_hydrolase_FGF-2_and_related_proteins	AT5G47240.1
Glyma.17G149400	Chr17:12389230-12394175	-0.100624	0.978276	-1.13846	0.0133534	-0.34284	0.577355	-0.890647	0.0320647	Histone H3 K4-specific methyltransferase SET7/9 family protein	MORN repeat	NA	AT4G17080.1
Glyma.17G154500	Chr17:13046429-13048869	0.26218	0.895218	-1.49863	0.001762	0.327936	0.541922	0.0603611	0.916466	plant intracellular ras group-related LRR 4	Leucine Rich Repeat	Ras_suppressor_protein_(contains_leucine-rich_repeats)	AT4G35470.1
Glyma.17G155900	Chr17:13234060-13236463	0.0887358	0.974416	-0.680586	0.15335	-0.314621	0.480379	-1.28279	0.000737859	basic helix-loop-helix (bHLH) DNA-binding superfamily protein	Helix-loop-helix DNA-binding domain	NA	AT4G37850.1
Glyma.17G156000	Chr17:13251018-13253638	-0.499895	0.711479	-0.638503	0.308203	-0.0974471	0.88396	-1.09193	0.00247339	basic helix-loop-helix (bHLH) DNA-binding superfamily protein	Helix-loop-helix DNA-binding domain	NA	AT4G37850.1
Glyma.17G156100	Chr17:13272608-13275810	-2.40052	0.158821	-2.19242	0.00568368	-0.0359425	1	-1.57849	0.0437278	basic helix-loop-helix (bHLH) DNA-binding superfamily protein	Helix-loop-helix DNA-binding domain	NA	AT4G37850.1
Glyma.17G158100	Chr17:13554132-13556242	-2.94593	0.0816927	-2.84391	0.0167244	-0.700355	0.422716	-1.28497	0.0286805	1-amino-cyclopropane-1-carboxylate synthase 8	Aminotransferase class I and II	1-aminocyclopropane-1-carboxylate_synthase,_and_related_proteins	AT4G37770.1
Glyma.17G160100	Chr17:13859305-13863085	0.178543	0.951329	-0.201485	0.865108	-1.0722	0.000934821	-1.49719	0.000737859	unknown protein; FUNCTIONS IN: molecular_function unknown; INVOLVED IN: N-terminal protein myristoylation; LOCATED IN: microtubule; BEST Arabidopsis thaliana protein match is: unknown protein (TAIR:AT5G62900.1); Has 1807 Blast hits to 1807 proteins in 277 species: Archae - 0; Bacteria - 0; Metazoa - 736; Fungi - 347; Plants - 385; Viruses - 0; Other Eukaryotes - 339 (source: NCBI BLink).	NA	NA	AT5G67620.1
Glyma.17G163200	Chr17:14529300-14533247	-0.828893	0.193888	-1.09603	0.0283446	-0.493501	0.320062	-0.724804	0.118159	root hair specific 19	Peroxidase	NA	AT5G67400.1
Glyma.17G173600	Chr17:17986534-17997528	0.518605	0.792949	-1.24024	0.0107455	2.63572	0.000934821	2.22399	0.000737859	alpha/beta-Hydrolases superfamily protein	Lipase (class 3)	Predicted_lipase	AT5G67050.1
Glyma.17G176700	Chr17:18815448-18816499	-1.3857	0.288378	-2.60483	0.0486352	-1.18015	0.0923133	0.138597	0.887169	unknown protein; FUNCTIONS IN: molecular_function unknown; INVOLVED IN: biological_process unknown; LOCATED IN: endomembrane system; EXPRESSED IN: root; Has 25 Blast hits to 25 proteins in 6 species: Archae - 0; Bacteria - 0; Metazoa - 0; Fungi - 0; Plants - 25; Viruses - 0; Other Eukaryotes - 0 (source: NCBI BLink).	NA	NA	AT2G23440.1
Glyma.17G205300	Chr17:33370564-33373187	-4.16481	0.410426	-2.23821	0.0150569	-0.102546	1	-0.105941	0.913695	gibberellin 3-oxidase 1	2OG-Fe(II) oxygenase superfamily	Iron/ascorbate_family_oxidoreductases	AT1G15550.1
Glyma.17G219200	Chr17:37082063-37085069	-1.39158	0.162776	-1.11062	0.0437916	2.17895	0.00444619	1.15156	0.00686341	Protein kinase superfamily protein	Protein tyrosine kinase	Serine/threonine_protein_kinase	AT2G05940.1
Glyma.17G223400	Chr17:37658587-37659782	-0.25706	0.893011	0.191666	0.850728	-0.86273	0.00562171	-1.22511	0.000737859	early nodulin-like protein 15	Plastocyanin-like domain	NA	AT4G31840.1
Glyma.17G230100	Chr17:38514543-38519070	-0.870669	0.152313	-0.951108	0.019057	-0.330554	0.451573	-1.03652	0.00297804	N-MYC downregulated-like 2	Ndr family	Differentiation-related_gene_1_protein_(NDR1_protein),_related_proteins	AT5G11790.1
Glyma.17G230600	Chr17:38566123-38570491	-1.25212	0.168204	-1.38259	0.0124868	0.451206	0.449664	-0.772444	0.132015	Protein phosphatase 2C family protein	Protein phosphatase 2C	Serine/threonine_protein_phosphatase	AT5G36250.1
Glyma.17G233700	Chr17:38925428-38926674	0.419243	0.748578	-1.05051	0.0141959	-0.812781	0.0267763	0.503566	0.274403	Uncharacterised conserved protein UCP031279	NA	NA	AT1G10140.1
Glyma.17G238200	Chr17:39357076-39359079	-1.26292	0.00909865	-1.29659	0.00448057	-0.365813	0.40728	-1.38815	0.000737859	N-terminal nucleophile aminohydrolases (Ntn hydrolases) superfamily protein	Asparaginase	Asparaginase	AT3G16150.1
Glyma.17G243000	Chr17:39889497-39891317	0.00182455	0.997207	-1.82274	0.0158308	0.326312	0.782146	-0.832732	0.190338	BRI1 kinase inhibitor 1	NA	NA	AT5G42750.1
Glyma.17G244500	Chr17:39986152-39989236	-1.09713	0.28955	-1.74739	0.00986827	-0.486403	0.476449	-1.1743	0.0374402	P-loop containing nucleoside triphosphate hydrolases superfamily protein	Sulfotransferase domain	NA	AT2G15730.1
Glyma.17G250800	Chr17:40558553-40564000	0.129018	0.968711	-1.39491	0.00789502	0.65877	0.1754	-0.363481	0.468133	Leucine-rich repeat protein kinase family protein	Protein tyrosine kinase; "Leucine Rich Repeat"	Serine/threonine_protein_kinase	AT2G16250.1
Glyma.17G251100	Chr17:40588511-40593556	-0.539004	0.537078	-0.922848	0.0175567	-0.904413	0.000934821	-1.13658	0.000737859	Major facilitator superfamily protein	Sugar (and other) transporter	Predicted_transporter_(major_facilitator_superfamily)	AT1G75220.1
Glyma.17G253200	Chr17:40739995-40740808	-0.704485	0.693689	-1.29827	0.0107455	-1.86645	0.0732496	-0.0770114	0.923999	basic leucine-zipper 44	bZIP transcription factor	NA	AT1G75390.1
Glyma.17G258500	Chr17:41260882-41263268	-1.01644	0.28849	-1.23577	0.0369467	-0.426246	0.538882	-1.04356	0.0374402	Pathogenesis-related thaumatin superfamily protein	Thaumatin family	NA	AT1G75800.1
Glyma.17G261300	Chr17:41495443-41496754	-0.42358	0.829399	-1.14555	0.0228139	0.199515	0.794013	0.351872	0.465901	unknown protein; FUNCTIONS IN: molecular_function unknown; INVOLVED IN: biological_process unknown; LOCATED IN: chloroplast; EXPRESSED IN: 16 plant structures; EXPRESSED DURING: 9 growth stages; BEST Arabidopsis thaliana protein match is: unknown protein (TAIR:AT1G76070.1); Has 46 Blast hits to 46 proteins in 12 species: Archae - 0; Bacteria - 0; Metazoa - 0; Fungi - 0; Plants - 46; Viruses - 0; …	NA	NA	AT1G20310.1
Glyma.18G001300	Chr18:131172-134840	-0.786455	0.358577	-1.05342	0.0399053	-0.373993	0.54595	-1.09729	0.014351	purple acid phosphatase 15	Calcineurin-like phosphoesterase	Purple_acid_phosphatase	AT3G07130.1
Glyma.18G004900	Chr18:384331-386910	0.131238	0.971395	-1.8448	0.001762	-0.204266	0.838814	-0.141867	0.798358	unknown protein; FUNCTIONS IN: molecular_function unknown; INVOLVED IN: biological_process unknown; EXPRESSED IN: 25 plant structures; EXPRESSED DURING: 15 growth stages; Has 44 Blast hits to 44 proteins in 12 species: Archae - 0; Bacteria - 0; Metazoa - 0; Fungi - 0; Plants - 44; Viruses - 0; Other Eukaryotes - 0 (source: NCBI BLink).	NA	NA	AT1G27290.2
Glyma.18G009300	Chr18:671858-677780	-0.5617	0.656667	-0.449645	0.570084	-0.661508	0.149261	-1.36801	0.000737859	DNA polymerase alpha 2	DNA polymerase alpha/epsilon subunit B; "DNA polymerase alpha subunit B N-terminal"	DNA_polymerase_alpha-primase_complex,_polymerase-associated_subunit_B	AT1G67630.1
Glyma.18G012200	Chr18:858068-860478	-1.62008	0.169648	-3.10509	0.0115846	1.87713	0.00245792	-0.807916	0.122399	Pectate lyase family protein	Pectate lyase	NA	AT1G67750.1
Glyma.18G016900	Chr18:1208596-1213644	-1.05829	0.0322013	-1.58048	0.001762	-0.70492	0.0309825	-0.662397	0.0630462	unknown protein; Has 30201 Blast hits to 17322 proteins in 780 species: Archae - 12; Bacteria - 1396; Metazoa - 17338; Fungi - 3422; Plants - 5037; Viruses - 0; Other Eukaryotes - 2996 (source: NCBI BLink).	NA	NA	AT4G39900.1
Glyma.18G018600	Chr18:1365144-1368075	0.610242	0.586411	-0.981221	0.0213214	-0.204975	0.724682	-1.10785	0.00136914	myo-inositol-1-phosphate synthase 2	Myo-inositol-1-phosphate synthase; "Myo-inositol-1-phosphate synthase"	Myo-inositol-1-phosphate_synthase	AT2G22240.1
Glyma.18G019600	Chr18:1442415-1452991	-0.675253	0.339496	-1.05736	0.00448057	-0.252796	0.622626	-0.769492	0.0376552	binding	C2 domain; "Armadillo/beta-catenin-like repeat"	NA	AT2G22125.1
Glyma.18G019900	Chr18:1467624-1473673	-0.617913	0.459915	-0.51185	0.37857	-0.887061	0.00675021	-1.01457	0.00136914	NAD(P)-binding Rossmann-fold superfamily protein	short chain dehydrogenase	1-Acyl_dihydroxyacetone_phosphate_reductase_and_related_dehydrogenases	AT5G10050.1
Glyma.18G021900	Chr18:1608453-1609953	-0.927023	0.699685	-0.472803	0.784742	-0.946148	0.247903	-1.26197	0.0471957	NA	NA	NA	NA
Glyma.18G022000	Chr18:1613171-1614273	-0.728049	0.2524	-0.633119	0.188963	-0.686668	0.0423117	-1.38929	0.000737859	Hypoxia-responsive family protein	Hypoxia induced protein conserved region	NA	AT3G05550.1
Glyma.18G022700	Chr18:1651214-1653524	-0.897946	0.483511	-3.08151	0.001762	-1.90067	0.0211874	-3.7863	0.000737859	senescence associated gene 20	Wound-induced protein WI12	NA	AT3G10985.1
Glyma.18G023300	Chr18:1693926-1700722	-0.0672853	0.984575	-0.497409	0.365507	-0.631283	0.0832949	-1.26354	0.000737859	biotin/lipoyl attachment domain-containing protein	Biotin-requiring enzyme	NA	AT3G56130.1
Glyma.18G023500	Chr18:1712010-1715223	-0.151439	0.968048	-0.023562	0.986805	-0.573717	0.274978	-1.32319	0.0114733	inflorescence meristem receptor-like kinase 2	Protein kinase domain; "Leucine rich repeat N-terminal domain"; "Leucine Rich Repeat"	Serine/threonine_protein_kinase	AT3G51740.1
Glyma.18G025200	Chr18:1867286-1867811	-8.18013	0.758199	-2.7727	0.001762	-2.47601	0.401222	-1.03247	0.0149623	Pollen Ole e 1 allergen and extensin family protein	Pollen proteins Ole e I like	NA	AT5G05500.1
Glyma.18G025700	Chr18:1911248-1912730	-1.0927	0.279059	-1.22143	0.0376023	-0.558428	0.29735	-1.28717	0.0048047	RING/U-box superfamily protein	Zinc finger, C3HC4 type (RING finger)	NA	AT3G11110.1
Glyma.18G026500	Chr18:1968642-1972655	1.16291	0.462845	-3.01449	0.0421881	0.400231	1	-1.31149	1	2-oxoglutarate (2OG) and Fe(II)-dependent oxygenase superfamily protein	2OG-Fe(II) oxygenase superfamily	Iron/ascorbate_family_oxidoreductases	AT5G05600.1
Glyma.18G037800	Chr18:3014772-3020189	-0.224252	0.956132	0.0553719	0.973981	-0.857978	0.1101	-1.06232	0.0318306	FIZZY-related 3	WD domain, G-beta repeat	Anaphase_promoting_complex,_Cdc20,_Cdh1,_and_Ama1_subunits	AT5G13840.2
Glyma.18G038400	Chr18:3094062-3096224	-1.17351	0.182371	-1.37496	0.0150569	-0.653634	0.225223	-1.09359	0.0324933	Calcium-dependent lipid-binding (CaLB domain) family protein	C2 domain	Predicted_Ca2+-dependent_phospholipid-binding_protein	AT3G55470.2
Glyma.18G039200	Chr18:3182660-3184500	-0.682621	0.805388	-1.8879	0.0088962	1.77586	0.0234622	0.470974	0.417976	RHD SIX-LIKE 1	Helix-loop-helix DNA-binding domain	NA	AT5G37800.1
Glyma.18G040600	Chr18:3345360-3349093	0.433983	0.897784	-0.0218872	0.9933	-0.742329	0.36778	-1.82521	0.0405509	O-Glycosyl hydrolases family 17 protein	X8 domain; "Glycosyl hydrolases family 17"	NA	AT1G66250.1
Glyma.18G042200	Chr18:3557366-3561306	-0.84497	0.197841	-1.25136	0.001762	-0.165897	0.765873	-0.650441	0.0771764	transmembrane kinase 1	Leucine Rich Repeat; "Protein kinase domain"; "Leucine rich repeat N-terminal domain"	Serine/threonine_protein_kinase	AT1G66150.1
Glyma.18G048800	Chr18:4200350-4203169	-0.166098	0.957105	-0.0960978	0.944323	-0.727373	0.0723885	-1.00327	0.00902028	Protein of unknown function (DUF607)	Protein of unknown function, DUF607	Uncharacterized_conserved_protein	AT1G09575.1
Glyma.18G049200	Chr18:4232693-4235086	0.226628	0.954866	-0.0272113	0.986899	-0.415237	0.545071	-1.40358	0.0158775	Ribosomal protein L17 family protein	Ribosomal protein L17	Mitochondrial/chloroplast_ribosomal_protein_L17	AT3G54210.1
Glyma.18G050300	Chr18:4342840-4347223	-0.926308	0.232074	-0.932362	0.0742938	-0.0301431	0.966991	-1.31621	0.00436014	RNA-binding KH domain-containing protein	KH domain	RNA-binding_protein_Sam68_and_related_KH_domain_proteins	AT2G38610.2
Glyma.18G051100	Chr18:4423451-4428285	-0.411657	0.83984	-0.661591	0.275239	-0.565149	0.201349	-1.22482	0.00136914	Leucine-rich repeat protein kinase family protein	Protein kinase domain; "Leucine rich repeat N-terminal domain"; "Leucine Rich Repeat"	Serine/threonine_protein_kinase	AT5G58300.2
Glyma.18G052400	Chr18:4526826-4529546	-0.920697	0.351821	-1.66911	0.00321908	0.252124	0.763082	0.00786765	0.991836	cytochrome P450, family 716, subfamily A, polypeptide 1	Cytochrome P450	Cytochrome_P450_CYP4/CYP19/CYP26_subfamilies	AT5G36110.1
Glyma.18G058000	Chr18:5113970-5115020	-1.40072	0.196827	-2.09779	0.0088962	-0.308635	0.743163	-0.219088	0.747593	Lateral organ boundaries (LOB) domain family protein	Protein of unknown function DUF260	NA	AT2G30130.1
Glyma.18G061100	Chr18:5539338-5544439	0.572176	0.600558	-1.38955	0.001762	0.527629	0.164887	-0.736433	0.0468228	glutamine-dependent asparagine synthase 1	Asparagine synthase	Asparagine_synthase_(glutamine-hydrolyzing)	AT3G47340.1
Glyma.18G071700	Chr18:6730105-6734169	-1.01621	0.470075	-1.76551	0.0167244	0.37915	0.670895	-0.03997	0.961421	amino acid permease 7	Transmembrane amino acid transporter protein	Amino_acid_transporters	AT5G23810.1
Glyma.18G072700	Chr18:6857687-6859994	-0.10302	0.970125	-0.438746	0.506102	-0.52442	0.162517	-1.12576	0.000737859	RNA-binding KH domain-containing protein	KH domain	Predicted_RNA-binding_protein_Pno1p_interacting_with_Nob1p_and_involved_in_26S_proteasome_assembly	AT3G13230.1
Glyma.18G077000	Chr18:7308149-7308773	-0.567234	0.72293	0.0260949	0.9854	-1.0915	0.0144393	-1.61579	0.000737859	NA	NA	NA	NA
Glyma.18G078600	Chr18:7537284-7540642	0.280926	0.930327	-0.205132	0.902325	-0.934424	0.15061	-1.35854	0.0309295	zinc transporter 11 precursor	ZIP Zinc transporter	Fe2+/Zn2+_regulated_transporter	AT1G55910.1
Glyma.18G082200	Chr18:7996829-8000219	-0.147636	0.97769	-1.61219	0.00686619	0.501462	0.557675	-1.04254	0.0579602	NB-ARC domain-containing disease resistance protein	NB-ARC domain	Apoptotic_ATPase	AT3G07040.1
Glyma.18G082400	Chr18:8061134-8063909	-1.15098	0.138653	-2.40094	0.001762	0.686232	0.174631	-1.36194	0.00436014	NB-ARC domain-containing disease resistance protein	NB-ARC domain	Apoptotic_ATPase	AT3G07040.1
Glyma.18G085500	Chr18:8439497-8446212	-2.94339	0.116676	-2.09514	0.0205101	0.102115	1	-2.62254	1	PLC-like phosphodiesterase family protein	Glycerophosphoryl diester phosphodiesterase family	Glycerophosphoryl_diester_phosphodiesterase	AT4G26690.1
Glyma.18G086200	Chr18:8527907-8532162	-0.550471	0.568	-1.31517	0.001762	0.239201	0.648209	-0.0668824	0.901749	NB-ARC domain-containing disease resistance protein	NB-ARC domain	NA	AT1G59780.1
Glyma.18G091700	Chr18:9183995-9184634	0	1	-1.79913	0.0250121	0	1	-0.0648625	0.930233	NA	NA	NA	NA
Glyma.18G091800	Chr18:9188321-9191318	0	1	-1.09166	0.00789502	0	1	-0.684282	0.0581674	NA	NA	NA	NA
Glyma.18G099700	Chr18:10459969-10464888	-0.934899	0.501497	-0.762107	0.386041	-0.994825	0.188942	-1.48891	0.0475889	Major facilitator superfamily protein	BT1 family	NA	AT5G54860.1
Glyma.18G103500	Chr18:11234540-11236613	-0.747785	0.23402	-1.12358	0.00321908	-0.200429	0.718245	-0.788158	0.0385397	spermidine hydroxycinnamoyl transferase	Transferase family	NA	AT2G19070.1
Glyma.18G105100	Chr18:11680804-11684730	-1.75574	0.0729206	-1.88868	0.001762	0.706968	0.346745	-0.128101	0.836698	NB-ARC domain-containing disease resistance protein	NB-ARC domain	Apoptotic_ATPase	AT3G07040.1
Glyma.18G107200	Chr18:12059921-12060860	-0.991067	0.169648	-1.74624	0.001762	-1.18394	0.00732005	-1.05782	0.0083207	Plant basic secretory protein (BSP) family protein	Peptidase of plants and bacteria	NA	AT2G42900.1
Glyma.18G108700	Chr18:12477980-12481016	-0.733686	0.55363	-0.299912	0.776286	-0.508184	0.371409	-1.02172	0.0218539	alpha/beta-Hydrolases superfamily protein	NA	NA	AT5G50890.1
Glyma.18G116300	Chr18:14228751-14233017	0.370088	0.872552	0.0961723	0.9459	-0.325827	0.609595	-1.22081	0.00797108	polyamine oxidase 2	Flavin containing amine oxidoreductase	Amine_oxidase	AT2G43020.1
Glyma.18G119200	Chr18:14750293-14752073	-0.73214	0.665938	-2.76645	0.0742938	-0.617733	0.240608	-1.88642	0.000737859	NA	NA	NA	NA
Glyma.18G123100	Chr18:15786605-15787915	-0.76812	0.704422	-2.63959	0.0320465	-0.709612	0.286254	-0.950393	0.104646	basic helix-loop-helix (bHLH) DNA-binding superfamily protein	Helix-loop-helix DNA-binding domain	NA	AT1G26945.1
Glyma.18G127500	Chr18:17096118-17098853	-0.781503	0.175217	-1.09258	0.00321908	-0.216136	0.660337	-0.195964	0.665706	DNAJ heat shock family protein	DnaJ domain; "DnaJ C terminal domain"	Molecular_chaperone_(DnaJ_superfamily)	AT1G59725.1
Glyma.18G130900	Chr18:18236122-18237517	0.0711827	0.985543	-1.60665	0.001762	-1.30451	0.000934821	-0.929511	0.0437278	response regulator 3	Response regulator receiver domain	NA	AT1G59940.1
Glyma.18G137000	Chr18:20115471-20116791	-0.985874	0.417239	-1.48604	0.0283446	0.780552	0.225909	0.442314	0.491996	unknown protein; BEST Arabidopsis thaliana protein match is: unknown protein (TAIR:AT1G23840.1); Has 47 Blast hits to 40 proteins in 5 species: Archae - 0; Bacteria - 0; Metazoa - 0; Fungi - 0; Plants - 47; Viruses - 0; Other Eukaryotes - 0 (source: NCBI BLink).	NA	NA	AT1G23850.1
Glyma.18G139900	Chr18:21123200-21129260	-1.34662	0.186161	-2.59329	0.00448057	-0.523202	0.528218	-0.134144	1	Pectin lyase-like superfamily protein	Glycosyl hydrolases family 28	NA	AT1G60590.1
Glyma.18G143700	Chr18:23063130-23078420	-0.88977	0.231779	-1.22319	0.00986827	-0.421423	0.430089	-2.27871	0.000737859	MATE efflux family protein	MatE	Uncharacterized_membrane_protein,_predicted_efflux_pump	AT3G26590.1
Glyma.18G145200	Chr18:23614103-23615002	-1.19202	0.0996209	-1.28672	0.0124868	-1.03982	0.00172635	-0.625574	0.174337	NA	NA	NA	NA
Glyma.18G152400	Chr18:28969551-28971690	-0.642095	0.366773	-1.37815	0.001762	-0.406427	0.323103	-0.0753476	0.88808	Bifunctional inhibitor/lipid-transfer protein/seed storage 2S albumin superfamily protein	Protease inhibitor/seed storage/LTP family	NA	AT5G48490.1
Glyma.18G153800	Chr18:30509507-30511057	-0.066557	0.991305	0.189199	0.939747	-0.315174	0.705676	-1.66854	0.018778	hydroxyproline-rich glycoprotein family protein	NA	NA	AT5G65660.1
Glyma.18G173300	Chr18:41077599-41080712	-3.66627	0.0504723	-2.64687	0.001762	-1.3527	0.0832949	0.11955	0.86848	unknown protein; Has 25 Blast hits to 25 proteins in 12 species: Archae - 0; Bacteria - 8; Metazoa - 2; Fungi - 0; Plants - 15; Viruses - 0; Other Eukaryotes - 0 (source: NCBI BLink).	NA	NA	AT3G24750.1
Glyma.18G180900	Chr18:43493298-43499243	-0.0518085	0.991305	-0.141419	0.930344	-0.523951	0.315077	-1.31634	0.00297804	ATP binding microtubule motor family protein	Helix-hairpin-helix motif; "Kinesin motor domain"	NA	AT5G02370.1
Glyma.18G184000	Chr18:44321856-44323268	-0.69855	0.887668	-2.5464	0.0283446	-2.81712	1	0.130078	0.898497	unknown protein; FUNCTIONS IN: molecular_function unknown; INVOLVED IN: biological_process unknown; LOCATED IN: chloroplast thylakoid membrane; EXPRESSED IN: 23 plant structures; EXPRESSED DURING: 13 growth stages; Has 121 Blast hits to 121 proteins in 17 species: Archae - 0; Bacteria - 0; Metazoa - 0; Fungi - 0; Plants - 121; Viruses - 0; Other Eukaryotes - 0 (source: NCBI BLink).	NA	NA	AT5G02160.1
Glyma.18G184800	Chr18:44469989-44478649	-0.671935	0.570556	-0.450773	0.69101	-0.0655322	0.933655	-1.109	0.0226482	2-oxoglutarate (2OG) and Fe(II)-dependent oxygenase superfamily protein	2OG-Fe(II) oxygenase superfamily	Iron/ascorbate_family_oxidoreductases	AT3G21420.1
Glyma.18G191800	Chr18:46262934-46264077	0.2361	0.897784	-1.17833	0.001762	0.0578794	0.932183	1.46181	0.000737859	Bifunctional inhibitor/lipid-transfer protein/seed storage 2S albumin superfamily protein	Protease inhibitor/seed storage/LTP family	NA	AT5G55410.1
Glyma.18G193200	Chr18:46559986-46565879	-5.08594	0.677915	-1.65703	0.0481871	-5.29374	0.53407	-1.59204	0.0281994	laccase 7	Multicopper oxidase; "Multicopper oxidase"; "Multicopper oxidase"	Multicopper_oxidases	AT3G09220.1
Glyma.18G193400	Chr18:46622867-46628926	-1.25676	0.0151986	-2.10862	0.001762	2.24809	0.000934821	0.317916	0.460928	Laccase/Diphenol oxidase family protein	Multicopper oxidase; "Multicopper oxidase"; "Multicopper oxidase"	Multicopper_oxidases	AT5G01050.1
Glyma.18G193700	Chr18:46672106-46675595	-0.78895	0.517467	-0.845669	0.204846	-0.735819	0.193092	-1.49858	0.00297804	unknown protein; FUNCTIONS IN: molecular_function unknown; INVOLVED IN: biological_process unknown; LOCATED IN: cellular_component unknown; BEST Arabidopsis thaliana protein match is: unknown protein (TAIR:AT3G54060.2); Has 30201 Blast hits to 17322 proteins in 780 species: Archae - 12; Bacteria - 1396; Metazoa - 17338; Fungi - 3422; Plants - 5037; Viruses - 0; Other Eukaryotes - 2996 (source: NC…	NA	NA	AT2G37960.2
Glyma.18G195400	Chr18:46956850-46961532	-0.352082	0.868127	-2.2348	0.001762	-0.503753	0.357944	-1.0651	0.0182023	plant uncoupling mitochondrial protein 1	Mitochondrial carrier protein	Mitochondrial_fatty_acid_anion_carrier_protein/Uncoupling_protein	AT3G54110.1
Glyma.18G198300	Chr18:47598383-47601202	-0.249032	0.951277	-1.2306	0.0454694	3.56137	0.000934821	3.33398	0.000737859	plasma membrane intrinsic protein 1;4	Major intrinsic protein	Aquaporin_(major_intrinsic_protein_family)	AT4G00430.1
Glyma.18G201100	Chr18:48076173-48080402	-0.883803	0.095079	-1.47626	0.001762	-0.904966	0.00562171	-0.974207	0.00566748	SGNH hydrolase-type esterase superfamily protein	GDSL-like Lipase/Acylhydrolase	Isoamyl_acetate-hydrolyzing_esterase	AT3G11210.1
Glyma.18G204900	Chr18:48839006-48841342	-1.78627	0.0364704	-2.36584	0.001762	-0.196891	0.832655	-0.643319	0.244086	myb-like HTH transcriptional regulator family protein	Myb-like DNA-binding domain	NA	AT2G38300.1
Glyma.18G205400	Chr18:48913285-48914761	-0.395069	0.897246	-0.507692	0.57687	-0.84281	0.361289	-1.2503	0.0395838	NA	NA	NA	NA
Glyma.18G206000	Chr18:48972349-48976819	-0.947596	0.197273	-1.27027	0.0150569	0.0184852	0.980879	0.728321	0.1003	PYR1-like 4	Polyketide cyclase / dehydrase and lipid transport	NA	AT2G38310.1
Glyma.18G207300	Chr18:49099849-49101963	0.0205235	0.994734	0.198058	0.846699	-0.908731	0.00444619	-1.25467	0.000737859	Tautomerase/MIF superfamily protein	Macrophage migration inhibitory factor (MIF)	Macrophage_migration_inhibitory_factor	AT5G01650.2
Glyma.18G208300	Chr18:49309877-49311755	-0.361244	0.855228	-1.19924	0.00789502	-0.0826206	0.919325	-0.637661	0.176304	UDP-glucosyl transferase 73B5	UDP-glucoronosyl and UDP-glucosyl transferase	UDP-glucuronosyl_and_UDP-glucosyl_transferase	AT2G15480.2
Glyma.18G210500	Chr18:49642347-49649886	-0.233564	0.9014	-2.95452	0.001762	-1.08488	0.0215619	1.01651	0.00797108	PYRIMIDINE 4	Aminotransferase class-III	Alanine-glyoxylate_aminotransferase_AGT2	AT3G08860.1
Glyma.18G213000	Chr18:49975750-49976985	-0.0241726	0.99612	0.0625205	0.971283	-0.825149	0.144511	-1.94833	0.00344809	unknown protein; Has 66 Blast hits to 66 proteins in 27 species: Archae - 0; Bacteria - 2; Metazoa - 18; Fungi - 7; Plants - 29; Viruses - 0; Other Eukaryotes - 10 (source: NCBI BLink).	NA	NA	AT5G01910.1
Glyma.18G214100	Chr18:50103705-50105570	-0.721233	0.745031	-0.424672	0.761849	-0.628877	0.469222	-1.57316	0.025764	NA	NA	NA	NA
Glyma.18G215900	Chr18:50295561-50300258	-0.0936722	0.98527	-0.806495	0.208997	-0.997904	0.099903	-1.26265	0.0173624	thioredoxin H-type 9	Thioredoxin	Thioredoxin	AT3G08710.2
Glyma.18G222200	Chr18:50923595-50925562	-0.297775	0.864412	-0.189572	0.846798	-0.947876	0.00172635	-1.1839	0.000737859	FASCICLIN-like arabinogalactan protein 8	Fasciclin domain	NA	AT2G45470.1
Glyma.18G228100	Chr18:51724378-51728152	-1.6382	0.103431	-1.6261	0.0150569	0.0813336	0.944644	0.632637	0.331241	UDP-galactose transporter 2	UAA transporter family	UDP-galactose_transporter_related_protein	AT4G23010.1
Glyma.18G235600	Chr18:52408480-52409496	-1.02841	0.185661	-1.26163	0.0107455	0.416976	0.491205	0.0517698	0.938499	brassinosteroid-responsive RING-H2	Zinc finger, C3HC4 type (RING finger)	NA	AT3G61460.1
Glyma.18G239600	Chr18:52837346-52840571	-0.535579	0.850763	-2.04764	0.0115846	-0.147683	0.854556	-0.94542	0.129153	wall associated kinase-like 2	LysM domain; "Protein kinase domain"	Serine/threonine_protein_kinase	AT1G16130.1
Glyma.18G239900	Chr18:52858637-52865263	-0.661805	0.576535	-0.942742	0.110853	-0.777505	0.0552024	-1.2232	0.000737859	cytochrome P450, family 97, subfamily A, polypeptide 3	Cytochrome P450	Cytochrome_P450_CYP4/CYP19/CYP26_subfamilies	AT1G31800.1
Glyma.18G240900	Chr18:52946563-52950484	-0.522113	0.583725	-1.32663	0.001762	-1.36072	0.000934821	-1.38843	0.000737859	Cystathionine beta-synthase (CBS) family protein	CBS domain	5'-AMP-activated_protein_kinase,_gamma_subunit	AT1G65320.1
Glyma.18G241700	Chr18:53019110-53021001	0.606353	0.567642	-1.45152	0.0302969	-0.426148	0.579818	0.271209	0.702519	photosystem I subunit l	Photosystem I reaction centre subunit XI	NA	AT4G12800.1
Glyma.18G242500	Chr18:53080278-53085055	-0.771948	0.241506	-1.53214	0.001762	-1.62245	0.000934821	-1.93428	0.000737859	ARM repeat superfamily protein	eIF4-gamma/eIF5/eIF2-epsilon	Predicted_translation_factor,_contains_W2_domain	AT5G36230.1
Glyma.18G242900	Chr18:53113340-53119592	-0.483524	0.781697	-1.04424	0.123956	-0.324119	0.618622	-1.30765	0.0462208	serine carboxypeptidase-like 20	Serine carboxypeptidase	Serine_carboxypeptidases_(lysosomal_cathepsin_A)	AT4G12910.1
Glyma.18G243500	Chr18:53162329-53167391	-0.283384	0.876403	-0.669306	0.15756	-0.447495	0.257132	-1.00214	0.00193389	chloroplastic acetylcoenzyme A carboxylase 1	Biotin-requiring enzyme	NA	AT5G16390.1
[truncated: 181 more rows]
