# Supplementary material for: Comparative Transcriptome Analysis of Two Contrasting Soybean Varieties in Response to Aluminum Toxicity
Source: Int J Mol Sci. 2020 Jun 17;21(12):4316. doi: 10.3390/ijms21124316 (PMC7352676; doi:10.3390/ijms21124316)
Supplement: Supplementary file 1 [file ijms-21-04316-s001.zip › Supplementary Materials 2020June13/Table S8.xls]

## Sheet: Sheet1
Supplementary Table S8: Differently expressed genes in M-up-high list
Gene	Physical Position (chr:bp)	P6hAl/P6hCK		M6hAl/M6hCK		P12hAl/P12hCK		M12hAl/M12hCK		M6hAl/P6hAl		M6hCK/P6hCK		M12hAl/P12hAl		M12hCK/P12hCK		Annotation	PFAM_Descriptions	KOG_Desctiptions	Top Arabidopsis (TAIR10) BLASTP Hit (4)
		log2FC	FDR	log2FC	FDR	log2FC	FDR	log2FC	FDR	log2FC	FDR	log2FC	FDR	log2FC	FDR	log2FC	FDR
Glyma.01G020800	Chr01:2092160-2100211	-0.270554	1	-1.94401	0.001762	1.59343	1	1.03285	0.0336351	2.72186	0.00534585	4.40807	0.00360589	4.04572	0.00120205	4.61198	0.025774	Rhamnogalacturonate lyase family protein	Rhamnogalacturonate lyase family	NA	AT2G22620.1
Glyma.01G024000	Chr01:2455766-2457198	0.287421	0.869497	1.44957	0.001762	1.53492	0.000934821	2.63389	0.000737859	2.08286	0.00117256	0.942884	0.114619	1.22892	0.00120205	0.140562	0.891629	uncoupling protein 5	Mitochondrial carrier protein	Mitochondrial_oxoglutarate/malate_carrier_proteins	AT2G22500.1
Glyma.01G032300	Chr01:3396703-3399050	-0.0385575	0.994426	1.77962	0.001762	2.67985	0.000934821	4.90131	0.000737859	1.66718	0.00383437	-0.151299	0.991539	1.63913	0.00120205	-0.583968	0.603794	NA	NA	NA	NA
Glyma.01G079900	Chr01:21711572-21713010	0.322749	1	0.616114	0.639516	0.451289	1	1.87948	0.0121437	2.102	0.0245067	1.83148	1	2.72263	0.0199519	1.30268	1	C2H2-like zinc finger protein	NA	NA	AT3G60580.1
Glyma.01G082000	Chr01:23857596-23861023	0.050522	0.993221	0.227445	0.879817	2.33841	0.129684	2.15501	0.000737859	1.54195	0.0249293	1.36985	0.23843	2.56765	0.00120205	2.75264	0.16306	DNA glycosylase superfamily protein	Methyladenine glycosylase	NA	AT1G13635.2
Glyma.01G083000	Chr01:24167138-24169616	0.726617	0.693689	2.32145	0.001762	3.35057	0.000934821	4.80608	0.000737859	2.72151	0.00117256	1.1382	0.312742	1.74747	0.00120205	0.294895	0.834234	Regulator of Vps4 activity in the MVB pathway protein	Regulator of Vps4 activity in the MVB pathway	Spindle_pole_body_protein	AT1G13340.1
Glyma.01G090400	Chr01:27318223-27319456	0.950129	0.543715	1.16914	0.057829	2.39335	0.000934821	3.50214	0.000737859	1.10516	0.030108	0.886103	0.607949	1.87805	0.00120205	0.764362	0.35651	inflorescence deficient in abscission (IDA)-like 1	NA	NA	AT3G25655.1
Glyma.01G098200	Chr01:32659837-32662016	0.946737	0.745184	2.45686	0.001762	5.16504	0.00732005	7.00814	0.000737859	2.7368	0.00117256	1.20968	0.591995	3.35909	0.00120205	1.53553	0.33367	NA	NA	NA	NA
Glyma.01G098300	Chr01:32700541-32702711	-0.762883	0.83803	1.83027	0.0289484	4.39052	0.00172635	6.49498	0.000737859	3.03335	0.00117256	0.437843	0.966181	3.02813	0.00120205	0.939687	0.599597	NA	NA	NA	NA
Glyma.01G105300	Chr01:35568133-35568860	0.561708	0.74944	1.4872	0.001762	0.300211	0.660198	2.14929	0.000737859	1.95629	0.00117256	1.03926	0.257019	2.74984	0.00120205	0.907218	0.086262	unknown protein; FUNCTIONS IN: molecular_function unknown; INVOLVED IN: biological_process unknown; LOCATED IN: endomembrane system; EXPRESSED IN: root; Has 31 Blast hits to 31 proteins in 9 species: Archae - 0; Bacteria - 0; Metazoa - 0; Fungi - 0; Plants - 31; Viruses - 0; Other Eukaryotes - 0 (source: NCBI BLink).	NA	NA	AT3G09280.1
Glyma.01G124500	Chr01:42969803-42973300	-0.327332	0.952358	0.5807	0.60725	0.315312	0.822686	1.65575	0.00136914	1.76457	0.0178672	0.867438	0.684241	3.00684	0.00120205	1.66472	0.0879446	ferretin 1	Ferritin-like domain	Ferritin	AT5G01600.1
Glyma.01G146500	Chr01:48176045-48177895	0.30633	0.912704	0.752257	0.190868	1.78491	0.000934821	3.14695	0.000737859	1.19531	0.0030332	0.754527	0.536248	1.71814	0.00120205	0.361988	0.738898	RING/U-box superfamily protein	Zinc finger, C3HC4 type (RING finger)	NA	AT4G28890.1
Glyma.01G212100	Chr01:54366071-54367448	0.301888	0.952848	1.28124	0.063385	1.99802	0.000934821	3.56662	0.000737859	1.47591	0.0245067	0.522608	1	1.96936	0.00120205	0.406984	0.763647	Protein of unknown function (DUF1442)	Protein of unknown function (DUF1442)	NA	AT3G60780.1
Glyma.01G214800	Chr01:54571550-54578286	0.279212	0.93729	0.353344	0.705097	0.544554	0.536501	2.23539	0.000737859	1.24556	0.00867178	1.18203	0.171275	2.79674	0.00120205	1.1017	0.17898	KNOTTED-like homeobox of Arabidopsis thaliana 7	KNOX2 domain ; "Homeobox domain"; "KNOX1 domain "; "ELK domain "	Transcription_factor_MEIS1_and_related_HOX_domain_proteins	AT1G62990.1
Glyma.02G005300	Chr02:583828-591684	1.88871	1	3.83965	1	4.89616	1	5.1082	0.0405509	3.04918	0.0430417	1.12205	1	1.49095	0.00906249	1.29125	1	Regulator of chromosome condensation (RCC1) family with FYVE zinc finger domain	Regulator of chromosome condensation (RCC1) repeat; "FYVE zinc finger"; "Transcription factor regulating root and shoot growth via Pin3"	Uncharacterized_conserved_protein,_contains_RCC1_domain	AT3G23270.1
Glyma.02G006200	Chr02:669866-671087	1.07101	1	0	0.001762	0	0.000934821	5.40024	0.0331755	2.94474	0.0400639	0	1	1.39201	0.0245744	0	1	ethylene response factor 1	AP2 domain	NA	AT3G23240.1
Glyma.02G021400	Chr02:1900378-1903175	0.42117	0.795487	1.86457	0.001762	1.40177	0.000934821	2.13536	0.000737859	1.11154	0.00117256	-0.325327	0.926216	1.08966	0.00120205	0.359558	0.636993	SPFH/Band 7/PHB domain-containing membrane-associated protein family	SPFH domain / Band 7 family	Prohibitins_and_stomatins_of_the_PID_superfamily	AT5G62740.1
Glyma.02G035200	Chr02:3264239-3265610	-0.458453	0.8235	1.70627	0.001762	1.08864	0.000934821	2.64175	0.000737859	1.77741	0.00117256	-0.362554	1	1.10639	0.00120205	-0.435374	0.556821	Protein of unknown function (DUF1645)	Protein of unknown function (DUF1645)	NA	AT1G70420.1
Glyma.02G037600	Chr02:3511548-3517106	-1.54978	0.208194	-0.413492	0.730089	0.328288	0.749218	1.15149	0.025764	1.43229	0.0474453	0.313698	0.961728	1.57067	0.012889	0.748644	0.47297	tryptophan aminotransferase of Arabidopsis 1	Allinase	NA	AT1G70560.1
Glyma.02G053600	Chr02:4889653-4892206	0.987954	0.61768	4.97482	0.0107455	6.09462	0.00502859	8.80212	0.00524623	2.2277	0.00117256	-1.73412	1	2.02339	0.00120205	-0.682115	1	cytochrome BC1 synthesis	ATPase family associated with various cellular activities (AAA)	AAA+-type_ATPase	AT3G50930.1
Glyma.02G060900	Chr02:5530723-5531639	-0.610308	1	1.33465	0.0717071	-0.801555	0.548325	2.90124	0.000737859	3.10067	0.00461774	1.21339	0.560093	2.76807	0.0117063	-0.925612	0.578947	unknown protein; FUNCTIONS IN: molecular_function unknown; INVOLVED IN: N-terminal protein myristoylation; LOCATED IN: cellular_component unknown; EXPRESSED IN: 7 plant structures; EXPRESSED DURING: petal differentiation and expansion stage; BEST Arabidopsis thaliana protein match is: unknown protein (TAIR:AT4G37240.1); Has 243 Blast hits to 243 proteins in 15 species: Archae - 0; Bacteria - 0; M…	NA	NA	AT2G23690.1
Glyma.02G070600	Chr02:6217489-6219708	-0.497701	0.693689	0.336966	0.672469	1.23115	0.000934821	2.96784	0.000737859	1.02046	0.00213657	0.192858	0.976737	2.13495	0.00120205	0.401186	0.526079	Arabidopsis NAC domain containing protein 87	No apical meristem (NAM) protein	NA	AT5G18270.1
Glyma.02G094500	Chr02:8467739-8468598	0.23874	0.948591	1.80515	0.001762	2.36523	0.000934821	3.80372	0.000737859	1.6129	0.00117256	0.0635812	0.993279	1.34724	0.00120205	-0.08494	0.966093	C2H2-type zinc finger family protein	NA	NA	AT2G28710.1
Glyma.02G111900	Chr02:10844353-10850876	-0.240215	0.943608	1.0634	0.00568368	-0.119698	0.903207	0.365839	0.415719	2.93778	0.00117256	1.64121	0.0064906	2.15633	0.00120205	1.67134	0.00213762	Protein of unknown function (DUF1336)	Protein of unknown function (DUF1336)	NA	AT1G13970.1
Glyma.02G123800	Chr02:12367926-12371353	-0.00875634	0.997207	-0.048609	0.975725	1.66318	1	1.33424	0.0202613	2.02542	0.0030332	2.0673	0.0341611	2.51345	0.00120205	2.8531	0.0987486	DNA glycosylase superfamily protein	Methyladenine glycosylase	NA	AT1G13635.2
Glyma.02G151700	Chr02:15592587-15594507	-2.55464	0.00526016	-0.435512	0.543719	2.34795	0.000934821	2.51792	0.000737859	4.43101	0.00117256	2.32982	0.00360589	2.73337	0.00120205	2.57516	0.00213762	Peroxidase superfamily protein	Peroxidase	NA	AT1G05260.1
Glyma.02G167600	Chr02:25789177-25791510	-0.0995079	0.977889	0.665343	0.176984	1.65437	0.000934821	2.201	0.000737859	1.67927	0.00117256	0.933427	0.204244	1.43148	0.00120205	0.884883	0.067611	ubiquitin-specific protease 12	MATH domain	NA	AT5G06600.3
Glyma.02G200500	Chr02:38400033-38402766	-0.839688	1	0.709193	0.490308	-0.324156	1	1.64499	0.0152517	2.0203	0.0116362	0.491561	1	2.64374	0.00635112	0.675872	1	AP2/B3-like transcriptional factor family protein	B3 DNA binding domain	NA	AT5G06250.2
Glyma.02G205800	Chr02:39076969-39082328	0.230997	0.953152	0.314942	0.721396	1.90626	0.0254105	2.17942	0.000737859	1.50751	0.00117256	1.44719	0.0534594	2.67328	0.00120205	2.39981	0.00969024	Cellulose synthase family protein	Cellulose synthase	NA	AT5G17420.1
Glyma.02G210300	Chr02:39541303-39543047	-0.692927	0.592344	-0.265642	0.789033	0.926635	0.0523237	1.38009	0.000737859	1.43601	0.00117256	1.02295	0.192025	1.41664	0.00120205	0.967705	0.0670275	unknown protein; FUNCTIONS IN: molecular_function unknown; INVOLVED IN: biological_process unknown; LOCATED IN: mitochondrion; EXPRESSED IN: 7 plant structures; EXPRESSED DURING: 4 anthesis, C globular stage, petal differentiation and expansion stage; Has 106 Blast hits to 103 proteins in 21 species: Archae - 0; Bacteria - 5; Metazoa - 0; Fungi - 4; Plants - 87; Viruses - 0; Other Eukaryotes - 10…	NA	NA	AT2G14095.1
Glyma.02G228300	Chr02:41567091-41568597	0.326246	1	0.830618	0.257729	1.10083	0.136512	1.90739	0.000737859	1.56465	0.016937	1.08602	1	1.59259	0.00314427	0.801143	1	mitogen-activated protein kinase kinase kinase 14	Protein kinase domain	MEKK_and_related_serine/threonine_protein_kinases	AT2G30040.1
Glyma.02G243300	Chr02:43137147-43137878	3.06542	0.397184	4.69802	0.118755	3.87775	0.00316526	6.43166	0.00724298	1.72097	0.00604859	0.110743	1	1.67263	0.00120205	-0.884076	0.722093	NA	NA	NA	NA
Glyma.02G261600	Chr02:44758968-44763198	0.857502	0.738517	0.199522	0.88731	0.0742858	1	1.40935	0.00724298	1.94065	0.0030332	2.61971	0.0133661	4.16605	0.00120205	2.83114	0.0489377	laccase 5	Multicopper oxidase; "Multicopper oxidase"; "Multicopper oxidase"	Multicopper_oxidases	AT2G40370.1
Glyma.02G287300	Chr02:46767523-46769624	-1.45244	0.347964	-0.0159874	0.992718	0.647358	0.538846	2.07229	0.000737859	2.84865	0.00117256	1.42676	0.140005	2.57284	0.00120205	1.15835	0.277499	cytochrome P450, family 718	Cytochrome P450	Cytochrome_P450_CYP4/CYP19/CYP26_subfamilies	AT2G42850.1
Glyma.02G292800	Chr02:47164819-47167693	2.10983	0.105616	9.47643	0.666537	6.87153	0.000934821	10.9712	0.0155734	2.30341	0.00117256	-5.03862	1	2.19612	0.00120205	-1.90324	1	mannose-1-phosphate guanylyltransferase (GDP)s;GDP-galactose:mannose-1-phosphate guanylyltransferases;GDP-galactose:glucose-1-phosphate guanylyltransferases;GDP-galactose:myoinositol-1-phosphate guanylyltransferases;glucose-1-phosphate guanylyltransferase	NA	Predicted_hydrolase_(HIT_family)	AT4G26850.1
Glyma.02G303200	Chr02:47857060-47857869	-0.0275476	0.995673	0.434014	0.567874	0.265394	0.73248	1.08863	0.00902028	1.34938	0.00117256	0.929819	0.32242	1.21099	0.00775248	0.398704	0.700384	unknown protein; FUNCTIONS IN: molecular_function unknown; INVOLVED IN: biological_process unknown; LOCATED IN: endomembrane system; Has 29 Blast hits to 29 proteins in 10 species: Archae - 0; Bacteria - 0; Metazoa - 0; Fungi - 0; Plants - 29; Viruses - 0; Other Eukaryotes - 0 (source: NCBI BLink).	NA	NA	AT3G13275.1
Glyma.02G305300	Chr02:48018420-48021738	0.486035	1	0.757934	0.475203	2.14581	0.0106491	3.85874	0.000737859	1.60679	0.0497847	1.35165	1	1.24995	0.0193814	-0.456215	1	ATPase E1-E2 type family protein / haloacid dehalogenase-like hydrolase family protein	NA	NA	AT3G63380.1
Glyma.03G009600	Chr03:956940-958584	-2.1891	0.00526016	-0.832385	0.0738772	1.67162	0.00172635	1.89452	0.000737859	2.20214	0.00117256	0.860694	0.285786	2.12335	0.00120205	1.90443	0.00213762	2-oxoglutarate (2OG) and Fe(II)-dependent oxygenase superfamily protein	2OG-Fe(II) oxygenase superfamily	Iron/ascorbate_family_oxidoreductases	AT4G23340.1
Glyma.03G016300	Chr03:1592484-1593462	1.92886	0.542687	2.98248	0.0124868	4.56985	0.00172635	6.86826	0.00686341	2.38444	0.00604859	1.37774	1	2.04657	0.00120205	-0.242125	1	BON association protein 2	NA	NA	AT2G45760.1
Glyma.03G050100	Chr03:6536627-6540105	-0.846585	0.783785	0.554868	0.685387	1.88414	0.151278	2.41169	0.000737859	1.75318	0.0423367	0.360146	0.973912	2.72879	0.00120205	2.20407	0.165874	ferretin 1	Ferritin-like domain	Ferritin	AT5G01600.1
Glyma.03G088800	Chr03:26329302-26332471	1.01141	0.658875	4.31355	0.001762	4.20795	0.000934821	7.00768	0.00247339	2.216	0.00117256	-1.06248	1	2.24393	0.00120205	-0.548327	1	AGC (cAMP-dependent, cGMP-dependent and protein kinase C) kinase family protein	Protein kinase domain	Putative_serine/threonine_protein_kinase	AT3G25250.1
Glyma.03G106900	Chr03:30627415-30630485	0.718271	0.487534	1.62035	0.001762	1.82156	0.000934821	3.69621	0.000737859	1.03194	0.00213657	0.140395	0.986756	1.91172	0.00120205	0.0418306	0.978545	Histone H3 K4-specific methyltransferase SET7/9 family protein	MORN repeat	NA	AT4G17080.1
Glyma.03G107900	Chr03:30837400-30838744	0.306195	0.939263	2.48203	0.001762	2.01876	0.000934821	3.04348	0.000737859	1.48806	0.00673647	-0.672342	0.816437	1.09154	0.0084179	0.0705234	0.976488	NA	NA	NA	NA
Glyma.03G134800	Chr03:35014112-35016956	0.61515	0.702985	2.37712	0.001762	2.16534	0.000934821	3.71863	0.000737859	1.98311	0.00117256	0.225703	0.978158	1.68474	0.00120205	0.128482	0.938559	Glycosyltransferase family 61 protein	Protein of unknown function (DUF563)	Uncharacterized_conserved_protein	AT2G41640.1
Glyma.03G180000	Chr03:39215123-39216090	0.264775	0.945595	0.377144	0.70478	0.0192076	0.989833	1.40596	0.0048047	1.11068	0.0253465	1.01863	0.340907	2.03309	0.00120205	0.645279	0.530919	FASCICLIN-like arabinogalactan-protein 11	Fasciclin domain	NA	AT5G03170.1
Glyma.03G183300	Chr03:39516237-39518212	-0.203031	0.95859	0.111795	0.932285	2.32401	0.000934821	2.74726	0.000737859	1.54424	0.00117256	1.24239	0.108941	1.21076	0.00120205	0.793119	0.41463	Heavy metal transport/detoxification superfamily protein	Heavy-metal-associated domain	Copper_chaperone	AT5G03380.1
Glyma.03G187900	Chr03:39902223-39905432	-0.976883	1	-0.543472	0.663224	3.72085	0.363285	2.22951	0.00436014	2.91787	0.0379261	2.50488	0.0871306	1.57303	0.0401335	3.069	1	2-oxoglutarate (2OG) and Fe(II)-dependent oxygenase superfamily protein	2OG-Fe(II) oxygenase superfamily	Iron/ascorbate_family_oxidoreductases	AT2G36690.1
Glyma.03G189800	Chr03:40060512-40063022	0.135522	0.968711	0.946891	0.0228139	0.898487	0.0321003	1.69542	0.000737859	1.651	0.00117256	0.872065	0.272009	1.19117	0.00221917	0.406642	0.610865	Leucine-rich repeat protein kinase family protein	Protein kinase domain; "Leucine Rich Repeat"; "Leucine rich repeat N-terminal domain"	Serine/threonine_protein_kinase	AT2G36570.1
Glyma.03G197900	Chr03:40721163-40723468	3.69528	0.706099	4.3315	0.039273	7.0038	0.538163	7.97179	0.093037	2.53909	0.00213657	1.91971	1	2.58324	0.00120205	1.63078	1	NAC domain containing protein 90	No apical meristem (NAM) protein	NA	AT5G22380.1
Glyma.03G201100	Chr03:40972048-40972976	2.79417	0.0302199	4.43134	0.001762	3.80529	0.000934821	4.56621	0.000737859	2.72208	0.00117256	1.11559	0.537155	1.19678	0.00120205	0.441123	0.791601	Late embryogenesis abundant (LEA) hydroxyproline-rich glycoprotein family	Late embryogenesis abundant protein	NA	AT2G35980.1
Glyma.03G227700	Chr03:42961282-42964366	-0.701753	0.374601	0.0860229	0.943756	1.10665	0.000934821	1.54906	0.000737859	2.04526	0.00117256	1.26529	0.0152123	1.45709	0.00120205	1.02352	0.00698738	myb domain protein 61	Myb-like DNA-binding domain	Transcription_factor,_Myb_superfamily	AT1G09540.1
Glyma.03G248900	Chr03:44513488-44514230	1.05208	0.440963	2.18011	0.001762	3.41533	0.000934821	3.69753	0.000737859	2.09015	0.00117256	0.985573	0.497045	1.20673	0.00120205	0.922691	0.444551	NA	NA	NA	NA
Glyma.03G257500	Chr03:45198746-45201968	-0.0891816	0.990203	0.466259	0.592572	1.36412	0.207672	1.82474	0.000737859	2.02934	0.00117256	1.48565	0.0974312	2.89845	0.00120205	2.44146	0.0489377	Cytochrome b561/ferric reductase transmembrane with DOMON related domain	Eukaryotic cytochrome b561; "DOMON domain"	Predicted_membrane_protein,_contains_DoH_and_Cytochrome_b-561/ferric_reductase_transmembrane_domains	AT3G61750.1
Glyma.03G260100	Chr03:45403369-45404426	1.23361	0.149065	0.923627	0.0562056	1.95599	0.000934821	2.44067	0.000737859	1.14163	0.00117256	1.4658	0.0464088	1.34628	0.00120205	0.855829	0.258209	NA	NA	NA	NA
Glyma.03G261400	Chr03:45488449-45489586	0.515967	1	-0.514182	0.559177	1.71256	1	1.04492	0.0441495	2.78974	0.0030332	3.87028	0.0133661	2.88765	0.0084179	3.56107	0.143652	Late embryogenesis abundant (LEA) hydroxyproline-rich glycoprotein family	Late embryogenesis abundant protein	NA	AT4G01410.1
Glyma.04G027300	Chr04:2221066-2223784	-1.10159	0.556629	0.407072	0.754782	0.768539	0.377044	2.0109	0.000737859	1.62525	0.0204205	0.145164	0.991664	1.64838	0.00480819	0.40255	0.81705	SLAC1 homologue 1	Voltage-dependent anion channel	NA	AT1G62280.1
Glyma.04G053100	Chr04:4314092-4319180	-0.171304	1	0.393593	0.742303	0.79957	1	2.23266	0.000737859	2.87638	0.00117256	2.31492	0.0827079	4.04259	0.00120205	2.60411	0.0530156	Protein kinase protein with adenine nucleotide alpha hydrolases-like domain	Universal stress protein family; "Protein kinase domain"	Serine/threonine_protein_kinase	AT5G12000.1
Glyma.04G056900	Chr04:4616842-4620248	-0.483718	1	1.21844	0.0158308	1.06618	1	2.01102	0.00193389	4.01332	0.00117256	2.33898	0.0534594	3.19249	0.00221917	2.24955	0.15375	Protein kinase superfamily protein	Protein tyrosine kinase	Serine/threonine_protein_kinase	AT2G05940.1
Glyma.04G061400	Chr04:5000478-5002170	0.809527	0.874212	4.01144	0.0296666	3.72806	0.0710415	6.16745	0.093037	2.93057	0.00213657	-0.259015	1	1.84496	0.00120205	-0.598903	1	WRKY DNA-binding protein 40	WRKY DNA -binding domain	NA	AT1G80840.1
Glyma.04G063800	Chr04:5293425-5299847	0.103886	0.978016	0.164734	0.874082	1.17639	0.0257385	1.38718	0.000737859	1.4548	0.00117256	1.40887	0.0286832	1.82443	0.00120205	1.6129	0.00698738	cellulose synthase family protein	Cellulose synthase	NA	AT4G18780.1
Glyma.04G153700	Chr04:35198814-35203827	-0.337104	0.912294	0.428131	0.559177	0.903352	1	1.39784	0.000737859	2.00025	0.00117256	1.25547	0.101934	2.04914	0.00120205	1.55864	0.031049	Cellulose synthase family protein	Cellulose synthase	NA	AT5G17420.1
Glyma.04G178500	Chr04:44309767-44310438	0.54884	0.61768	1.99979	0.001762	1.29374	0.000934821	2.87914	0.000737859	1.55706	0.00117256	0.109613	0.990875	1.42911	0.00120205	-0.150554	0.901487	unknown protein; BEST Arabidopsis thaliana protein match is: unknown protein (TAIR:AT3G48180.1); Has 88 Blast hits to 88 proteins in 15 species: Archae - 0; Bacteria - 0; Metazoa - 0; Fungi - 0; Plants - 88; Viruses - 0; Other Eukaryotes - 0 (source: NCBI BLink).	NA	NA	AT1G19020.1
Glyma.04G183300	Chr04:45073924-45075388	-1.05605	0.441576	1.1522	0.0555588	1.0464	0.149351	2.18767	0.000737859	2.10928	0.00117256	-0.0712678	0.992925	1.75722	0.00120205	0.619604	0.58639	Protein of unknown function (DUF1645)	Protein of unknown function (DUF1645)	NA	AT5G62770.1
Glyma.04G208300	Chr04:48062885-48064803	1.25423	0.00909865	2.49379	0.001762	0.93517	0.000934821	3.07481	0.000737859	1.61621	0.00117256	0.410263	0.815338	1.13747	0.00120205	-0.993972	0.00547901	NAC (No Apical Meristem) domain transcriptional regulator superfamily protein	No apical meristem (NAM) protein	NA	AT1G01720.1
Glyma.04G208400	Chr04:48074494-48084993	2.85828	0.00526016	3.59025	0.001762	4.39972	0.000934821	6.23536	0.000737859	2.14556	0.00117256	1.43222	0.268408	2.20082	0.00120205	0.362358	1	Glycosyl hydrolase family 35 protein	Glycosyl hydrolases family 35	Beta-galactosidase	AT5G63800.1
Glyma.04G223300	Chr04:49386504-49389183	0.778434	0.640305	3.38018	0.001762	4.35111	0.000934821	5.61905	0.000737859	2.79805	0.00117256	0.198758	0.985011	1.37155	0.00120205	0.103352	0.965812	WRKY DNA-binding protein 70	WRKY DNA -binding domain	NA	AT3G56400.1
Glyma.04G231100	Chr04:49969015-49969321	-0.697208	0.781556	0.207595	0.898343	0.439177	0.650596	2.85973	0.000737859	1.59798	0.0127717	0.712815	0.731236	2.69811	0.00120205	0.283558	0.883129	SAUR-like auxin-responsive protein family	Auxin responsive protein	NA	AT2G46690.1
Glyma.04G242400	Chr04:51047484-51048880	-2.61086	0.00526016	-0.709664	0.175556	1.5058	0.000934821	1.80522	0.000737859	1.97441	0.00117256	0.0886363	0.99169	1.15965	0.00120205	0.859065	0.037659	unknown protein; FUNCTIONS IN: molecular_function unknown; INVOLVED IN: biological_process unknown; LOCATED IN: cellular_component unknown; EXPRESSED IN: 23 plant structures; EXPRESSED DURING: 13 growth stages; BEST Arabidopsis thaliana protein match is: unknown protein (TAIR:AT4G19950.1); Has 246 Blast hits to 244 proteins in 29 species: Archae - 2; Bacteria - 16; Metazoa - 0; Fungi - 0; Plants …	NA	NA	AT1G31130.1
Glyma.04G243500	Chr04:51143851-51146402	-0.164242	0.964762	1.81649	0.001762	1.94216	0.000934821	4.22336	0.000737859	1.51343	0.00117256	-0.458304	0.874006	2.18403	0.00120205	-0.0922304	0.965107	FUNCTIONS IN: molecular_function unknown; INVOLVED IN: biological_process unknown; LOCATED IN: cellular_component unknown; BEST Arabidopsis thaliana protein match is: embryo defective 2170 (TAIR:AT1G21390.1); Has 61 Blast hits to 61 proteins in 18 species: Archae - 0; Bacteria - 8; Metazoa - 8; Fungi - 2; Plants - 40; Viruses - 3; Other Eukaryotes - 0 (source: NCBI BLink).	NA	NA	AT1G76980.2
Glyma.04G251400	Chr04:51825157-51826943	-0.162735	0.968813	2.16533	0.001762	0.08979	0.89755	3.08685	0.000737859	2.39608	0.00117256	0.0678327	0.993035	2.33095	0.00120205	-0.669257	0.225853	Integrase-type DNA-binding superfamily protein	AP2 domain	NA	AT1G21910.1
Glyma.05G001500	Chr05:111149-112081	-0.724947	0.74083	0.708224	0.352956	0.336708	0.604161	2.07096	0.000737859	1.82155	0.00383437	0.400808	0.92961	1.10012	0.0123173	-0.632443	0.435699	unknown protein; FUNCTIONS IN: molecular_function unknown; INVOLVED IN: N-terminal protein myristoylation; LOCATED IN: cellular_component unknown; BEST Arabidopsis thaliana protein match is: unknown protein (TAIR:AT5G17350.1); Has 137 Blast hits to 137 proteins in 11 species: Archae - 0; Bacteria - 0; Metazoa - 0; Fungi - 0; Plants - 137; Viruses - 0; Other Eukaryotes - 0 (source: NCBI BLink).	NA	NA	AT3G03280.1
Glyma.05G008600	Chr05:778241-783891	4.06648	0.702844	3.86692	0.001762	6.30977	0.529533	8.55755	0.059856	3.61351	0.00117256	3.81516	0.700354	1.75965	0.00120205	-0.495112	1	Ran BP2/NZF zinc finger-like superfamily protein	Zn-finger in Ran binding protein and others	NA	AT2G26695.1
Glyma.05G010800	Chr05:945865-947222	0.498106	0.841625	1.00891	0.0205101	2.30053	0.000934821	2.74197	0.000737859	2.24469	0.00117256	1.75636	0.0223814	1.43879	0.00120205	0.994613	0.172421	plant natriuretic peptide A	Rare lipoprotein A (RlpA)-like double-psi beta-barrel	NA	AT2G18660.1
Glyma.05G013600	Chr05:1295697-1296578	-0.856618	0.59326	0.0854579	0.951638	0.623404	0.367455	1.8799	0.000737859	1.96761	0.00117256	1.04076	0.236359	2.17855	0.00120205	0.922791	0.189544	CLAVATA3/ESR-RELATED 13	NA	NA	AT1G73965.1
Glyma.05G058900	Chr05:5472894-5474914	0.478728	1	1.24089	0.0978227	1.87251	0.00956388	3.07027	0.000737859	2.07023	0.0030332	1.34757	1	1.35022	0.00120205	0.160217	1	Eukaryotic aspartyl protease family protein	Eukaryotic aspartyl protease	Aspartyl_protease	AT4G16563.1
Glyma.05G059300	Chr05:5529421-5537523	1.04362	0.0341777	0.963443	0.0167244	1.96656	0.000934821	2.26353	0.000737859	1.16208	0.00117256	1.2652	0.00904823	1.07641	0.00120205	0.778414	0.0662683	Nucleotide-diphospho-sugar transferases superfamily protein	Glycosyl transferase family 8	NA	AT4G16600.1
Glyma.05G072600	Chr05:8072739-8075296	0.0383364	0.992868	1.22199	0.00789502	-0.598895	0.391899	1.56221	0.000737859	1.78129	0.00117256	0.609722	0.712888	2.54943	0.00120205	0.3921	0.703011	myb domain protein 40	Myb-like DNA-binding domain	Transcription_factor,_Myb_superfamily	AT5G14340.1
Glyma.05G080500	Chr05:11843550-11853486	0.897417	0.472143	1.17211	0.0115846	1.8773	0.000934821	2.18144	0.000737859	1.77768	0.00117256	1.52249	0.0557931	1.22514	0.00120205	0.924563	0.100164	Phosphoglycerate mutase family protein	Histidine phosphatase superfamily (branch 1)	Phosphoglycerate_mutase	AT3G50520.1
Glyma.05G184500	Chr05:37142868-37146009	-0.112627	0.979272	2.79005	0.001762	3.93796	0.000934821	5.25315	0.000737859	1.92947	0.00117256	-0.957106	0.568928	1.13038	0.00221917	-0.183793	0.92365	WRKY DNA-binding protein 51	WRKY DNA -binding domain	NA	AT5G64810.1
Glyma.05G195500	Chr05:37982440-37989601	1.51891	0.235393	2.52302	0.001762	1.62202	0.0517237	2.60062	0.000737859	1.4163	0.0122289	0.429246	1	1.78299	0.00120205	0.802934	1	fatty acid amide hydrolase	Amidase	Amidases	AT5G64440.1
Glyma.05G211900	Chr05:39339315-39341188	0.167442	0.977223	0.257468	0.857099	2.89723	0.00444619	3.47036	0.000737859	1.58415	0.0204205	1.50778	0.229542	1.64183	0.00120205	1.07487	0.381876	WRKY family transcription factor	WRKY DNA -binding domain	NA	AT4G23550.1
Glyma.05G234500	Chr05:41154748-41156676	1.57054	0.313802	0.774804	0.296708	0.299471	0.784161	1.13833	0.0451632	1.5767	0.00867178	2.37233	0.0856718	1.42455	0.0355081	0.592451	0.640863	BR enhanced expression 1	Helix-loop-helix DNA-binding domain	NA	AT1G18400.1
Glyma.05G237200	Chr05:41356615-41361074	0.776703	0.666069	2.92359	0.001762	4.97518	0.000934821	5.87131	0.000737859	2.34543	0.00117256	0.217869	0.9825	1.21572	0.00120205	0.326834	0.866237	Calmodulin binding protein-like	Calmodulin binding protein-like	NA	AT1G73805.1
Glyma.06G046800	Chr06:3535730-3536501	-2.60214	0.14153	-0.236442	0.896477	3.38869	0.0292143	4.04482	0.000737859	2.78961	0.0199454	0.425209	0.939101	3.5617	0.00120205	2.9096	0.103441	ZCF37	NA	NA	AT1G59590.1
Glyma.06G059700	Chr06:4525997-4530480	-1.38528	0.335002	0.463294	0.698286	2.34787	0.00732005	3.51848	0.000737859	2.00333	0.00807616	0.174721	0.987993	2.23976	0.00120205	1.07255	0.330513	HOPW1-1-interacting 2	Protein phosphatase 2C	Serine/threonine_protein_phosphatase	AT4G31750.1
Glyma.06G063200	Chr06:4777641-4786997	1.37863	1	1.35772	0.0242919	1.74912	0.15079	3.34687	0.000737859	3.39959	0.00117256	3.4394	0.0982698	3.03483	0.00120205	1.44598	1	casein lytic proteinase B4	ATPase family associated with various cellular activities (AAA); "AAA domain (Cdc48 subfamily)"; "C-terminal, D2-small domain, of ClpB protein "	Chaperone_HSP104_and_related_ATP-dependent_Clp_proteases	AT2G25140.1
Glyma.06G065600	Chr06:5007946-5011118	2.48032	0.140615	5.61016	0.001762	5.3665	0.0180038	6.96192	0.463432	3.65282	0.00117256	0.552802	1	1.76105	0.00120205	0.17596	1	SPFH/Band 7/PHB domain-containing membrane-associated protein family	SPFH domain / Band 7 family	Flotillins	AT5G25250.1
Glyma.06G067700	Chr06:5171384-5173237	0.0143464	0.997207	0.217345	0.840859	0.473703	0.490593	1.02134	0.0161859	1.9543	0.00117256	1.76135	0.00360589	1.36972	0.00314427	0.827051	0.225342	indole-3-acetic acid inducible 29	AUX/IAA family	NA	AT4G32280.1
Glyma.06G100900	Chr06:8009669-8010876	-0.559971	0.853833	2.34201	0.001762	1.90021	0.000934821	3.93657	0.000737859	2.28205	0.00117256	-0.60623	0.854693	1.3645	0.00120205	-0.671289	0.476855	unknown protein; FUNCTIONS IN: molecular_function unknown; INVOLVED IN: biological_process unknown; LOCATED IN: chloroplast; EXPRESSED IN: 14 plant structures; EXPRESSED DURING: 9 growth stages; CONTAINS InterPro DOMAIN/s: Protein of unknown function DUF740 (InterPro:IPR008004); BEST Arabidopsis thaliana protein match is: unknown protein (TAIR:AT1G22470.1); Has 83 Blast hits to 83 proteins in 12 …	NA	NA	AT1G35210.1
Glyma.06G117200	Chr06:9537206-9539303	0.0766961	0.981815	0.775892	0.154482	0.260253	0.565538	1.37471	0.000737859	1.75374	0.00117256	1.06778	0.0863382	1.6754	0.00120205	0.566808	0.216113	2-oxoglutarate (2OG) and Fe(II)-dependent oxygenase superfamily protein	2OG-Fe(II) oxygenase superfamily	Iron/ascorbate_family_oxidoreductases	AT1G77330.1
Glyma.06G118900	Chr06:9680044-9680718	-0.0220153	0.997207	1.19648	0.019057	0.0695685	0.953158	1.03655	0.0224168	1.77587	0.00117256	0.573289	0.798488	1.60207	0.00559595	0.643506	0.489479	NA	NA	NA	NA
Glyma.06G119800	Chr06:9750546-9753166	0.0215814	0.996816	1.61547	0.001762	1.89144	0.00787713	3.60211	0.000737859	2.14024	0.00117256	0.559088	0.847888	1.93963	0.00120205	0.234548	0.923506	BEST Arabidopsis thaliana protein match is: embryo defective 2170 (TAIR:AT1G21390.1); Has 65 Blast hits to 65 proteins in 23 species: Archae - 0; Bacteria - 8; Metazoa - 1; Fungi - 8; Plants - 40; Viruses - 3; Other Eukaryotes - 5 (source: NCBI BLink).	NA	NA	AT1G76980.1
Glyma.06G134000	Chr06:11018981-11020060	-0.800736	0.583196	-0.0248645	0.986308	-0.132614	0.880682	1.44612	0.000737859	1.25007	0.0214113	0.489804	0.828203	2.2242	0.00120205	0.646078	0.348107	SAUR-like auxin-responsive protein family	Auxin responsive protein	NA	AT2G46690.1
Glyma.06G144000	Chr06:11726251-11727355	0.438747	0.856107	0.723527	0.214123	1.82137	0.000934821	2.52793	0.000737859	1.11637	0.00926038	0.857346	0.449244	1.01594	0.00480819	0.306449	0.778309	unknown protein; FUNCTIONS IN: molecular_function unknown; INVOLVED IN: biological_process unknown; LOCATED IN: endomembrane system; EXPRESSED IN: 10 plant structures; EXPRESSED DURING: 8 growth stages; Has 1807 Blast hits to 1807 proteins in 277 species: Archae - 0; Bacteria - 0; Metazoa - 736; Fungi - 347; Plants - 385; Viruses - 0; Other Eukaryotes - 339 (source: NCBI BLink).	NA	NA	AT5G05300.1
Glyma.06G149600	Chr06:12221077-12223933	-0.387394	0.920738	0.324428	0.801979	2.56175	0.00381697	2.58593	0.000737859	1.49282	0.0214113	0.81247	0.664384	1.23892	0.00314427	1.22236	0.268366	nodulin MtN21 /EamA-like transporter family protein	EamA-like transporter family	NA	AT5G64700.1
Glyma.06G158800	Chr06:13085642-13087668	0.343975	0.92025	0.528706	0.498538	1.8509	0.0544058	2.52486	0.000737859	1.17566	0.0209413	1.00907	0.36415	2.27245	0.00120205	1.5951	0.151053	Eukaryotic aspartyl protease family protein	Eukaryotic aspartyl protease	Aspartyl_protease	AT2G03200.1
Glyma.06G190800	Chr06:16760533-16765691	-1.27999	0.0446416	-0.542441	0.332074	1.08936	0.00316526	1.11065	0.000737859	1.65241	0.00117256	0.920302	0.215989	1.0656	0.00400966	1.05135	0.00213762	WRKY DNA-binding protein 72	WRKY DNA -binding domain	NA	AT5G15130.1
Glyma.06G191400	Chr06:16821832-16831587	0.689578	1	3.64994	0.001762	4.16191	0.00172635	5.38211	0.000737859	2.89259	0.00117256	-0.0608581	1	2.79671	0.00120205	1.5796	1	ABC2 homolog 6	ABC transporter	Lipid_exporter_ABCA1_and_related_proteins,_ABC_superfamily	AT3G47780.1
Glyma.06G216600	Chr06:22705714-22707805	1.24651	0.518281	3.60907	0.0486352	4.68684	0.372198	5.48134	0.138147	1.31426	0.0461218	-1.02126	0.838436	1.61834	0.0084179	0.823404	1	Ran BP2/NZF zinc finger-like superfamily protein	Zn-finger in Ran binding protein and others	NA	AT2G26695.1
Glyma.06G242700	Chr06:40388806-40390720	-0.62347	0.654629	0.0131045	0.991885	0.457878	0.360033	1.75351	0.000737859	1.17561	0.00604859	0.551748	0.702231	1.23349	0.00120205	-0.0645722	0.966224	unknown protein; FUNCTIONS IN: molecular_function unknown; INVOLVED IN: biological_process unknown; LOCATED IN: endomembrane system; EXPRESSED IN: 23 plant structures; EXPRESSED DURING: 13 growth stages; BEST Arabidopsis thaliana protein match is: unknown protein (TAIR:AT3G15358.1); Has 49 Blast hits to 49 proteins in 9 species: Archae - 0; Bacteria - 0; Metazoa - 0; Fungi - 0; Plants - 49; Virus…	NA	NA	AT1G53035.1
Glyma.06G258000	Chr06:44214666-44215756	1.83549	0.486762	3.49446	0.001762	7.32614	0.372198	6.76697	0.0259943	3.35449	0.00117256	1.73019	0.560093	1.09013	0.00221917	1.6533	1	Calcium-binding EF-hand family protein	NA	NA	AT4G27280.1
Glyma.06G259400	Chr06:44427472-44439680	-0.209407	0.934436	0.501658	0.397784	1.28446	0.000934821	2.66281	0.000737859	1.22091	0.00117256	0.516424	0.65841	1.01866	0.00314427	-0.359819	0.572509	Disease resistance protein (TIR-NBS-LRR class) family	TIR domain; "Leucine Rich Repeat"; "Leucine Rich Repeat"; "NB-ARC domain"	Apoptotic_ATPase	AT4G12010.1
Glyma.06G264200	Chr06:45167484-45170525	-0.107374	1	1.21573	0.128223	2.00921	0.00844923	2.35044	0.000737859	2.38414	0.00461774	1.05698	0.610622	1.31313	0.00775248	0.975917	0.380551	disease resistance protein (TIR-NBS-LRR class), putative	Leucine Rich Repeat; "NB-ARC domain"	Ras_suppressor_protein_(contains_leucine-rich_repeats)	AT5G17680.1
Glyma.07G011900	Chr07:908896-911028	-0.536528	0.702844	-0.380201	0.62346	1.01416	0.00620249	1.3039	0.000737859	1.22995	0.00117256	1.08222	0.0780379	1.51231	0.00120205	1.2276	0.00213762	Pyridoxal phosphate phosphatase-related protein	Putative Phosphatase	Predicted_haloacid_dehalogenase-like_hydrolase	AT1G17710.1
Glyma.07G020400	Chr07:1599489-1600647	0.29299	0.955997	0.902226	0.261432	1.2578	1	1.57227	0.0114733	1.64931	0.0153793	1.07856	1	1.69545	0.0372352	1.38894	1	B-box 32	NA	NA	AT3G21150.1
Glyma.07G031000	Chr07:2456915-2457991	1.32325	0.650919	1.64399	0.0351231	2.21056	0.0167222	3.91016	0.000737859	1.87498	0.0178672	1.55778	0.501452	1.90013	0.00120205	0.2017	0.943937	unknown protein; FUNCTIONS IN: molecular_function unknown; INVOLVED IN: biological_process unknown; LOCATED IN: endomembrane system; BEST Arabidopsis thaliana protein match is: unknown protein (TAIR:AT3G15760.1); Has 35333 Blast hits to 34131 proteins in 2444 species: Archae - 798; Bacteria - 22429; Metazoa - 974; Fungi - 991; Plants - 531; Viruses - 0; Other Eukaryotes - 9610 (source: NCBI BLink…	NA	NA	AT1G52565.1
Glyma.07G034200	Chr07:2691219-2695027	-0.385545	0.859166	0.286602	0.731571	0.152566	0.851832	1.03337	0.00797108	1.66654	0.00117256	1.02359	0.13842	1.07239	0.0177007	0.19454	0.879407	indole-3-acetic acid inducible 19	AUX/IAA family	NA	AT3G15540.1
Glyma.07G076500	Chr07:6939335-6940143	0	0.00526016	5.3097	0.343	7.55872	0.527824	6.89507	0.0320647	2.64422	0.00534585	0	1	1.94405	0.00120205	2.5998	1	NA	NA	NA	NA
Glyma.07G088200	Chr07:8183001-8188290	3.66045	1	1.88	0.001762	7.74905	0.538163	6.68453	0.000737859	5.01238	0.00117256	6.80308	0.806212	2.39324	0.00120205	3.46745	1	sulfate transporter 3;5	Sulfate transporter family; "STAS domain"	Sulfate/bicarbonate/oxalate_exchanger_SAT-1_and_related_transporters_(SLC26_family)	AT5G19600.1
Glyma.07G102800	Chr07:9836762-9843094	-0.000204894	0.999548	1.3151	0.00686619	0.216447	0.792994	1.35424	0.000737859	1.84759	0.00117256	0.539534	0.807566	1.73944	0.00120205	0.602914	0.443091	Vacuolar protein sorting-associated protein 26	Vacuolar protein sorting-associated protein 26	Uncharacterized_conserved_protein_with_similarity_to_embryogenesis_protein_H_beta_58_and_VPS26	AT1G48550.1
Glyma.07G103700	Chr07:9969631-9970849	-0.609692	0.770736	0.37998	0.669911	3.57542	0.000934821	4.35333	0.000737859	2.07587	0.00117256	1.09634	0.235414	2.15635	0.00120205	1.37272	0.0408406	Late embryogenesis abundant (LEA) hydroxyproline-rich glycoprotein family	Late embryogenesis abundant protein	NA	AT2G35980.1
Glyma.07G103800	Chr07:9985287-9986135	-0.878522	0.569954	1.99321	0.001762	2.9524	0.000934821	5.28547	0.000737859	2.3368	0.00117256	-0.524306	0.883727	2.75034	0.00120205	0.416353	0.773199	Late embryogenesis abundant (LEA) hydroxyproline-rich glycoprotein family	Late embryogenesis abundant protein	NA	AT2G35980.1
Glyma.07G128000	Chr07:15313240-15315484	-1.18158	0.590425	-0.451839	0.687794	2.42051	0.047886	3.45909	0.000737859	2.60958	0.00604859	1.89473	0.0731919	3.18868	0.00120205	2.15609	0.134908	1-amino-cyclopropane-1-carboxylate synthase 7	Aminotransferase class I and II	1-aminocyclopropane-1-carboxylate_synthase,_and_related_proteins	AT4G26200.1
Glyma.07G129000	Chr07:15374259-15376682	-0.335472	0.834024	0.0824122	0.94513	1.01434	0.000934821	1.74465	0.000737859	1.38874	0.00117256	0.980075	0.0817921	1.66065	0.00120205	0.935759	0.0156968	ACC oxidase 1	2OG-Fe(II) oxygenase superfamily	Iron/ascorbate_family_oxidoreductases	AT2G19590.1
Glyma.07G129300	Chr07:15396065-15397476	-0.403707	0.753251	0.791062	0.0713584	0.567692	0.146248	1.8086	0.000737859	1.38783	0.00117256	0.216451	0.959837	1.21503	0.00120205	-0.0192961	0.988673	cytidine deaminase 1	Cytidine and deoxycytidylate deaminase zinc-binding region ; "Cytidine and deoxycytidylate deaminase zinc-binding region"	Cytidine_deaminase	AT2G19570.1
Glyma.07G135400	Chr07:16041247-16043684	-0.26105	0.930744	1.56918	0.001762	1.3378	0.000934821	3.62646	0.000737859	1.37419	0.00117256	-0.435256	0.868731	1.62428	0.00120205	-0.660611	0.315118	receptor lectin kinase	Protein kinase domain; "Legume lectin domain"	Serine/threonine_protein_kinase	AT2G37710.1
Glyma.07G152000	Chr07:18481643-18484571	0.24757	0.956528	0.441341	0.627309	1.27071	0.0618313	1.55936	0.00193389	1.48725	0.00867178	1.2984	0.191389	1.28887	0.0153606	1.00533	0.224404	Plant protein of unknown function (DUF828)	PF03005	NA	AT5G01360.1
Glyma.07G199800	Chr07:36845529-36851584	-0.416225	0.844612	0.0321039	0.981208	1.03053	0.00245792	1.6456	0.000737859	1.15856	0.00867178	0.719353	0.480858	1.16795	0.00120205	0.558927	0.349375	MAC/Perforin domain-containing protein	MAC/Perforin domain	NA	AT1G28380.1
Glyma.07G201800	Chr07:37074545-37078552	-0.426337	0.939082	1.23676	0.121197	-0.515222	0.661437	3.5857	0.000737859	2.19121	0.00807616	0.540944	0.920488	3.40275	0.00120205	-0.698275	0.681091	NAC domain containing protein 73	No apical meristem (NAM) protein	NA	AT4G28500.1
Glyma.07G237300	Chr07:41872770-41873577	-0.497161	0.909448	0.625016	0.557304	1.05499	0.220514	1.77126	0.00724298	1.80786	0.0204205	0.694458	0.81781	1.2798	0.0440656	0.563693	0.726317	cell wall / vacuolar inhibitor of fructosidase 1	Plant invertase/pectin methylesterase inhibitor	NA	AT1G47960.1
Glyma.07G251300	Chr07:42912839-42915318	-0.524007	0.603265	0.784703	0.0566115	0.302737	0.529533	1.31105	0.000737859	1.51392	0.00117256	0.2237	0.955149	1.99305	0.00120205	0.986177	0.00391549	Uncharacterised protein family (UPF0497)	Domain of unknown function (DUF588)	NA	AT3G06390.1
Glyma.07G256300	Chr07:43235470-43236822	-1.30864	0.204191	0.777625	0.189859	1.77099	0.00172635	2.0345	0.000737859	2.73106	0.00117256	0.661801	0.670275	1.22992	0.00120205	0.970409	0.120981	Family of unknown function (DUF716)	Family of unknown function (DUF716)	NA	AT1G55230.1
Glyma.07G266200	Chr07:43986531-43990202	0.391749	0.895218	1.17835	0.0141959	1.40567	0.00381697	2.71781	0.000737859	2.03252	0.00117256	1.26425	0.168047	1.52667	0.00120205	0.214019	0.886733	Inositol monophosphatase family protein	Inositol monophosphatase family	Inositol_monophosphatase	AT3G02870.1
Glyma.08G071300	Chr08:5453067-5455249	1.12467	0.0209969	-0.16493	0.901724	1.40107	0.000934821	1.8681	0.000737859	1.02602	0.0030332	2.35739	0.00360589	1.41233	0.00120205	0.948383	0.012208	EXORDIUM like 2	Phosphate-induced protein 1 conserved region	NA	AT5G64260.1
Glyma.08G083800	Chr08:6325420-6326644	0.718037	0.504888	1.24801	0.001762	1.95032	0.000934821	3.17519	0.000737859	2.14933	0.00117256	1.62802	0.00904823	1.93515	0.00120205	0.709219	0.204608	unknown protein; Has 35333 Blast hits to 34131 proteins in 2444 species: Archae - 798; Bacteria - 22429; Metazoa - 974; Fungi - 991; Plants - 531; Viruses - 0; Other Eukaryotes - 9610 (source: NCBI BLink).	NA	NA	AT1G06475.1
Glyma.08G094400	Chr08:7174550-7178950	-0.964142	0.56045	0.299038	0.814064	2.0785	0.000934821	3.23572	0.000737859	1.43589	0.0174363	0.191845	0.983929	1.63995	0.00120205	0.486936	0.702858	Protein kinase superfamily protein	Protein kinase domain	Serine/threonine_protein_kinase	AT1G18390.1
Glyma.08G113400	Chr08:8703338-8705594	-0.930405	0.290694	-0.23281	0.826515	1.81388	0.000934821	1.86445	0.000737859	1.1679	0.00534585	0.488995	0.764969	1.83725	0.00120205	1.78384	0.00213762	Amino acid permease family protein	Amino acid permease	Amino_acid_transporters	AT3G13620.1
Glyma.08G114700	Chr08:8768853-8772973	-1.18794	0.162776	-0.301018	0.754551	0.532957	0.242723	1.21395	0.000737859	1.78974	0.00117256	0.914348	0.257019	1.32164	0.00120205	0.649594	0.22616	calmodulin-binding family protein	NA	NA	AT3G13600.1
Glyma.08G162500	Chr08:12702930-12706079	-0.0880863	0.97612	0.750847	0.0891326	1.17434	0.000934821	1.84801	0.000737859	1.49032	0.00117256	0.65949	0.417502	1.12247	0.00400966	0.451557	0.376173	DNA glycosylase superfamily protein	Methyladenine glycosylase	NA	AT3G12710.1
Glyma.08G170400	Chr08:13575042-13577087	0.544003	0.78185	1.13306	0.0167244	0.0265896	0.977298	2.06688	0.000737859	1.03241	0.0236286	0.468012	1	1.23326	0.0135266	-0.797921	0.302547	SBP (S-ribonuclease binding protein) family protein	NA	Predicted_E3_ubiquitin_ligase	AT3G12920.1
Glyma.08G171400	Chr08:13628525-13629414	2.26281	0.0651726	2.63986	0.001762	1.70706	0.00620249	3.5543	0.000737859	1.78645	0.00117256	1.41071	0.318492	1.42425	0.00120205	-0.418837	0.806289	unknown protein; BEST Arabidopsis thaliana protein match is: unknown protein (TAIR:AT2G32190.1); Has 214 Blast hits to 214 proteins in 21 species: Archae - 0; Bacteria - 0; Metazoa - 1; Fungi - 10; Plants - 203; Viruses - 0; Other Eukaryotes - 0 (source: NCBI BLink).	NA	NA	AT2G32210.1
Glyma.08G188600	Chr08:15122371-15126749	-0.444207	0.795775	0.598564	0.305209	0.0803629	0.914053	1.37121	0.000737859	1.15966	0.00213657	0.128937	0.98665	1.54098	0.00120205	0.250855	0.786375	Seven transmembrane MLO family protein	Mlo family	NA	AT1G11000.1
Glyma.08G249800	Chr08:21807654-21811474	0.214771	0.960724	0.451345	0.619997	1.93525	0.0599618	1.65294	0.00136914	1.14133	0.038319	0.923505	0.455297	1.85926	0.00120205	2.13966	0.0609406	COBRA-like extracellular glycosyl-phosphatidyl inositol-anchored protein family	COBRA-like protein	NA	AT5G15630.1
Glyma.08G260500	Chr08:23852023-23854525	0.731875	0.576535	2.53687	0.001762	1.16824	0.00172635	2.79035	0.000737859	2.06938	0.00117256	0.274294	0.965519	1.35903	0.00120205	-0.261159	0.786534	Regulator of Vps4 activity in the MVB pathway protein	Regulator of Vps4 activity in the MVB pathway	Spindle_pole_body_protein	AT1G13340.1
Glyma.08G286700	Chr08:39679449-39685642	-1.14692	0.0651726	0.351497	0.625459	0.489203	0.244568	1.60752	0.000737859	2.7797	0.00117256	1.30127	0.00360589	1.87949	0.00120205	0.764214	0.0632903	carbonic anhydrase 2	Carbonic anhydrase	Predicted_carbonic_anhydrase_involved_in_protection_against_oxidative_damage	AT5G14740.2
Glyma.08G287500	Chr08:39862687-39865201	0.357813	0.893167	1.14014	0.0141959	0.720869	1	1.98802	0.00193389	1.17599	0.00926038	0.439856	0.862028	1.78719	0.00559595	0.532177	1	polygalacturonase 2	BURP domain	NA	AT1G70370.2
Glyma.08G333300	Chr08:45033129-45043479	-0.272374	0.951981	0.423865	0.657738	0.432089	1	1.32742	0.00759397	1.59262	0.0030332	0.901861	0.518307	2.179	0.00120205	1.27836	0.152288	kinesin-like protein 1	Kinesin motor domain; "Calponin homology (CH) domain"	Kinesin_(KAR3_subfamily)	AT3G44730.1
Glyma.08G339000	Chr08:45545875-45549402	-0.478368	1	2.03513	0.0519086	3.81979	0.0149173	3.77389	0.00136914	3.13756	0.00926038	0.656463	1	1.18434	0.0278931	1.23848	1	Phosphoglycerate mutase family protein	Histidine phosphatase superfamily (branch 1)	Predicted_phosphoglycerate_mutase	AT3G60450.1
Glyma.08G352300	Chr08:46539456-46543083	-1.0018	0.475905	-0.0387726	0.98263	3.07933	0.000934821	4.23458	0.000737859	1.40053	0.0253465	0.449837	0.903239	1.42184	0.00120205	0.27198	1	S-locus lectin protein kinase family protein	Protein tyrosine kinase; "PAN-like domain"; "S-locus glycoprotein family"; "D-mannose binding lectin"	Serine/threonine_protein_kinase	AT1G11330.1
Glyma.09G014100	Chr09:1058152-1059688	-1.16233	0.263168	-0.764214	0.129508	-0.195621	0.865565	1.55801	0.000737859	2.40867	0.00117256	2.0324	0.00360589	3.066	0.00120205	1.31645	0.05727	nuclear factor Y, subunit B3	Histone-like transcription factor (CBF/NF-Y) and archaeal histone	CCAAT-binding_factor,_subunit_A_(HAP3)	AT4G14540.1
Glyma.09G014900	Chr09:1135060-1144285	-0.600017	1	1.30574	0.043236	5.04689	0.135689	6.95644	0.000737859	3.42806	0.00117256	1.53159	0.310887	3.55707	0.00120205	1.64982	1	Wall-associated kinase family protein	Protein kinase domain	Serine/threonine_protein_kinase	AT1G79670.1
Glyma.09G051100	Chr09:4454514-4461881	-0.0164273	0.99612	0.294578	0.705308	1.38315	0.000934821	1.88436	0.000737859	1.3853	0.00117256	1.09474	0.0341611	1.62534	0.00120205	1.12511	0.00547901	cellulose synthase A4	Cellulose synthase	NA	AT5G44030.1
Glyma.09G062000	Chr09:5886632-5888384	-1.21833	0.298726	-0.750039	0.209405	0.443567	0.484155	1.02786	0.0083207	1.73526	0.00534585	1.27565	0.130354	1.67575	0.00120205	1.09146	0.0335613	NA	NA	NA	NA
Glyma.09G069900	Chr09:7117807-7121554	-0.0719673	0.990698	2.24847	0.001762	3.3534	0.000934821	3.98115	0.000737859	1.85891	0.0030332	-0.444924	0.923164	1.20927	0.00120205	0.581975	0.712998	Protein kinase superfamily protein	Protein tyrosine kinase	Serine/threonine_protein_kinase	AT2G05940.1
Glyma.09G109800	Chr09:21533139-21535704	1.13589	0.444786	3.41059	0.001762	0.681627	0.527824	2.87975	0.000737859	3.22457	0.00117256	0.952045	0.590988	2.53594	0.00120205	0.341441	0.885142	peroxidase 2	Peroxidase	NA	AT5G06720.1
Glyma.09G110500	Chr09:21870063-21872625	-1.44192	0.0151986	-0.936402	0.0363397	2.22843	0.000934821	2.25999	0.000737859	1.01113	0.0110873	0.521208	0.714012	1.29463	0.00120205	1.27126	0.00698738	Concanavalin A-like lectin protein kinase family protein	Legume lectin domain; "Protein kinase domain"	Serine/threonine_protein_kinase	AT5G06740.1
Glyma.09G111800	Chr09:22128196-22129301	-1.89167	0.0651726	-0.98053	0.0663694	0.492239	0.545317	2.71898	0.000737859	2.30891	0.00117256	1.41278	0.0650795	3.65988	0.00120205	1.4345	0.0327622	VQ motif-containing protein	VQ motif	NA	AT3G58000.1
Glyma.09G120000	Chr09:28731561-28734062	0.372063	0.827496	1.47444	0.001762	2.85332	0.000934821	4.07589	0.000737859	1.67037	0.00117256	0.579184	0.604131	2.00861	0.00120205	0.788534	0.124574	Heavy metal transport/detoxification superfamily protein	Heavy-metal-associated domain	Copper_chaperone	AT1G22990.1
Glyma.09G122900	Chr09:29607519-29612443	-1.35249	0.388533	1.88057	0.0124868	-1.46206	0.0313599	0.606541	0.272314	2.68399	0.00213657	-0.540476	0.891661	1.669	0.0103982	-0.394915	0.727958	beta-galactosidase 7	Glycosyl hydrolases family 35; "Galactose binding lectin domain"	Beta-galactosidase	AT5G20710.1
Glyma.09G130900	Chr09:32616621-32618445	0.78929	0.750081	1.44091	0.0332872	4.26939	0.000934821	4.80881	0.000737859	1.54183	0.0133108	0.893148	0.657661	1.22205	0.00120205	0.681831	0.698347	Heavy metal transport/detoxification superfamily protein	Heavy-metal-associated domain	Copper_chaperone	AT1G01490.2
Glyma.09G139200	Chr09:34623987-34627090	-1.16964	0.285445	-1.2356	0.0107455	-1.47084	0.0333946	1.29126	0.000737859	1.34443	0.0153793	1.40662	0.0382014	3.51939	0.00120205	0.760525	0.243467	Remorin family protein	Remorin, N-terminal region ; "Remorin, C-terminal region "	NA	AT5G23750.2
Glyma.09G161400	Chr09:38569946-38575128	1.47653	0.112746	2.40968	0.001762	2.96818	0.000934821	4.31996	0.000737859	2.09439	0.00117256	1.17482	0.284076	1.57594	0.00120205	0.224547	0.873774	Disease resistance protein (TIR-NBS-LRR class) family	TIR domain; "NB-ARC domain"	Apoptotic_ATPase	AT5G36930.1
Glyma.09G170500	Chr09:39547232-39548348	1.51693	0.22307	3.33536	0.001762	0.867778	0.0749427	2.91881	0.000737859	2.70153	0.00117256	0.90937	0.685581	1.35674	0.00120205	-0.690005	0.38228	homeobox protein 22	ZF-HD protein dimerisation region	NA	AT4G24660.1
Glyma.09G179100	Chr09:40387142-40389550	-1.35205	0.24696	-1.69715	0.001762	0.302465	0.743325	2.15722	0.000737859	1.65318	0.0143663	2.01671	0.00360589	2.23486	0.00120205	0.382499	0.78691	nodulin MtN21 /EamA-like transporter family protein	EamA-like transporter family	NA	AT3G18200.1
Glyma.09G209400	Chr09:43377151-43380635	-2.04691	0.00526016	-0.332684	0.659729	0.413494	0.44396	1.55018	0.000737859	2.68687	0.00117256	0.983576	0.142181	2.44933	0.00120205	1.31143	0.00213762	Mono-/di-acylglycerol lipase, N-terminal;Lipase, class 3	Lipase (class 3)	NA	AT4G16070.1
Glyma.09G211500	Chr09:43538280-43543232	0.36859	0.82758	0.589425	0.237892	1.21938	0.00172635	1.28151	0.000737859	2.28585	0.00117256	2.08425	0.00360589	1.71375	0.00120205	1.65411	0.00213762	pinoresinol reductase 1	NmrA-like family	NA	AT1G32100.1
Glyma.09G211600	Chr09:43566539-43568165	-1.28216	0.374939	-0.282949	0.805808	4.43025	0.0798994	2.81815	0.000737859	2.35516	0.00117256	1.37087	0.11849	1.61194	0.00635112	3.23345	0.181701	pinoresinol reductase 1	NmrA-like family	NA	AT1G32100.1
Glyma.09G266700	Chr09:48444991-48446294	0.0272642	0.996196	0.629986	0.482438	1.35801	0.102069	1.6089	0.00392805	1.26206	0.0430417	0.690371	0.749315	1.08874	0.0429281	0.841053	0.494373	early nodulin-like protein 18	Plastocyanin-like domain	NA	AT1G08500.1
Glyma.09G282600	Chr09:49831888-49833487	-1.28118	0.496073	2.03733	0.001762	2.90617	0.00172635	5.48723	0.000737859	2.87028	0.00117256	-0.426622	0.951959	3.09848	0.00120205	0.51947	1	unknown protein; BEST Arabidopsis thaliana protein match is: unknown protein (TAIR:AT5G23160.1); Has 69 Blast hits to 69 proteins in 10 species: Archae - 0; Bacteria - 1; Metazoa - 0; Fungi - 0; Plants - 68; Viruses - 0; Other Eukaryotes - 0 (source: NCBI BLink).	NA	NA	AT5G08240.1
Glyma.09G283100	Chr09:49882252-49882945	0.818269	0.875888	1.25069	0.160874	1.24132	0.413375	3.05581	0.00247339	2.24943	0.0148962	1.83124	0.504103	2.89696	0.00705534	1.08338	0.653361	Arabidopsis protein of unknown function (DUF241)	Arabidopsis protein of unknown function	NA	AT1G76210.1
Glyma.10G022500	Chr10:1953438-1955366	-2.39603	0.00526016	-1.07909	0.0582189	0.703888	0.072196	1.45971	0.00193389	2.54743	0.00117256	1.24492	0.183244	2.17795	0.00120205	1.43378	0.00213762	Peroxidase superfamily protein	Peroxidase	NA	AT1G05260.1
Glyma.10G028900	Chr10:2515549-2526041	2.63939	0.00526016	2.08425	0.001762	4.36644	0.000934821	5.9734	0.000737859	1.26595	0.00117256	1.84329	0.0441769	1.25143	0.00120205	-0.358462	1	sulfate transporter 3;1	Sulfate transporter family; "STAS domain"	Sulfate/bicarbonate/oxalate_exchanger_SAT-1_and_related_transporters_(SLC26_family)	AT3G51895.1
Glyma.10G037700	Chr10:3341592-3347333	-0.0346711	0.994784	1.65311	0.001762	0.072352	0.936333	4.24394	0.000737859	1.55786	0.00383437	-0.118274	0.99169	2.55982	0.00120205	-1.61443	0.0230433	NAC domain containing protein 74	No apical meristem (NAM) protein	NA	AT4G28530.1
Glyma.10G045400	Chr10:4040115-4040940	0.475312	0.812569	2.06213	0.001762	3.17853	0.000934821	4.78552	0.000737859	2.52177	0.00117256	0.951244	0.314834	2.12917	0.00120205	0.528724	0.508617	C2H2-type zinc finger family protein	NA	NA	AT3G53600.1
Glyma.10G056000	Chr10:5134445-5135252	-0.835808	0.803272	0.360202	0.804416	1.89795	0.0775731	2.68556	0.000737859	2.16884	0.0127717	0.988314	0.649274	2.05282	0.00120205	1.27175	0.375494	SAUR-like auxin-responsive protein family	Auxin responsive protein	NA	AT3G09870.1
Glyma.10G066100	Chr10:6399364-6402557	0.796772	0.639526	1.56675	0.001762	0.925697	0.0632581	2.19805	0.000737859	1.54156	0.00117256	0.781418	0.612115	1.44784	0.00120205	0.183489	0.903206	heat shock transcription factor A3	HSF-type DNA-binding	Heat_shock_transcription_factor	AT5G03720.1
Glyma.10G072500	Chr10:7370396-7372669	0.299853	1	2.33061	0.00986827	5.36946	0.138209	5.37575	0.000737859	3.34194	0.00461774	1.30641	0.634627	1.85601	0.00120205	1.85555	1	ubiquitin-specific protease 12	MATH domain	NA	AT5G06600.3
Glyma.10G076100	Chr10:7918147-7921127	0.485101	1	1.74645	0.00686619	3.09223	0.0158328	4.46074	0.000737859	2.4467	0.00117256	1.20943	1	1.17108	0.0204743	-0.1933	1	AP2/B3-like transcriptional factor family protein	B3 DNA binding domain	NA	AT5G06250.2
Glyma.10G082500	Chr10:10020932-10023560	0.0297717	0.995673	2.92136	0.001762	3.84234	0.000934821	5.21507	0.000737859	2.45101	0.00117256	-0.412488	0.953816	1.3476	0.00120205	-0.0196416	1	syntaxin of plants 121	Syntaxin; "SNARE domain"	SNARE_protein_Syntaxin_1_and_related_proteins	AT3G11820.1
Glyma.10G087100	Chr10:11217800-11225082	-0.76834	1	0.937908	0.173617	1.04637	1	1.33901	0.0309295	3.99532	0.00117256	2.35093	1	4.03721	0.0453191	3.74903	1	calcium-dependent protein kinase 20	EF hand; "Protein kinase domain"	Ca2+/calmodulin-dependent_protein_kinase,_EF-Hand_protein_superfamily	AT2G38910.1
Glyma.10G145300	Chr10:38014452-38016396	0.558365	0.840588	1.95069	0.001762	2.29761	0.000934821	5.2367	0.000737859	2.65373	0.00117256	1.27225	0.217805	2.75098	0.00120205	-0.183227	0.938512	galactinol synthase 1	Glycosyl transferase family 8	Glycosyl_transferase,_family_8_-_glycogenin	AT2G47180.1
Glyma.10G148700	Chr10:38415380-38418722	0.534354	0.870989	2.5708	0.001762	4.09226	0.000934821	4.96376	0.000737859	1.84387	0.00117256	-0.183428	0.990875	1.27033	0.00120205	0.411129	0.805323	Cam-binding protein 60-like G	Calmodulin binding protein-like	NA	AT5G26920.1
Glyma.10G169300	Chr10:40354772-40356358	0.668394	0.648953	1.69851	0.001762	0.781892	0.0514464	2.4016	0.000737859	1.75304	0.00117256	0.74283	0.562429	1.54876	0.00120205	-0.0632306	0.967103	phloem protein 2-B10	F-box domain	NA	AT2G02360.1
Glyma.10G178400	Chr10:41169296-41171844	-0.548905	0.574697	0.184532	0.860402	0.140692	0.817088	1.38801	0.000737859	1.23924	0.00117256	0.505212	0.667925	1.70146	0.00120205	0.45467	0.432968	calmodulin-like 11	EF hand	Calmodulin_and_related_proteins_(EF-Hand_superfamily)	AT3G22930.1
Glyma.10G206800	Chr10:43850380-43851041	0.854253	0.825731	0.98707	0.0460889	9.23145	0.527824	4.69939	0.000737859	4.36531	0.00117256	4.24147	0.00904823	1.53682	0.00120205	6.05347	0.681425	NA	NA	NA	NA
Glyma.10G217100	Chr10:44861666-44862514	0.970759	0.718171	2.44879	0.00448057	1.8002	0.320357	5.31739	0.103609	2.37529	0.00117256	0.923062	0.761028	2.79296	0.00705534	-0.719114	1	sequence-specific DNA binding transcription factors;transcription regulators	NA	NA	AT2G47270.1
Glyma.10G230600	Chr10:46047208-46048615	0.102811	0.973828	0.78733	0.0973439	1.66138	0.000934821	2.8511	0.000737859	1.56783	0.00117256	0.878755	0.226699	1.26612	0.00120205	0.0792776	0.950739	Heavy metal transport/detoxification superfamily protein	Heavy-metal-associated domain	Copper_chaperone	AT1G01490.2
Glyma.10G251000	Chr10:47909063-47910747	0.286922	0.937582	0.361103	0.692035	0.486821	0.608856	1.24077	0.017656	1.19873	0.0199454	1.13395	0.195936	1.84373	0.00400966	1.07495	0.223902	Glycoprotein membrane precursor GPI-anchored	NA	NA	AT3G06035.1
Glyma.10G257200	Chr10:48364535-48365545	-0.409274	0.84389	-0.375786	0.617815	0.890982	0.0317617	1.35794	0.000737859	1.31156	0.00213657	1.28624	0.0464088	1.37064	0.00120205	0.90874	0.0578745	unknown protein; FUNCTIONS IN: molecular_function unknown; INVOLVED IN: biological_process unknown; LOCATED IN: cellular_component unknown; Has 10 Blast hits to 10 proteins in 5 species: Archae - 0; Bacteria - 0; Metazoa - 0; Fungi - 0; Plants - 10; Viruses - 0; Other Eukaryotes - 0 (source: NCBI BLink).	NA	NA	AT3G19615.1
Glyma.10G275200	Chr10:49805463-49809485	1.01812	0.67946	3.77712	0.0220813	3.45091	0.000934821	7.61305	0.0572753	1.50196	0.0375975	-1.23611	1	1.82635	0.00120205	-2.33664	1	Glycolipid transfer protein (GLTP) family protein	Glycolipid transfer protein (GLTP)	Uncharacterized_conserved_protein	AT4G39670.1
Glyma.10G281900	Chr10:50290468-50291914	-0.144675	0.984575	2.35395	0.001762	0.418198	0.728685	4.59891	0.000737859	3.59459	0.00117256	1.10825	0.530812	4.99216	0.00120205	0.817453	0.514416	Cupredoxin superfamily protein	Plastocyanin-like domain	NA	AT2G31050.1
Glyma.11G017100	Chr11:1178976-1183426	-0.239484	0.924737	0.16	0.887922	-0.0807361	0.912118	1.1537	0.00193389	1.10943	0.0030332	0.730858	0.394031	1.53317	0.00120205	0.302553	0.710396	UDP-D-glucose/UDP-D-galactose 4-epimerase 5	NAD dependent epimerase/dehydratase family	UDP-glucose_4-epimerase/UDP-sulfoquinovose_synthase	AT4G10960.1
Glyma.11G026200	Chr11:1847852-1851609	-1.25376	0.096036	-0.44437	0.486315	0.971727	0.0500064	1.16389	0.00136914	2.09061	0.00117256	1.29874	0.0464088	1.72266	0.00120205	1.53296	0.00213762	cytochrome P450, family 87, subfamily A, polypeptide 2	Cytochrome P450	Cytochrome_P450_CYP4/CYP19/CYP26_subfamilies	AT1G12740.1
Glyma.11G029000	Chr11:2103241-2106404	0.688381	0.455788	0.723401	0.127147	0.913523	0.0183485	1.60116	0.000737859	1.07597	0.00213657	1.05988	0.106937	1.19227	0.00120205	0.507562	0.432805	ACT domain repeat 8	ACT domain	NA	AT1G12420.1
Glyma.11G029700	Chr11:2153922-2154664	0.666271	0.752108	3.13349	0.001762	1.94979	0.000934821	4.03362	0.000737859	1.94042	0.00117256	-0.505124	0.907223	1.60755	0.00120205	-0.471802	0.713949	Protein of unknown function (DUF1442)	Protein of unknown function (DUF1442)	NA	AT3G60780.1
Glyma.11G032200	Chr11:2348751-2351621	0.323282	0.848007	1.86748	0.001762	1.52578	0.000934821	2.68429	0.000737859	2.76252	0.00117256	1.25746	0.0133661	1.68828	0.00120205	0.537251	0.286302	Eukaryotic aspartyl protease family protein	Eukaryotic aspartyl protease	Aspartyl_protease	AT4G16563.1
Glyma.11G040600	Chr11:2979722-2980929	4.69593	0.78185	4.15703	0.0197932	4.85086	0.000934821	6.54802	0.000737859	2.69237	0.00117256	3.28882	1	1.35572	0.00120205	-0.338343	1	BON association protein 2	C2 domain	NA	AT2G45760.1
Glyma.11G097300	Chr11:7426343-7431229	-0.057343	0.986268	1.70663	0.001762	-0.534823	0.172416	1.39303	0.000737859	1.64194	0.00117256	-0.11043	0.987993	1.4903	0.00120205	-0.43843	0.431022	SKU5 similar 5	Multicopper oxidase; "Multicopper oxidase"; "Multicopper oxidase"	Multicopper_oxidases	AT1G76160.1
Glyma.11G124400	Chr11:9453165-9455089	-0.281963	0.963966	0.669501	0.498954	0.513411	0.715448	1.86034	0.00136914	2.38404	0.00926038	1.44313	0.293431	2.90962	0.00120205	1.56784	0.176307	unknown protein; FUNCTIONS IN: molecular_function unknown; INVOLVED IN: biological_process unknown; LOCATED IN: endomembrane system; EXPRESSED IN: 24 plant structures; EXPRESSED DURING: 15 growth stages; BEST Arabidopsis thaliana protein match is: unknown protein (TAIR:AT3G44150.1); Has 74 Blast hits to 73 proteins in 18 species: Archae - 0; Bacteria - 0; Metazoa - 0; Fungi - 0; Plants - 72; Viru…	NA	NA	AT3G11800.1
Glyma.11G148100	Chr11:11441954-11442735	-0.1708	0.974416	0.326918	0.798305	2.00356	0.0849703	1.70783	0.00759397	1.50267	0.0209413	1.01528	0.423261	1.68633	0.00969858	1.97919	0.175577	FASCICLIN-like arabinogalactan-protein 11	Fasciclin domain	NA	AT5G03170.1
Glyma.11G157200	Chr11:13898467-13899283	2.48621	0.565352	3.59696	0.019057	3.57867	0.0144393	5.62964	0.0128013	2.62212	0.00461774	1.54524	1	1.4857	0.00120205	-0.556599	1	calmodulin-like 41	EF hand	Calmodulin_and_related_proteins_(EF-Hand_superfamily)	AT3G50770.1
Glyma.11G158200	Chr11:14138768-14142925	-0.141615	0.979366	0.500387	0.671945	0.864615	0.431292	3.03379	0.00247339	1.30306	0.030108	0.652838	0.820239	2.12721	0.00775248	-0.0375724	1	unknown protein; BEST Arabidopsis thaliana protein match is: unknown protein (TAIR:AT5G06980.4); Has 102 Blast hits to 102 proteins in 16 species: Archae - 0; Bacteria - 0; Metazoa - 0; Fungi - 0; Plants - 98; Viruses - 0; Other Eukaryotes - 4 (source: NCBI BLink).	NA	NA	AT3G12320.1
Glyma.11G254700	Chr11:34500801-34502756	-0.188985	0.951955	0.555648	0.303987	0.829942	0.200619	2.79764	0.000737859	1.57835	0.00117256	0.876507	0.213218	2.53207	0.00120205	0.574594	1	S-adenosyl-L-homocysteine hydrolase	S-adenosyl-L-homocysteine hydrolase; "S-adenosyl-L-homocysteine hydrolase, NAD binding domain"	S-adenosylhomocysteine_hydrolase	AT4G13940.1
Glyma.12G005200	Chr12:402704-408906	-0.911899	0.287634	0.326517	0.700989	0.532976	0.321962	3.35243	0.000737859	1.98416	0.00117256	0.756314	0.378283	2.9952	0.00120205	0.175493	0.901595	Haloacid dehalogenase-like hydrolase (HAD) superfamily protein	Trehalose-phosphatase	NA	AT5G51460.2
Glyma.12G007200	Chr12:538132-538923	-0.472759	0.711422	0.16246	0.874612	1.30878	0.000934821	2.14587	0.000737859	1.30237	0.00117256	0.686966	0.399201	1.61411	0.00120205	0.779336	0.0442578	NA	NA	NA	NA
Glyma.12G017300	Chr12:1217528-1220237	0.036153	0.99673	1.61075	0.0721618	0.785351	0.489388	3.2312	0.00297804	1.58154	0.034555	0.0215602	1	1.92024	0.0199519	-0.527131	1	RNA-binding (RRM/RBD/RNP motifs) family protein	RNA recognition motif. (a.k.a. RRM, RBD, or RNP domain)	NA	AT4G17720.1
Glyma.12G033900	Chr12:2559892-2560852	0.424885	0.955505	1.04384	0.250087	2.63119	0.332046	3.98695	0.0193521	2.7755	0.0127717	2.17376	0.295311	2.84882	0.00480819	1.48193	1	SAUR-like auxin-responsive protein family	Auxin responsive protein	NA	AT4G34770.1
Glyma.12G069300	Chr12:5081047-5082478	-0.145041	0.969911	0.0877785	0.949126	0.559004	0.420267	1.04596	0.0161859	1.07269	0.016937	0.869687	0.360589	1.30831	0.00314427	0.823791	0.271014	FASCICLIN-like arabinogalactan-protein 11	Fasciclin domain	NA	AT5G03170.1
Glyma.12G076700	Chr12:5885737-5891879	-0.622746	0.880218	-0.953427	0.133528	1.14895	0.329312	1.14801	0.0429557	2.03779	0.0110873	2.39023	0.0171062	1.98402	0.00775248	1.99217	0.105738	Putative lysine decarboxylase family protein	Possible lysine decarboxylase	NA	AT2G28305.1
Glyma.12G093700	Chr12:7675341-7676716	-1.1188	0.639308	1.53208	0.119566	1.47114	0.0396839	3.30637	0.000737859	1.75132	0.0416229	-0.888474	0.74245	1.25777	0.0147752	-0.572829	0.728613	hydroxyproline-rich glycoprotein family protein	NA	NA	AT3G52460.1
Glyma.12G103600	Chr12:9271703-9272778	0.144117	0.958609	1.41403	0.001762	1.6769	0.000934821	2.9252	0.000737859	2.0827	0.00117256	0.83901	0.211102	1.53266	0.00120205	0.285268	0.705494	Calcium-binding EF-hand family protein	NA	NA	AT4G27280.1
Glyma.12G142900	Chr12:18503746-18504949	0.592616	0.56849	1.75341	0.001762	1.59083	0.000934821	3.39608	0.000737859	2.21528	0.00117256	1.08801	0.0723652	1.24442	0.00120205	-0.557754	0.252549	Calcium-binding EF-hand family protein	NA	NA	AT4G27280.1
Glyma.12G187600	Chr12:34865816-34869986	0.670306	0.794164	1.19633	0.0427349	1.84283	0.00675021	2.88004	0.000737859	1.6525	0.00117256	1.15235	0.389045	1.0836	0.0141593	0.0534484	0.982	Late embryogenesis abundant (LEA) hydroxyproline-rich glycoprotein family	Late embryogenesis abundant protein	NA	AT3G44220.1
Glyma.12G206700	Chr12:36669425-36670245	0.0909394	0.984956	1.24599	0.00686619	0.990877	0.0171344	3.28708	0.000737859	1.77377	0.00117256	0.626636	0.730412	2.05411	0.00120205	-0.244687	0.842518	unknown protein; LOCATED IN: endomembrane system; BEST Arabidopsis thaliana protein match is: unknown protein (TAIR:AT2G31090.1); Has 70 Blast hits to 70 proteins in 13 species: Archae - 0; Bacteria - 0; Metazoa - 0; Fungi - 0; Plants - 70; Viruses - 0; Other Eukaryotes - 0 (source: NCBI BLink).	NA	NA	AT2G20562.1
Glyma.12G220200	Chr12:37954956-37957512	-1.85343	0.00909865	-0.231389	0.812307	-1.38142	0.0791663	2.17667	0.000737859	2.86726	0.00117256	1.26902	0.0270789	5.13989	0.00120205	1.60304	0.0156968	Late embryogenesis abundant (LEA) protein-related	Root cap	NA	AT5G54370.1
Glyma.12G220300	Chr12:37957513-37959683	-2.24884	0.00526016	-0.583315	0.369319	-0.759806	0.217864	2.7264	0.000737859	2.97651	0.00117256	1.33558	0.0406104	4.89399	0.00120205	1.42938	0.00213762	Late embryogenesis abundant (LEA) protein-related	Root cap	NA	AT5G54370.1
Glyma.12G224600	Chr12:38408929-38415581	-0.418021	0.880471	0.0475033	0.973736	0.540572	0.465648	1.6358	0.000737859	1.66012	0.00117256	1.21551	0.120963	2.08126	0.00120205	0.982741	0.163993	SPA1-related 3	WD domain, G-beta repeat; "Protein kinase domain"	U5_snRNP-specific_protein-like_factor_and_related_proteins	AT3G15354.1
Glyma.12G234500	Chr12:39394057-39395461	-0.623136	0.834428	-0.144072	0.934564	2.088	0.00675021	3.05865	0.000737859	1.30526	0.0474453	0.832788	0.639861	2.49156	0.00120205	1.52171	0.0776906	Nodulin MtN3 family protein	Sugar efflux transporter for intercellular exchange	Multitransmembrane_protein	AT3G14770.1
Glyma.13G054300	Chr13:15153614-15156149	0.277405	1	0.762794	0.463771	2.44543	1	2.82687	0.000737859	2.13067	0.00673647	1.67103	1	3.07663	0.00120205	2.69573	1	Malectin/receptor-like protein kinase family protein	Di-glucose binding within endoplasmic reticulum; "Protein tyrosine kinase"	Serine/threonine_protein_kinase	AT3G51550.1
Glyma.13G065300	Chr13:16462272-16463227	0.395211	0.783785	2.03303	0.001762	0.907715	0.00675021	2.53471	0.000737859	1.25027	0.00117256	-0.359882	0.863716	1.06865	0.00400966	-0.551598	0.242523	NA	NA	NA	NA
Glyma.13G094900	Chr13:21002226-21003811	0.339529	0.912704	1.66515	0.00686619	-0.632125	0.181879	2.16956	0.000737859	1.26235	0.0104972	-0.0525852	0.994623	1.39639	0.00221917	-1.40095	0.00969024	Xyloglucan endotransglucosylase/hydrolase family protein	Glycosyl hydrolases family 16; "Xyloglucan endo-transglycosylase (XET) C-terminus"	NA	AT5G57560.1
Glyma.13G103100	Chr13:21818141-21819862	2.52338	0.00526016	6.0498	0.001762	5.07176	0.000934821	6.29413	0.000737859	2.99317	0.00117256	-0.535482	0.879051	1.46051	0.00120205	0.231644	0.928736	xyloglucan endotransglycosylase 6	Glycosyl hydrolases family 16; "Xyloglucan endo-transglycosylase (XET) C-terminus"	NA	AT4G25810.1
Glyma.13G133100	Chr13:24536584-24537523	1.49738	0.368622	3.6742	0.001762	4.25812	0.000934821	7.20371	0.000737859	2.39705	0.00117256	0.237283	0.989206	2.33747	0.00120205	-0.606731	0.741995	C2H2-type zinc finger family protein	NA	NA	AT3G53600.1
Glyma.13G143200	Chr13:25601897-25602499	0.250911	0.967518	2.19783	0.00321908	0.603199	0.381438	2.60377	0.000737859	2.22541	0.00213657	0.287357	0.982157	1.73633	0.00120205	-0.260744	0.882352	SAUR-like auxin-responsive protein family	Auxin responsive protein	NA	AT3G09870.1
Glyma.13G152300	Chr13:26688263-26691680	-0.260787	0.948591	-0.315978	0.725385	0.472936	0.62432	1.09354	0.0170777	1.64245	0.00117256	1.72043	0.00360589	2.0378	0.00120205	1.41493	0.0616107	Homeodomain-like superfamily protein	Myb-like DNA-binding domain	Transcription_factor,_Myb_superfamily	AT5G17300.1
Glyma.13G157400	Chr13:27241039-27241812	0.684919	0.70317	0.870534	0.116157	1.29577	0.000934821	3.01369	0.000737859	1.11091	0.0148962	0.948789	0.424462	1.41629	0.00120205	-0.293787	0.785766	unknown protein; FUNCTIONS IN: molecular_function unknown; INVOLVED IN: biological_process unknown; LOCATED IN: cellular_component unknown; EXPRESSED IN: 23 plant structures; EXPRESSED DURING: 13 growth stages; Has 1807 Blast hits to 1807 proteins in 277 species: Archae - 0; Bacteria - 0; Metazoa - 736; Fungi - 347; Plants - 385; Viruses - 0; Other Eukaryotes - 339 (source: NCBI BLink).	NA	NA	AT5G25240.1
Glyma.13G167700	Chr13:28223591-28228408	-0.707053	0.653154	-1.85433	0.001762	0.121116	0.923262	1.5217	0.000737859	2.68458	0.00117256	3.83615	0.00360589	4.28306	0.00120205	2.88844	0.00213762	Major facilitator superfamily protein	POT family	H+/oligopeptide_symporter	AT2G26690.1
Glyma.13G168200	Chr13:28259865-28261852	-0.22019	0.950967	-0.19274	0.871749	0.616813	0.28816	1.71516	0.000737859	1.05603	0.0178672	1.03514	0.233841	2.2882	0.00120205	1.18852	0.0200002	Lactoylglutathione lyase / glyoxalase I family protein	Glyoxalase/Bleomycin resistance protein/Dioxygenase superfamily	Glyoxalase	AT1G80160.1
Glyma.13G205400	Chr13:31966943-31967279	-0.0271473	0.996117	0.211991	0.880436	1.87174	0.0153837	2.1825	0.000737859	1.34618	0.0227682	1.11872	0.325462	1.00003	0.0440656	0.693228	0.593259	unknown protein; BEST Arabidopsis thaliana protein match is: unknown protein (TAIR:AT4G21902.1); Has 22 Blast hits to 22 proteins in 6 species: Archae - 0; Bacteria - 0; Metazoa - 0; Fungi - 0; Plants - 22; Viruses - 0; Other Eukaryotes - 0 (source: NCBI BLink).	NA	NA	AT1G11655.1
Glyma.13G233400	Chr13:34416322-34421573	-0.562832	1	2.27865	0.0566115	2.64687	1	4.06704	0.00193389	3.45942	0.0288799	0.618983	1	2.93161	0.00120205	1.51954	1	glutamate receptor 2.7	Receptor family ligand binding region; "Bacterial extracellular solute-binding proteins, family 3"; "Ligand-gated ion channel"	Glutamate-gated_kainate-type_ion_channel_receptor_subunit_GluR5_and_related_subunits	AT2G29120.1
Glyma.13G233800	Chr13:34455746-34456880	0.0145707	0.997207	0.912703	0.214123	1.32489	0.119659	2.97256	0.000737859	2.27079	0.00213657	1.37994	0.349586	2.98364	0.00120205	1.3469	0.160429	Integrase-type DNA-binding superfamily protein	AP2 domain	NA	AT4G18450.1
Glyma.13G234700	Chr13:34537747-34542139	0.990672	0.693689	4.95756	0.0834089	3.02415	0.000934821	6.94965	0.014351	2.07714	0.00117256	-1.88725	1	2.46813	0.00120205	-1.45115	1	NAC domain containing protein 73	No apical meristem (NAM) protein	NA	AT4G28500.1
Glyma.13G249700	Chr13:35731493-35733559	1.20945	0.59937	1.53139	0.0183121	1.73404	0.110765	2.7882	0.000737859	2.37008	0.00117256	2.07124	0.171275	2.07311	0.00559595	1.01799	0.541547	Quinone reductase family protein	NADPH-dependent FMN reductase	1,4-benzoquinone_reductase-like;_Trp_repressor_binding_protein-like/protoplast-secreted_protein	AT4G27270.1
Glyma.13G281100	Chr13:38265239-38266831	-2.55076	0.00526016	-0.597374	0.344638	-0.174823	0.822311	2.43723	0.000737859	2.96922	0.00117256	1.03648	0.151167	3.62162	0.00120205	1.02633	0.0351376	Late embryogenesis abundant (LEA) protein-related	Root cap	NA	AT5G54370.1
Glyma.13G281200	Chr13:38269639-38271218	-2.65341	0.00526016	-0.902042	0.0884659	-1.46681	0.0949662	2.20807	0.000737859	2.94101	0.00117256	1.21048	0.0714639	5.00791	0.00120205	1.34723	0.0423004	Late embryogenesis abundant (LEA) protein-related	Root cap	NA	AT5G54370.1
Glyma.13G294200	Chr13:39378379-39379287	-0.548661	0.83871	1.165	0.0598623	-0.676794	0.0834858	1.31441	0.000737859	1.76989	0.00461774	0.0624779	0.994395	1.27803	0.00120205	-0.713252	0.15375	unknown protein; LOCATED IN: endomembrane system; BEST Arabidopsis thaliana protein match is: unknown protein (TAIR:AT2G31090.1); Has 70 Blast hits to 70 proteins in 13 species: Archae - 0; Bacteria - 0; Metazoa - 0; Fungi - 0; Plants - 70; Viruses - 0; Other Eukaryotes - 0 (source: NCBI BLink).	NA	NA	AT2G20562.1
Glyma.13G302500	Chr13:39956932-39958643	0.252018	0.948621	2.56142	0.001762	4.38322	0.000934821	6.15845	0.000737859	1.73691	0.00117256	-0.552415	0.857808	1.15015	0.00120205	-0.621896	0.656426	HXXXD-type acyl-transferase family protein	Transferase family	NA	AT1G03495.1
Glyma.13G303900	Chr13:40099293-40100258	-0.141163	1	3.23127	0.001762	3.73986	0.0111481	6.83123	0.0130911	4.57558	0.00117256	1.23944	0.651709	2.31218	0.00120205	-0.774208	1	pinoid-binding protein 1	NA	NA	AT5G54490.1
Glyma.13G314100	Chr13:40937253-40938477	-0.413312	0.876488	1.68064	0.001762	0.95489	0.0211874	2.98126	0.000737859	2.04695	0.00117256	-0.0165178	0.996042	1.31789	0.00120205	-0.699814	0.310303	Polynucleotidyl transferase, ribonuclease H-like superfamily protein	CAF1 family ribonuclease	mRNA_deadenylase_subunit	AT5G22250.1
Glyma.13G333400	Chr13:42753091-42754057	1.79143	0.277001	4.89999	0.039273	3.1813	0.00316526	6.52024	0.0405509	2.1321	0.00117256	-0.95142	1	1.67072	0.00120205	-1.67193	0.485774	C2H2-type zinc finger family protein	NA	NA	AT2G28710.1
Glyma.13G340500	Chr13:43249782-43253050	-1.15404	0.257091	-0.26278	0.793943	2.32308	0.000934821	2.3808	0.000737859	2.22786	0.00117256	1.36199	0.059033	1.35708	0.00120205	1.30117	0.0553882	ADP/ATP carrier 2	Mitochondrial carrier protein	Mitochondrial_ADP/ATP_carrier_proteins	AT5G13490.2
Glyma.13G356000	Chr13:44442688-44444217	-0.387005	0.860373	0.318691	0.741793	-1.88344	0.0742807	1.81604	0.0229439	1.04654	0.0183891	0.363924	0.895904	2.38677	0.0255859	-1.31578	0.245774	delta tonoplast integral protein	Major intrinsic protein	Aquaporin_(major_intrinsic_protein_family)	AT3G16240.1
Glyma.13G361200	Chr13:44823127-44824990	0.346991	0.950115	1.83179	0.0175567	0.76313	0.537334	2.70016	0.00297804	1.8301	0.0116362	0.379618	0.971166	1.51542	0.0453191	-0.41981	1	AUX/IAA transcriptional regulator family protein	AUX/IAA family	NA	AT1G04250.1
Glyma.14G002800	Chr14:293551-294736	0.241979	0.931087	1.29966	0.001762	2.05599	0.000934821	3.59263	0.000737859	1.29526	0.00117256	0.264355	0.955717	1.21548	0.00120205	-0.318189	0.753845	VQ motif-containing protein	VQ motif	NA	AT4G39720.1
Glyma.14G015200	Chr14:1089997-1094967	0.13322	1	0.661235	0.542669	1.21307	0.147464	2.36628	0.000737859	1.61427	0.0433666	1.0958	0.567768	1.36795	0.0220013	0.221978	1	NA	NA	NA	NA
Glyma.14G048200	Chr14:3737772-3746209	-0.369003	1	1.25432	0.117391	-0.568047	1	3.92815	0.000737859	2.83944	0.00673647	1.24096	1	4.9238	0.0084179	0.426281	1	Subtilisin-like serine endopeptidase family protein	Peptidase inhibitor I9; "Subtilase family"; "PA domain"	NA	AT2G04160.1
Glyma.14G048600	Chr14:3778837-3783437	0.86079	0.697282	0.135081	0.932285	2.78599	0.000934821	3.17924	0.000737859	1.46036	0.0164288	2.19149	0.0441769	1.57932	0.00120205	1.18624	1	Disease resistance protein (TIR-NBS-LRR class) family	Leucine Rich Repeat; "TIR domain"; "Leucine Rich Repeat"; "NB-ARC domain"	Apoptotic_ATPase	AT5G36930.1
Glyma.14G058500	Chr14:4706970-4710623	0.0412567	0.991816	0.398579	0.567152	0.373531	0.537334	1.16729	0.00297804	1.15397	0.00383437	0.805352	0.327539	1.42453	0.00120205	0.632324	0.304938	Plant protein of unknown function (DUF828)	PF03005	NA	AT3G55990.1
Glyma.14G088300	Chr14:7921321-7922418	0.227211	0.951277	2.15557	0.001762	0.397993	0.389644	3.27844	0.000737859	1.47881	0.00117256	-0.429786	0.891038	1.8304	0.00120205	-1.04498	0.0483539	salt tolerance zinc finger	NA	NA	AT1G27730.1
Glyma.14G134700	Chr14:23511817-23514886	-1.3325	0.365621	0.113964	0.943892	0.467137	0.656362	1.85462	0.000737859	2.52358	0.00213657	1.08056	0.352679	2.55541	0.00120205	1.17834	0.147928	NA	NA	NA	NA
Glyma.14G159300	Chr14:35664115-35668868	-0.155466	1	0.642714	0.394437	1.65705	1	1.21951	0.018512	2.72795	0.00117256	1.94869	0.0489733	2.83816	0.00120205	3.28803	0.0559481	IQ-domain 21	IQ calmodulin-binding motif	NA	AT3G49260.2
Glyma.14G177400	Chr14:43732399-43733341	0.372597	0.960337	4.00062	0.0692268	2.41083	0.105182	5.40367	0.00247339	3.08388	0.00534585	-0.532184	1	3.318	0.00120205	0.321124	1	unknown protein; BEST Arabidopsis thaliana protein match is: unknown protein (TAIR:AT1G72240.1); Has 1693 Blast hits to 236 proteins in 54 species: Archae - 0; Bacteria - 8; Metazoa - 451; Fungi - 116; Plants - 94; Viruses - 2; Other Eukaryotes - 1022 (source: NCBI BLink).	NA	NA	AT1G22470.1
Glyma.14G177600	Chr14:43747170-43748883	0.544202	0.760721	0.204392	0.849086	0.775835	0.338025	1.45956	0.00136914	1.13008	0.00807616	1.47549	0.0205399	2.50365	0.00120205	1.8113	0.010942	Cupredoxin superfamily protein	Plastocyanin-like domain	NA	AT1G72230.1
Glyma.14G182900	Chr14:44648613-44652322	0.298943	0.918328	1.18402	0.00321908	1.73661	0.000934821	2.59966	0.000737859	2.11019	0.00117256	1.23217	0.10756	2.55207	0.00120205	1.68848	0.00213762	HVA22 homologue A	RNase H; "TB2/DP1, HVA22 family"	NA	AT1G74520.1
Glyma.14G199400	Chr14:46435758-46438392	-0.962102	1	-0.453429	0.710921	0.464163	1	1.24796	0.00344809	2.16209	0.0209413	1.66124	0.136238	2.78161	0.00120205	2.00279	0.0168688	NB-ARC domain-containing disease resistance protein	NB-ARC domain	Apoptotic_ATPase	AT3G46530.1
Glyma.14G202500	Chr14:46773823-46775761	1.46014	1	1.12868	0.202031	2.39545	0.176205	1.43883	0.0104187	2.47619	0.0153793	2.8009	0.317863	2.66164	0.00221917	3.61241	0.130017	Exostosin family protein	NA	NA	AT1G21480.2
Glyma.14G203000	Chr14:46787302-46790554	-0.693671	0.415124	-0.051516	0.966504	0.915524	0.00620249	2.07841	0.000737859	1.36826	0.00117256	0.760735	0.287245	1.42695	0.00120205	0.270405	0.734785	SOS3-interacting protein 4	NAF domain; "Protein kinase domain"	Serine/threonine_protein_kinase	AT2G30360.1
Glyma.14G205600	Chr14:47079121-47081495	0.132378	1	1.57151	0.0382714	2.69409	0.000934821	5.89889	0.000737859	1.36506	0.0317613	-0.0433186	1	1.41635	0.00120205	-1.78126	0.0400284	cytokinin response factor 4	AP2 domain	NA	AT4G27950.1
Glyma.14G212400	Chr14:47756084-47757164	0.83538	0.622982	2.34155	0.001762	2.9657	0.000934821	5.38663	0.000737859	1.21224	0.016937	-0.288165	0.978158	1.69214	0.00120205	-0.732341	0.574051	NA	NA	NA	NA
Glyma.14G212700	Chr14:47788939-47790839	0.646435	0.564102	0.69832	0.108432	1.69601	0.000934821	2.01353	0.000737859	1.94545	0.00117256	1.93764	0.00360589	2.04418	0.00120205	1.73401	0.00213762	Eukaryotic aspartyl protease family protein	Eukaryotic aspartyl protease	Aspartyl_protease	AT1G66180.1
Glyma.15G012700	Chr15:1002509-1004331	-0.574103	0.731093	0.984327	0.0496685	-0.411286	0.544156	1.49612	0.000737859	1.35757	0.00117256	-0.161793	0.98428	1.34293	0.00705534	-0.565086	0.491056	AUX/IAA transcriptional regulator family protein	AUX/IAA family	NA	AT1G04250.1
Glyma.15G013900	Chr15:1116163-1119654	4.67085	0.00526016	8.81155	0.0269819	4.23075	0.000934821	5.97468	0.000737859	2.49713	0.00117256	-1.62968	0.502584	1.55631	0.00120205	-0.204069	1	Coatomer, beta' subunit	WD domain, G-beta repeat	G-protein_beta_subunit	AT1G52360.1
Glyma.15G026900	Chr15:2169227-2171606	-1.62666	0.00526016	-1.01302	0.0124868	-0.251621	0.655562	1.21833	0.000737859	1.33421	0.00213657	0.739503	0.432469	2.07594	0.00120205	0.6105	0.218532	hydroxyproline-rich glycoprotein family protein	NA	NA	AT1G72790.1
Glyma.15G034900	Chr15:2790181-2794119	-0.153312	0.972143	0.744592	0.297832	0.850235	0.285664	1.71367	0.000737859	1.2638	0.0214113	0.38887	0.924384	1.1959	0.0380858	0.339844	0.844916	unknown protein; BEST Arabidopsis thaliana protein match is: unknown protein (TAIR:AT3G54000.1); Has 35333 Blast hits to 34131 proteins in 2444 species: Archae - 798; Bacteria - 22429; Metazoa - 974; Fungi - 991; Plants - 531; Viruses - 0; Other Eukaryotes - 9610 (source: NCBI BLink).	NA	NA	AT5G59050.1
Glyma.15G051200	Chr15:4025823-4027347	0.135521	0.983323	0.697735	0.462987	1.31097	0.225671	2.63615	0.000737859	1.39703	0.0329528	0.847474	0.68899	2.35794	0.00120205	1.03598	0.502927	xylem NAC domain 1	No apical meristem (NAM) protein	NA	AT5G64530.1
Glyma.15G054500	Chr15:4274886-4276923	-0.372368	0.899068	0.0364812	0.980275	1.02625	0.270972	1.7608	0.000737859	1.74494	0.00117256	1.35648	0.0827079	2.61885	0.00120205	1.88424	0.0435521	UDP-glucosyl transferase 85A2	UDP-glucoronosyl and UDP-glucosyl transferase	UDP-glucuronosyl_and_UDP-glucosyl_transferase	AT1G22360.1
Glyma.15G078300	Chr15:6020601-6024367	-0.00731316	0.997207	2.55177	0.001762	1.99268	0.000934821	4.7771	0.000737859	1.64756	0.00117256	-0.904248	0.607367	2.05053	0.00120205	-0.729867	0.526086	NAC domain containing protein 73	No apical meristem (NAM) protein	NA	AT4G28500.1
Glyma.15G079200	Chr15:6090029-6091113	-1.06353	0.507955	0.458405	0.625821	1.03002	0.16727	2.55129	0.000737859	2.29013	0.00117256	0.775661	0.671126	2.81715	0.00120205	1.31109	0.0971895	Integrase-type DNA-binding superfamily protein	AP2 domain	NA	AT4G18450.1
Glyma.15G114700	Chr15:9024266-9025694	-0.127594	1	1.03882	0.391355	1.43652	1	3.31454	0.011142	2.74446	0.0487254	1.63568	1	2.06616	0.012889	0.193253	1	acyl-CoA sterol acyl transferase 1	MBOAT, membrane-bound O-acyltransferase family	NA	AT3G51970.1
Glyma.15G143600	Chr15:11790379-11793024	0.040034	0.99216	0.506087	0.371248	1.64183	0.000934821	2.01314	0.000737859	1.52725	0.00117256	1.09195	0.0871306	1.43924	0.00120205	1.06772	0.0351376	chitinase-like protein 2	Chitinase class I	Predicted_chitinase	AT3G16920.1
Glyma.15G157100	Chr15:13179216-13185603	-0.0846117	0.983964	0.229312	0.802706	1.76337	0.000934821	2.027	0.000737859	1.68294	0.00117256	1.38812	0.0223814	1.77869	0.00120205	1.51624	0.00391549	cellulose synthase A4	Cellulose synthase	NA	AT5G44030.1
Glyma.15G160900	Chr15:13684686-13690703	-0.162574	1	-0.307197	0.826472	1.13406	0.0845465	1.4005	0.000737859	1.47745	0.0423367	1.62166	0.13842	1.62617	0.00120205	1.36116	0.0523281	Disease resistance protein (TIR-NBS-LRR class) family	TIR domain; "Leucine Rich Repeat"; "NB-ARC domain"	Apoptotic_ATPase	AT5G41750.2
Glyma.15G177900	Chr15:16920584-16924460	-0.348801	0.864884	0.395856	0.592673	1.67681	0.000934821	2.78773	0.000737859	1.1955	0.00117256	0.459933	0.792509	1.60846	0.00120205	0.500949	0.453441	Protein kinase superfamily protein	Protein tyrosine kinase	Serine/threonine_protein_kinase	AT2G05940.1
Glyma.15G185200	Chr15:18628594-18629609	0.426545	0.781811	1.02575	0.0133534	-0.455233	0.397833	0.465431	0.282501	1.06873	0.00117256	0.472412	0.762099	1.01036	0.0270774	0.0921233	0.94781	unknown protein; BEST Arabidopsis thaliana protein match is: unknown protein (TAIR:AT3G17580.1); Has 40 Blast hits to 40 proteins in 11 species: Archae - 0; Bacteria - 0; Metazoa - 0; Fungi - 0; Plants - 40; Viruses - 0; Other Eukaryotes - 0 (source: NCBI BLink).	NA	NA	AT1G48330.1
Glyma.15G219400	Chr15:38152872-38170516	0.591818	0.848281	3.28063	0.001762	4.33818	0.000934821	4.69673	0.000737859	2.40722	0.00117256	-0.273598	1	1.77769	0.00120205	1.42612	1	nuclear pore anchor	MYND finger	Predicted_E3_ubiquitin_ligase	AT1G79280.2
Glyma.15G238600	Chr15:44941683-44945141	2.05653	0.418618	-2.43156	0.001762	0	0.000934821	8.38124	0.00136914	3.19955	0.00117256	7.63902	0.113156	4.15843	0.00120205	0	1	NA	NA	NA	NA
Glyma.15G256000	Chr15:48531278-48532198	2.5549	0.00909865	3.67658	0.001762	2.15248	0.000934821	3.53211	0.000737859	2.08883	0.00117256	0.976789	0.503658	1.24721	0.00120205	-0.128927	0.954059	unknown protein; BEST Arabidopsis thaliana protein match is: unknown protein (TAIR:AT2G32190.1); Has 214 Blast hits to 214 proteins in 21 species: Archae - 0; Bacteria - 0; Metazoa - 1; Fungi - 10; Plants - 203; Viruses - 0; Other Eukaryotes - 0 (source: NCBI BLink).	NA	NA	AT2G32210.1
Glyma.15G265500	Chr15:50038200-50042051	-1.22945	0.153609	0.524006	0.378495	0.881679	0.0789632	2.88454	0.000737859	2.43575	0.00117256	0.710967	0.496198	2.38408	0.00120205	0.379652	0.705041	Eukaryotic aspartyl protease family protein	Eukaryotic aspartyl protease	Aspartyl_protease	AT3G12700.1
Glyma.15G268200	Chr15:50451998-50453074	-0.0493329	0.992868	0.201518	0.888936	1.17073	0.0377913	3.30325	0.000737859	1.24824	0.0379261	1.01398	0.419532	2.02481	0.00120205	-0.106171	0.9634	unknown protein; FUNCTIONS IN: molecular_function unknown; INVOLVED IN: biological_process unknown; LOCATED IN: endomembrane system; EXPRESSED IN: 8 plant structures; EXPRESSED DURING: 4 anthesis, petal differentiation and expansion stage; BEST Arabidopsis thaliana protein match is: unknown protein (TAIR:AT1G05575.1); Has 61 Blast hits to 61 proteins in 10 species: Archae - 0; Bacteria - 0; Metaz…	NA	NA	AT2G31945.1
Glyma.15G272800	Chr15:51021935-51022369	1.28535	0.00526016	2.44644	0.001762	0.603182	0.127766	2.46957	0.000737859	1.84262	0.00117256	0.699132	0.429998	1.70966	0.00120205	-0.157664	0.881798	NA	NA	NA	NA
Glyma.16G015900	Chr16:1391278-1393670	0.149539	0.958609	0.6405	0.186929	-0.155348	0.790043	1.0058	0.00344809	1.10285	0.00117256	0.637612	0.495104	1.60031	0.00120205	0.441887	0.41908	Protein of unknown function (DUF1295)	Protein of unknown function (DUF1295)	Predicted_steroid_reductase	AT2G46890.1
Glyma.16G022400	Chr16:2110758-2112025	0.193616	0.95431	0.773371	0.13991	1.5247	0.000934821	2.80109	0.000737859	1.48914	0.00117256	0.922924	0.298617	1.59207	0.00120205	0.319183	0.684113	Calcium-binding EF-hand family protein	NA	Ca2+-binding_protein_(centrin/caltractin),_EF-Hand_superfamily_protein	AT2G46600.1
Glyma.16G045300	Chr16:4307543-4308679	-0.555944	0.739821	0.801038	0.070411	0.625773	0.162928	1.88263	0.000737859	3.2712	0.00117256	1.93707	0.00360589	2.51143	0.00120205	1.25942	0.00213762	unknown protein; BEST Arabidopsis thaliana protein match is: unknown protein (TAIR:AT3G16330.1); Has 114 Blast hits to 114 proteins in 15 species: Archae - 0; Bacteria - 0; Metazoa - 0; Fungi - 0; Plants - 114; Viruses - 0; Other Eukaryotes - 0 (source: NCBI BLink).	NA	NA	AT1G52140.1
Glyma.16G045400	Chr16:4311044-4312509	-0.422848	0.911685	0.203958	0.880485	0.00665667	0.991531	1.01347	0.0389193	1.96829	0.00213657	1.36872	0.188011	1.57041	0.00559595	0.568522	0.575128	NA	NA	NA	NA
Glyma.16G063700	Chr16:6283065-6284827	0.426039	0.855424	-0.0700918	0.956089	1.21215	0.0616039	1.58789	0.000737859	1.87883	0.00117256	2.37591	0.00360589	1.92221	0.00120205	1.54638	0.0265347	myb domain protein 40	Myb-like DNA-binding domain	Transcription_factor,_Myb_superfamily	AT5G14340.1
Glyma.16G073400	Chr16:7406651-7407890	0.869218	0.308449	2.49716	0.001762	3.24068	0.000934821	4.25264	0.000737859	2.01416	0.00117256	0.41475	0.88461	1.60037	0.00120205	0.602662	0.457691	Protein of unknown function (DUF1645)	Protein of unknown function (DUF1645)	NA	AT3G27880.1
Glyma.16G120000	Chr16:26781142-26782246	0.460389	0.914671	0.0661811	0.969327	-0.376493	0.749741	1.28321	0.0155734	1.83826	0.0030332	2.24816	0.0270789	2.80962	0.00120205	1.15562	0.193871	Arabidopsis protein of unknown function (DUF241)	Arabidopsis protein of unknown function	NA	AT4G35660.1
Glyma.16G135200	Chr16:29255828-29266445	3.11489	0.0753398	4.43532	0.001762	4.00921	0.000934821	6.02637	0.000737859	1.84892	0.00117256	0.545084	1	1.32151	0.00120205	-0.690206	1	disease resistance protein (TIR-NBS-LRR class), putative	NB-ARC domain; "TIR domain"	NA	AT5G17680.1
Glyma.16G136600	Chr16:29363326-29374233	-0.261876	0.918441	1.42829	0.00321908	0.701937	0.0596874	3.03796	0.000737859	1.03148	0.0110873	-0.651551	0.612115	1.80242	0.00120205	-0.531523	0.381876	Disease resistance protein (TIR-NBS-LRR class) family	TIR domain; "Leucine Rich Repeat"; "NB-ARC domain"	Apoptotic_ATPase	AT5G18360.1
Glyma.16G137000	Chr16:29418204-29421765	3.31624	1	4.64761	0.001762	3.78252	0.0476278	8.36976	0.0281994	5.2733	0.00926038	3.96226	1	4.50172	0.00120205	-0.0815325	1	Disease resistance protein (TIR-NBS-LRR class) family	Leucine Rich Repeat	NA	AT5G41750.2
Glyma.16G137200	Chr16:29425624-29428912	1.21918	0.532528	2.62711	0.001762	5.85208	0.000934821	5.06233	0.000737859	3.47393	0.00117256	2.0893	0.0731919	1.19472	0.00120205	1.99121	0.0875382	disease resistance protein (TIR-NBS-LRR class), putative	TIR domain; "NB-ARC domain"	NA	AT5G17680.1
Glyma.16G142500	Chr16:30104441-30105541	-0.114177	0.980932	1.65402	0.0158308	1.44743	0.00316526	3.09841	0.000737859	1.32466	0.0148962	-0.417849	0.922431	1.17499	0.00221917	-0.475179	0.652782	calmodulin-like 41	EF hand	Calmodulin_and_related_proteins_(EF-Hand_superfamily)	AT3G50770.1
Glyma.16G143400	Chr16:30337468-30338390	-0.960269	0.693689	0.717375	0.392922	-0.675352	0.405665	1.12553	0.0170777	3.07436	0.00117256	1.42225	0.269202	1.50965	0.0204743	-0.285095	0.844832	unknown protein; FUNCTIONS IN: molecular_function unknown; INVOLVED IN: N-terminal protein myristoylation; LOCATED IN: cellular_component unknown; EXPRESSED IN: 7 plant structures; EXPRESSED DURING: petal differentiation and expansion stage; BEST Arabidopsis thaliana protein match is: unknown protein (TAIR:AT4G37240.1); Has 243 Blast hits to 243 proteins in 15 species: Archae - 0; Bacteria - 0; M…	NA	NA	AT2G23690.1
Glyma.16G152100	Chr16:31264478-31266877	-0.973317	0.243449	-0.0898353	0.94513	0.867157	0.0215619	2.24096	0.000737859	1.29718	0.00213657	0.420642	0.842435	1.95794	0.00120205	0.585325	0.278275	Arabidopsis NAC domain containing protein 87	No apical meristem (NAM) protein	NA	AT5G18270.1
Glyma.16G156000	Chr16:31620671-31621151	0.992316	0.650487	1.17984	0.119566	2.86257	0.0274848	3.0976	0.000737859	1.33138	0.0367881	1.1503	0.52444	1.23174	0.0220013	1.00593	0.574812	unknown protein; Has 28 Blast hits to 28 proteins in 10 species: Archae - 0; Bacteria - 0; Metazoa - 0; Fungi - 0; Plants - 28; Viruses - 0; Other Eukaryotes - 0 (source: NCBI BLink).	NA	NA	AT1G71910.1
Glyma.16G159700	Chr16:31940469-31944478	-0.705654	1	-0.178955	0.920057	1.29639	1	1.1439	0.038757	2.10043	0.00673647	1.5792	0.188464	1.39638	0.0274835	1.55262	0.0889073	disease resistance protein (TIR-NBS-LRR class), putative	TIR domain; "NB-ARC domain"	Apoptotic_ATPase	AT5G17680.1
Glyma.16G163900	Chr16:32285799-32286738	0.415929	0.876488	0.639824	0.291356	0.499174	0.546511	1.22682	0.00686341	1.14844	0.0138087	0.930089	0.390276	1.67199	0.00480819	0.946735	0.218931	Protein of unknown function (DUF3511)	Domain of unknown function (DUF3511)	NA	AT4G09890.1
Glyma.16G210800	Chr16:36982309-36991446	0.460061	1	2.81595	0.0586533	3.38164	0.00381697	5.01072	0.000737859	1.44953	0.0433666	-0.89408	1	1.66604	0.00120205	0.0393202	1	Disease resistance protein (TIR-NBS-LRR class) family	TIR domain; "NB-ARC domain"	Apoptotic_ATPase	AT5G36930.2
Glyma.16G215000	Chr16:37261496-37265361	-0.449425	1	-0.127951	0.925572	1.76893	1	1.33023	0.000737859	3.91142	0.00117256	3.59226	0.00360589	3.65288	0.00120205	4.09281	0.00391549	disease resistance protein (TIR-NBS-LRR class), putative	Leucine Rich Repeat; "TIR domain"; "NB-ARC domain"	Apoptotic_ATPase	AT5G17680.1
Glyma.17G034900	Chr17:2546811-2548225	0.249513	0.895348	2.15766	0.001762	2.46296	0.000934821	3.75104	0.000737859	1.5565	0.00117256	-0.326034	0.881052	1.2077	0.00314427	-0.0741765	0.952026	Ca2+-binding protein 1	EF hand	Calmodulin_and_related_proteins_(EF-Hand_superfamily)	AT5G49480.1
Glyma.17G065100	Chr17:5032682-5034197	0.791071	0.1953	1.31221	0.001762	0.454888	0.233661	1.92347	0.000737859	1.41845	0.00117256	0.903315	0.117007	1.05579	0.00314427	-0.409816	0.46889	xyloglucan endotransglycosylase 6	Glycosyl hydrolases family 16; "Xyloglucan endo-transglycosylase (XET) C-terminus"	NA	AT4G25810.1
Glyma.17G065400	Chr17:5045474-5046951	0.00787248	1	2.34764	0.0158308	-0.367003	0.632846	2.80646	0.000737859	2.92906	0.00926038	0.58815	1	1.24625	0.0204743	-1.92239	0.0351376	xyloglucan endotransglycosylase 6	Xyloglucan endo-transglycosylase (XET) C-terminus; "Glycosyl hydrolases family 16"	NA	AT4G25810.1
Glyma.17G105000	Chr17:8247254-8247954	1.08901	0.52427	1.31195	0.0369467	1.50641	0.000934821	3.2714	0.000737859	1.36885	0.016937	1.16442	0.421598	1.22772	0.00120205	-0.522845	0.602006	unknown protein; FUNCTIONS IN: molecular_function unknown; INVOLVED IN: biological_process unknown; LOCATED IN: cellular_component unknown; EXPRESSED IN: 23 plant structures; EXPRESSED DURING: 13 growth stages; Has 1807 Blast hits to 1807 proteins in 277 species: Archae - 0; Bacteria - 0; Metazoa - 736; Fungi - 347; Plants - 385; Viruses - 0; Other Eukaryotes - 339 (source: NCBI BLink).	NA	NA	AT5G25240.1
Glyma.17G109300	Chr17:8561779-8563646	-0.226823	0.93651	0.926634	0.0544238	1.86517	0.000934821	3.71342	0.000737859	1.12009	0.00383437	-0.00820063	0.997634	1.52185	0.00120205	-0.318978	0.728613	NA	NA	NA	NA
Glyma.17G116800	Chr17:9214169-9216307	1.85896	0.13958	3.32402	0.001762	5.82477	0.000934821	8.93581	0.0338788	2.54822	0.00117256	1.0878	0.590988	1.34244	0.00120205	-1.77547	0.402741	Ran BP2/NZF zinc finger-like superfamily protein	Zn-finger in Ran binding protein and others	NA	AT2G26695.1
Glyma.17G121800	Chr17:9746589-9748712	-0.723109	0.756106	0.59474	0.407437	1.13466	0.111047	1.73666	0.000737859	2.36815	0.00117256	1.07162	0.327539	2.04002	0.00120205	1.43517	0.0714738	CLAVATA3/ESR-RELATED 13	NA	NA	AT1G73965.1
Glyma.17G128900	Chr17:10330412-10331258	-0.377409	0.866589	0.196682	0.850003	-0.556133	0.176573	1.30337	0.000737859	2.25323	0.00117256	1.71387	0.00360589	1.91166	0.00120205	0.0542688	0.968259	calmodulin-like 38	EF hand	Calmodulin_and_related_proteins_(EF-Hand_superfamily)	AT1G76650.3
Glyma.17G136300	Chr17:10998834-11002776	0.190675	0.961344	0.781227	0.192486	0.706538	0.181023	1.47862	0.000737859	1.25946	0.00807616	0.684467	0.670424	1.29018	0.00314427	0.519673	0.514416	ACT domain repeat 8	ACT domain	NA	AT1G12420.1
Glyma.17G165300	Chr17:14982098-14984805	-1.00938	1	1.57079	0.0158308	2.96349	1	3.3264	0.0179106	3.77035	0.00383437	1.22005	1	1.8032	0.0141593	1.44381	1	Auxin-responsive GH3 family protein	GH3 auxin-responsive promoter	NA	AT4G37390.1
Glyma.17G169200	Chr17:15679752-15681009	-0.0945944	0.986614	0.420739	0.657738	1.41918	0.241349	1.49199	0.00344809	1.97823	0.00117256	1.49428	0.117007	2.69802	0.00120205	2.62813	0.0691611	Protein of unknown function (DUF579)	Polysaccharide biosynthesis	NA	AT5G67210.1
Glyma.17G216500	Chr17:36492620-36494615	-0.511415	0.843311	0.543337	0.42694	1.28095	0.00245792	1.92551	0.000737859	2.12003	0.00117256	1.09029	0.221619	1.47931	0.00120205	0.838697	0.165425	Plant protein of unknown function (DUF868)	Plant protein of unknown function (DUF868)	NA	AT5G11000.1
Glyma.17G224800	Chr17:37790964-37792528	2.87576	0.0916177	5.32039	0.001762	6.06597	0.0299056	6.69733	0.0107716	2.76251	0.00117256	0.326373	1	1.04643	0.0110424	0.425727	1	WRKY DNA-binding protein 50	WRKY DNA -binding domain	NA	AT5G26170.1
Glyma.17G227900	Chr17:38284475-38287851	-0.367593	0.80569	0.760119	0.0891326	3.88346	0.000934821	3.94594	0.000737859	1.34064	0.00117256	0.22427	0.960382	1.09391	0.0084179	1.03514	0.00391549	6-&1-fructan exohydrolase	Glycosyl hydrolases family 32 C terminal; "Glycosyl hydrolases family 32 N-terminal domain"	Beta-fructofuranosidase_(invertase)	AT5G11920.1
Glyma.17G260100	Chr17:41440095-41442836	1.37686	0.427262	0.677065	0.379613	3.61388	0.00172635	4.88891	0.000737859	1.66543	0.0104972	2.40696	0.0791209	1.97877	0.00120205	0.706954	1	cinnamyl alcohol dehydrogenase 9	Alcohol dehydrogenase GroES-like domain; "Zinc-binding dehydrogenase"	Alcohol_dehydrogenase,_class_V	AT4G39330.1
Glyma.17G260200	Chr17:41446834-41448795	-0.985435	1	-0.293285	0.845417	0.759359	1	3.01056	0.000737859	3.06411	0.00867178	2.38196	0.143817	5.06458	0.00120205	2.81948	0.0652513	Protein of unknown function (DUF677)	Protein of unknown function (DUF677)	NA	AT1G20180.1
Glyma.18G003200	Chr18:266942-268715	-0.55831	0.552824	0.744584	0.0895705	-1.24198	0.000934821	1.43784	0.000737859	2.54773	0.00117256	1.26304	0.00360589	3.06899	0.00120205	0.391456	0.487861	xyloglucan endotransglucosylase/hydrolase 16	Glycosyl hydrolases family 16; "Xyloglucan endo-transglycosylase (XET) C-terminus"	NA	AT3G23730.1
Glyma.18G014200	Chr18:993034-993997	-0.171139	1	1.43271	0.0598623	1.5354	0.202158	1.82702	0.00686341	2.33832	0.00534585	0.758384	1	1.71177	0.00775248	1.42439	1	ENTH/ANTH/VHS superfamily protein	ANTH domain	NA	AT4G40080.1
Glyma.18G026900	Chr18:2022269-2023682	-0.401169	0.863529	0.226946	0.848923	2.03737	0.000934821	3.12814	0.000737859	1.28673	0.0030332	0.680463	0.596112	1.01701	0.00314427	-0.0695884	0.962948	CRINKLY4 related 3	Protein kinase domain	Serine/threonine_protein_kinase	AT3G55950.1
Glyma.18G043200	Chr18:3676215-3679506	0.805504	0.676827	0.752015	0.223053	1.7512	0.0523237	1.61439	0.000737859	1.27984	0.00604859	1.32263	0.227474	2.46943	0.00120205	2.61182	0.00213762	TPX2 (targeting protein for Xklp2) protein family	Targeting protein for Xklp2 (TPX2)	NA	AT5G37478.1
Glyma.18G059600	Chr18:5283310-5291592	0.193666	0.968813	0.365344	0.720102	0.856466	1	1.41902	0.00759397	1.49061	0.0104972	1.33008	0.165278	2.07451	0.00221917	1.51192	0.0729705	Leucine-rich repeat protein kinase family protein	Protein tyrosine kinase; "Leucine rich repeat N-terminal domain"	Serine/threonine_protein_kinase	AT5G45840.1
Glyma.18G064100	Chr18:5853136-5857011	-0.196295	0.967375	1.45838	0.019057	2.38522	0.000934821	4.3673	0.000737859	1.35945	0.0138087	-0.291604	0.973726	1.49621	0.00120205	-0.49087	0.721957	calmodulin-binding receptor-like cytoplasmic kinase 1	Protein tyrosine kinase	Serine/threonine_protein_kinase	AT5G58940.1
Glyma.18G069300	Chr18:6497630-6505275	0.559081	1	1.39462	0.197235	1.46974	1	2.11631	0.0152517	2.58794	0.0153793	1.74657	1	3.62678	0.00120205	2.97634	0.102397	Signal transduction histidine kinase, hybrid-type, ethylene sensor	Response regulator receiver domain	NA	AT3G04580.2
Glyma.18G080600	Chr18:7727890-7731752	-0.0482671	1	1.37225	0.120958	3.96094	0.131559	4.49622	0.000737859	3.4951	0.0159425	2.07832	0.362947	3.23442	0.00120205	2.71161	0.297814	cytochrome P450, family 71, subfamily B, polypeptide 37	Cytochrome P450	Cytochrome_P450_CYP2_subfamily	AT3G26330.1
Glyma.18G127900	Chr18:17212881-17215294	-1.75666	0.143342	-0.306844	0.829199	1.97746	0.0183485	2.94887	0.000737859	1.96994	0.0218673	0.539957	0.868282	2.10765	0.00120205	1.14109	0.330513	disease resistance protein (TIR-NBS class), putative	TIR domain	NA	AT4G16990.1
Glyma.18G158600	Chr18:35340799-35341593	-0.840689	0.876488	2.95226	0.093332	3.41867	0.0215619	5.75798	0.0155734	2.85645	0.0349613	-0.918026	0.891038	1.74114	0.00120205	-0.592179	1	NA	NA	NA	NA
Glyma.18G185400	Chr18:44566779-44569341	0.51743	0.822483	1.88688	0.001762	2.02761	0.000934821	4.10569	0.000737859	1.05264	0.0389841	-0.299152	0.973059	1.8011	0.00120205	-0.274434	0.854248	receptor lectin kinase	Protein kinase domain; "Legume lectin domain"	Serine/threonine_protein_kinase	AT2G37710.1
Glyma.18G230800	Chr18:51950740-51955629	-0.30657	0.891544	0.265133	0.789409	3.4995	0.000934821	4.10259	0.000737859	1.32024	0.00117256	0.761861	0.411501	1.73009	0.00120205	1.13188	0.0220088	C2 calcium/lipid-binding plant phosphoribosyltransferase family protein	C2 domain; "Plant phosphoribosyltransferase C-terminal"	Ca2+-dependent_phospholipid-binding_protein_Synaptotagmin,_required_for_synaptic_vesicle_and_secretory_granule_exocytosis	AT4G11610.1
Glyma.18G248900	Chr18:53562421-53564909	1.93083	0.154309	1.98428	0.001762	3.82458	0.000934821	5.04161	0.000737859	2.25534	0.00117256	2.20453	0.122077	2.74826	0.00120205	1.52579	0.15375	NA	NA	NA	NA
Glyma.18G259000	Chr18:54442401-54446789	0.730721	1	1.96294	0.001762	3.52098	0.000934821	5.51067	0.000737859	1.86618	0.00990745	0.635434	1	1.49224	0.00120205	-0.492268	1	Protein of unknown function (DUF1666)	Protein of unknown function (DUF1666)	NA	AT5G39785.1
Glyma.18G260700	Chr18:54660450-54661757	-0.18345	0.955505	0.999238	0.019057	1.91044	0.000934821	3.1638	0.000737859	1.90646	0.00117256	0.737351	0.428827	1.39885	0.00120205	0.148327	0.908318	Calcium-binding EF-hand family protein	EF hand	NA	AT5G39670.1
Glyma.19G065000	Chr19:16364463-16365863	-0.388145	1	1.45996	0.0158308	2.0313	0.000934821	4.14537	0.000737859	2.16308	0.00117256	0.337832	1	2.00951	0.00120205	-0.0938775	0.965107	Protein of unknown function (DUF1645)	Protein of unknown function (DUF1645)	NA	AT3G27880.1
Glyma.19G106400	Chr19:35730039-35731276	-0.204448	0.962071	0.999824	0.0183121	1.05354	0.0701282	2.74167	0.000737859	2.53305	0.00117256	1.35743	0.104498	2.59069	0.00120205	0.903177	0.221803	unknown protein; BEST Arabidopsis thaliana protein match is: unknown protein (TAIR:AT3G16330.1); Has 114 Blast hits to 114 proteins in 15 species: Archae - 0; Bacteria - 0; Metazoa - 0; Fungi - 0; Plants - 114; Viruses - 0; Other Eukaryotes - 0 (source: NCBI BLink).	NA	NA	AT1G52140.1
Glyma.19G109100	Chr19:36236789-36239152	-0.752376	0.423527	0.0815732	0.949723	1.48021	0.000934821	3.02443	0.000737859	1.65485	0.00117256	0.831734	0.326272	1.77271	0.00120205	0.23225	0.811123	Arabidopsis NAC domain containing protein 87	No apical meristem (NAM) protein	NA	AT5G18270.1
Glyma.19G137400	Chr19:39875619-39878523	-0.2279	0.959204	0.209287	0.872398	0.685014	0.350082	1.96382	0.000737859	1.55456	0.00673647	1.12599	0.26174	2.27278	0.00120205	0.991071	0.200436	Glycosyltransferase family 61 protein	Protein of unknown function (DUF563)	Uncharacterized_conserved_protein	AT2G41640.1
Glyma.19G144700	Chr19:40579735-40583890	-0.0591765	0.987446	0.21056	0.829199	1.82277	0.000934821	2.71247	0.000737859	1.55501	0.00117256	1.30221	0.0171062	1.70535	0.00120205	0.824539	0.189937	cytochrome P450, family 93, subfamily D, polypeptide 1	Cytochrome P450	Cytochrome_P450_CYP2_subfamily	AT5G06900.1
Glyma.19G148200	Chr19:40881462-40886282	0.046959	0.991305	1.11333	0.00448057	0.568237	0.205834	2.3022	0.000737859	1.38327	0.00117256	0.337322	0.89583	2.04504	0.00120205	0.311867	0.713489	Cation efflux family protein	Nodulin-like; "Cation efflux family"	Putative_Zn2+_transporter_MSC2_(cation_diffusion_facilitator_superfamily)	AT3G12100.1
Glyma.19G159900	Chr19:42082339-42086706	-0.252101	0.95599	1.0744	0.119737	3.50112	0.000934821	4.82816	0.000737859	1.51686	0.00926038	0.203126	1	1.30891	0.00120205	-0.0131555	1	ATPase E1-E2 type family protein / haloacid dehalogenase-like hydrolase family protein	Cation transporting ATPase, C-terminus; "haloacid dehalogenase-like hydrolase"; "Cation transporter/ATPase, N-terminus"; "E1-E2 ATPase"	Calcium_transporting_ATPase	AT3G63380.1
Glyma.19G160600	Chr19:42132304-42134409	0.36831	0.916583	0.609003	0.49682	1.53667	0.0204105	3.58872	0.000737859	1.14397	0.0464144	0.931733	1	1.65639	0.00120205	-0.389684	1	Protein of unknown function (DUF506)	Protein of unknown function (DUF506)	NA	AT2G38820.2
Glyma.19G179400	Chr19:43845455-43846767	-0.0829091	0.991305	2.17883	0.00568368	1.93356	0.00732005	5.40007	0.00344809	1.96712	0.00867178	-0.275516	1	2.04568	0.00120205	-1.41329	0.412519	FUNCTIONS IN: molecular_function unknown; INVOLVED IN: biological_process unknown; LOCATED IN: plasma membrane; BEST Arabidopsis thaliana protein match is: protamine P1 family protein (TAIR:AT2G37100.1); Has 81 Blast hits to 73 proteins in 9 species: Archae - 0; Bacteria - 0; Metazoa - 0; Fungi - 0; Plants - 81; Viruses - 0; Other Eukaryotes - 0 (source: NCBI BLink).	NA	NA	AT5G03110.1
Glyma.19G180300	Chr19:43905105-43907015	2.90603	0.386564	4.11713	0.00789502	2.34131	0.105182	3.81423	0.00902028	2.80003	0.00117256	1.6018	1	1.86051	0.0117063	0.384941	1	NAC-like, activated by AP3/PI	No apical meristem (NAM) protein	NA	AT1G69490.1
Glyma.19G184900	Chr19:44362159-44364929	-0.0164704	0.997207	0.296161	0.726281	1.24357	0.000934821	2.55037	0.000737859	2.72146	0.00117256	2.42641	0.00360589	1.52231	0.00120205	0.217125	0.866632	xyloglucan endotransglucosylase/hydrolase 32	Glycosyl hydrolases family 16; "Xyloglucan endo-transglycosylase (XET) C-terminus"	NA	AT2G36870.1
Glyma.19G193900	Chr19:45144854-45148565	0.137778	0.97415	1.12593	0.0242919	0.569152	0.315077	1.41828	0.000737859	1.62301	0.00117256	0.656732	0.710646	1.0067	0.021503	0.163484	0.914221	purple acid phosphatase 22	Calcineurin-like phosphoesterase	Purple_acid_phosphatase	AT3G52820.1
Glyma.19G198000	Chr19:45528992-45531564	-0.540262	0.85288	0.809976	0.194605	1.00352	0.105182	3.1862	0.000737859	1.97048	0.00117256	0.644308	0.749999	2.76543	0.00120205	0.587447	0.572892	HVA22-like protein J	TB2/DP1, HVA22 family	HVA22/DP1_gene_product-related_proteins	AT2G36020.1
Glyma.19G198800	Chr19:45582864-45583763	1.83127	0.560704	3.69775	0.0775499	3.5865	0.0773498	5.30832	0.0405509	2.12998	0.0138087	0.281114	1	1.67435	0.00480819	-0.037531	1	Late embryogenesis abundant (LEA) hydroxyproline-rich glycoprotein family	Late embryogenesis abundant protein	NA	AT2G35980.1
Glyma.19G203700	Chr19:46010963-46013381	-0.561338	1	0.375247	0.823056	2.26451	0.0585811	2.95893	0.000737859	2.30068	0.0296931	1.3703	0.465132	2.24633	0.00120205	1.55744	0.279726	ubiquitin-specific protease 13	MATH domain	NA	AT3G11910.1
Glyma.19G205300	Chr19:46127276-46128986	-2.09473	0.0729206	0.517767	0.414437	-0.282252	0.770669	1.95073	0.000737859	4.34772	0.00117256	1.75008	0.0133661	3.96149	0.00120205	1.73817	0.00391549	Peroxidase superfamily protein	Peroxidase	NA	AT4G11290.1
Glyma.19G224300	Chr19:47645625-47647217	-0.137938	0.970693	1.35362	0.00321908	2.2525	0.000934821	2.89732	0.000737859	2.19094	0.00117256	0.714754	0.537727	1.00397	0.00120205	0.357744	0.72625	germin-like protein 5	Cupin	NA	AT1G09560.1
Glyma.19G229500	Chr19:48059443-48063147	0.0985746	1	1.94749	0.0150569	2.96732	0.0423117	3.03157	0.000737859	2.50303	0.00117256	0.657491	0.888825	1.53119	0.0110424	1.46108	1	Calmodulin-binding protein	Calmodulin binding protein-like	NA	AT5G57580.1
Glyma.19G231400	Chr19:48202471-48205213	-1.24625	0.106431	-0.507943	0.462955	-0.442848	0.545423	1.77138	0.000737859	1.46245	0.0030332	0.741449	0.429249	2.8233	0.00120205	0.624226	0.396734	Plant invertase/pectin methylesterase inhibitor superfamily	Pectinesterase; "Plant invertase/pectin methylesterase inhibitor"	NA	AT4G02330.1
Glyma.19G255800	Chr19:50014550-50017873	0.107664	0.979814	0.179181	0.874758	0.952129	0.13838	1.29392	0.00136914	1.50988	0.00117256	1.45564	0.0286832	2.03119	0.00120205	1.68614	0.012208	Cytochrome b561/ferric reductase transmembrane with DOMON related domain	Eukaryotic cytochrome b561; "DOMON domain"	Predicted_membrane_protein,_contains_DoH_and_Cytochrome_b-561/ferric_reductase_transmembrane_domains	AT3G61750.1
Glyma.20G018900	Chr20:1960200-1961884	1.13514	1	4.5576	0.001762	8.77187	0.527824	8.3331	0.00247339	3.7605	0.00117256	0.356235	1	3.32274	0.00120205	3.76578	1	cytochrome P450, family 87, subfamily A, polypeptide 6	Cytochrome P450	Cytochrome_P450_CYP2_subfamily	AT1G64940.1
Glyma.20G030600	Chr20:3719279-3720485	-0.387385	0.899068	0.141138	0.923237	1.14992	0.0196008	2.23341	0.000737859	1.2533	0.0371884	0.748881	0.597912	1.20298	0.00559595	0.114887	0.952476	unknown protein; BEST Arabidopsis thaliana protein match is: unknown protein (TAIR:AT2G03330.1); Has 141 Blast hits to 141 proteins in 21 species: Archae - 0; Bacteria - 9; Metazoa - 0; Fungi - 0; Plants - 131; Viruses - 0; Other Eukaryotes - 1 (source: NCBI BLink).	NA	NA	AT3G11810.1
Glyma.20G034200	Chr20:4731767-4732678	-0.0393186	0.99673	3.28505	0.001762	4.38663	0.000934821	5.10624	0.000737859	3.79875	0.00117256	0.487283	0.942084	2.58046	0.00120205	1.8682	0.13078	Calcium-binding EF-hand family protein	EF hand	NA	AT5G39670.1
Glyma.20G103600	Chr20:34635684-34636903	-1.53003	0.60859	1.19425	0.255826	3.82976	0.0764346	5.96803	0.000737859	3.09085	0.0389841	0.375411	0.978158	3.72691	0.00120205	1.5916	0.483509	NA	NA	NA	NA
Glyma.20G129900	Chr20:37091398-37092697	1.73152	0.143342	3.71404	0.001762	3.13067	0.000934821	4.82534	0.000737859	2.04201	0.00117256	0.0712012	0.994623	2.05896	0.00120205	0.36567	0.836961	Plant basic secretory protein (BSP) family protein	Peptidase of plants and bacteria	NA	AT2G15220.1
Glyma.20G134000	Chr20:37392930-37393738	-0.850897	0.504888	0.215864	0.863602	0.681841	0.150431	2.21447	0.000737859	1.3586	0.0122289	0.29565	0.950449	1.71719	0.00120205	0.183545	0.887163	unknown protein; FUNCTIONS IN: molecular_function unknown; INVOLVED IN: biological_process unknown; LOCATED IN: cellular_component unknown; Has 10 Blast hits to 10 proteins in 5 species: Archae - 0; Bacteria - 0; Metazoa - 0; Fungi - 0; Plants - 10; Viruses - 0; Other Eukaryotes - 0 (source: NCBI BLink).	NA	NA	AT3G19615.1
Glyma.20G144000	Chr20:38260913-38262737	0.539074	0.836274	1.23866	0.0283446	0.0516879	0.972944	1.19537	0.0327239	1.52345	0.00383437	0.845534	0.591995	2.10848	0.00480819	0.960919	0.391905	Cupredoxin superfamily protein	Plastocyanin-like domain	NA	AT5G26330.1
Glyma.20G186500	Chr20:42518447-42521376	0.509692	1	2.68394	0.0357083	3.43945	0.181174	7.6183	0.324763	2.14893	0.0127717	-0.0143878	1	3.03058	0.00120205	-1.15272	1	myb-like transcription factor family protein	Myb-like DNA-binding domain	NA	AT1G25550.1
Glyma.20G204800	Chr20:44180172-44184016	0.94424	0.703451	0.11102	0.942678	0.483606	0.654474	1.16703	0.0218539	2.2617	0.00117256	3.10688	0.0133661	1.98341	0.00120205	1.2976	0.138533	CONTAINS InterPro DOMAIN/s: Mediator complex subunit Med28 (InterPro:IPR021640); BEST Arabidopsis thaliana protein match is: unknown protein (TAIR:AT3G01670.1); Has 122 Blast hits to 112 proteins in 13 species: Archae - 0; Bacteria - 0; Metazoa - 0; Fungi - 0; Plants - 122; Viruses - 0; Other Eukaryotes - 0 (source: NCBI BLink).	NA	NA	AT3G01680.1
Glyma.20G210500	Chr20:44685127-44686751	-0.269506	0.880514	0.0533751	0.966412	-0.0634118	0.918243	1.23573	0.000737859	1.05097	0.00117256	0.743193	0.324647	1.55866	0.00120205	0.262141	0.713949	AUX/IAA transcriptional regulator family protein	AUX/IAA family	NA	AT5G43700.1
Glyma.20G211700	Chr20:44839405-44841287	-0.205887	0.95431	1.06006	0.0332872	0.783398	0.101605	1.90674	0.000737859	1.4575	0.00117256	0.201219	0.978692	1.42139	0.00120205	0.298063	0.783655	calmodulin-like 11	EF hand	Calmodulin_and_related_proteins_(EF-Hand_superfamily)	AT3G22930.1
Glyma.20G213500	Chr20:44996230-45001835	-1.25075	0.0663568	-0.697507	0.188664	2.58373	0.000934821	3.11793	0.000737859	1.04935	0.0116362	0.51083	0.761078	1.07235	0.00120205	0.542647	0.561661	O-methyltransferase family protein	O-methyltransferase; "Dimerisation domain"	Hydroxyindole-O-methyltransferase_and_related_SAM-dependent_methyltransferases	AT4G35160.1
Glyma.20G215900	Chr20:45178806-45183319	1.57115	0.212568	1.01031	0.128517	0.934726	0.180265	2.34247	0.000737859	1.16282	0.034125	1.73233	0.147779	1.32552	0.0165392	-0.0844156	0.972115	Protein of unknown function (DUF789)	Protein of unknown function (DUF789)	NA	AT1G73210.2
Glyma.U035000	scaffold_32:246143-247288	1.53915	0.223526	2.71985	0.001762	2.4385	0.00172635	5.30081	0.000737859	1.41871	0.00461774	0.239338	0.985011	2.4353	0.00120205	-0.433243	0.850251		NA	NA	NA
