# Supplementary material for: Comparative Transcriptome Analysis of Two Contrasting Soybean Varieties in Response to Aluminum Toxicity
Source: Int J Mol Sci. 2020 Jun 17;21(12):4316. doi: 10.3390/ijms21124316 (PMC7352676; doi:10.3390/ijms21124316)
Supplement: Supplementary file 1 [file ijms-21-04316-s001.zip › Supplementary Materials 2020June13/Table S9.xlsx]

## Sheet: Sheet1
Supplementary Table S9: Differently expressed genes in M-down-low list
Gene	Physical Position (chr:bp)	P6hAl/P6hCK		M6hAl/M6hCK		P12hAl/P12hCK		M12hAl/M12hCK		M6hAl/P6hAl		M6hCK/P6hCK		M12hAl/P12hAl		M12hCK/P12hCK		Annotation	PFAM_Descriptions	KOG_Desctiptions	Top Arabidopsis (TAIR10) BLASTP Hit (4)
		log2FC	FDR	log2FC	FDR	log2FC	FDR	log2FC	FDR	log2FC	FDR	log2FC	FDR	log2FC	FDR	log2FC	FDR
Glyma.01G044800	Chr01:4983754-4985423	-1.15853	0.186904	-1.64223	0.0242919	-0.545751	0.237843	-2.88639	0.000737859	-1.39238	0.0296931	-0.900898	0.33476	-2.6492	0.00120205	-0.309944	0.714338	basic helix-loop-helix (bHLH) DNA-binding superfamily protein	Helix-loop-helix DNA-binding domain	NA	AT1G26945.1
Glyma.01G152800	Chr01:48981094-48981806	-1.56375	0.00526016	-1.55204	0.001762	-1.04849	0.00172635	-1.85975	0.000737859	-1.38269	0.00213657	-1.39371	0.00904823	-1.81845	0.00120205	-1.00537	0.00213762	NA	NA	NA	NA
Glyma.02G233300	Chr02:42088691-42090406	-1.37374	0.00526016	-1.72161	0.001762	-0.574666	0.106584	-0.920806	0.016495	-1.91583	0.00117256	-1.55844	0.00360589	-1.48594	0.00120205	-1.13657	0.00213762	BEST Arabidopsis thaliana protein match is: transcription regulators (TAIR:AT3G56220.1); Has 289 Blast hits to 289 proteins in 30 species: Archae - 0; Bacteria - 0; Metazoa - 0; Fungi - 0; Plants - 289; Viruses - 0; Other Eukaryotes - 0 (source: NCBI BLink).	NA	NA	AT2G40435.1
Glyma.03G014300	Chr03:1427594-1433362	-0.191019	0.955505	-1.10167	0.216527	0.0720213	0.942733	-1.61199	0.0289133	-2.0322	0.00383437	-1.12872	0.24568	-2.12821	0.00906249	-0.443202	0.69587	NAD(P)-binding Rossmann-fold superfamily protein	short chain dehydrogenase	Dehydrogenases_with_different_specificities_(related_to_short-chain_alcohol_dehydrogenases)	AT3G61220.1
Glyma.03G078200	Chr03:19612663-19615006	-0.121959	0.965098	-1.38249	0.001762	-0.538326	0.190317	-0.911872	0.04824	-1.92298	0.00117256	-0.635517	0.448982	-1.4758	0.00120205	-1.09567	0.00213762	HXXXD-type acyl-transferase family protein	Transferase family	NA	AT5G01210.1
Glyma.04G078000	Chr04:6523079-6524075	-0.56407	0.753093	-2.31484	0.001762	-0.220954	0.777893	-1.39032	0.0252416	-1.93168	0.0110873	-0.180232	0.981724	-1.49756	0.0274835	-0.322466	0.772227	SAUR-like auxin-responsive protein family	Auxin responsive protein	NA	AT4G31320.1
Glyma.04G179500	Chr04:44452522-44463121	-1.25357	0.182371	-1.61373	0.0566115	-1.27107	0.000934821	-1.74603	0.000737859	-1.8141	0.0110873	-1.44566	0.0406104	-1.91395	0.00120205	-1.43632	0.00213762	Gibberellin-regulated family protein	Gibberellin regulated protein	NA	AT5G14920.1
Glyma.04G242300	Chr04:51036741-51037897	-1.22465	0.0256985	-2.5503	0.001762	-1.05497	0.00172635	-0.862116	0.111334	-2.28085	0.00117256	-0.931347	0.180582	-1.96773	0.00120205	-2.15877	0.00213762	plantacyanin	Plastocyanin-like domain	NA	AT2G02850.1
Glyma.05G169100	Chr05:35959240-35961911	-1.19156	0.113904	-2.55564	0.001762	0.568611	0.335067	-1.36628	0.0704624	-1.50341	0.0178672	-0.123668	0.989163	-2.63529	0.00120205	-0.704338	0.395966	RmlC-like cupins superfamily protein	Cupin	NA	AT2G28680.1
Glyma.06G031000	Chr06:2430388-2431671	-0.369066	0.795487	-2.93228	0.001762	-1.85801	0.000934821	-2.95328	0.000737859	-3.1336	0.00117256	-0.575731	0.595747	-1.1688	0.0440656	-0.0706236	0.95782	unknown protein; FUNCTIONS IN: molecular_function unknown; INVOLVED IN: N-terminal protein myristoylation, anaerobic respiration; LOCATED IN: cellular_component unknown; EXPRESSED IN: leaf apex, inflorescence meristem, hypocotyl, root, flower; EXPRESSED DURING: petal differentiation and expansion stage; Has 47 Blast hits to 47 proteins in 13 species: Archae - 0; Bacteria - 0; Metazoa - 0; Fungi -…	NA	NA	AT1G19530.1
Glyma.06G128500	Chr06:10564807-10569476	-0.334845	0.825731	-1.24991	0.001762	0.00780994	0.988835	-0.965254	0.00193389	-1.01382	0.00604859	-0.0797706	0.99169	-1.3457	0.00120205	-0.369855	0.524014	Plant invertase/pectin methylesterase inhibitor superfamily	Pectinesterase; "Plant invertase/pectin methylesterase inhibitor"	NA	AT3G49220.1
Glyma.06G235500	Chr06:38106248-38119835	0.426727	0.776604	0.0113057	0.993552	-0.283305	0.626264	-1.21483	0.0114733	-1.4349	0.00117256	-1.00683	0.301288	-1.57929	0.00120205	-0.648283	0.366365	Tyrosine transaminase family protein	Aminotransferase class I and II	Tyrosine_aminotransferase	AT5G53970.1
Glyma.06G261100	Chr06:44721146-44725045	-0.963412	0.433637	-2.47394	0.00448057	2.91877	0.000934821	0.923817	0.0982884	-1.56869	0.0433666	-0.0484629	0.994623	-1.00747	0.0460876	0.989681	0.305942	S-locus lectin protein kinase family protein	PAN-like domain; "D-mannose binding lectin"; "S-locus glycoprotein family"; "Protein tyrosine kinase"	Serine/threonine_protein_kinase	AT4G27290.1
Glyma.07G034800	Chr07:2763835-2770113	-0.197638	0.944454	-1.03888	0.00686619	1.23114	0.000934821	0.917357	0.0048047	-2.21891	0.00117256	-1.36025	0.0188955	-1.35821	0.00120205	-1.04652	0.00213762	lipoxygenase 1	Lipoxygenase; "PLAT/LH2 domain"	NA	AT1G55020.1
Glyma.07G078100	Chr07:7126749-7135963	-0.0635618	0.984678	-1.00383	0.0183121	0.672257	0.047886	0.358099	0.389734	-1.3458	0.00117256	-0.407495	0.789026	-1.02492	0.00635112	-0.709808	0.0792765	NB-ARC domain-containing disease resistance protein	NA	NA	AT4G27220.1
Glyma.07G108900	Chr07:10727504-10729948	-0.713662	0.676827	-2.21459	1	-0.722548	0.192447	-3.02262	0.000737859	-2.23133	0.00926038	-0.737896	0.605832	-1.71413	0.0171209	0.58028	0.391549	GATA transcription factor 2	GATA zinc finger	NA	AT2G45050.1
Glyma.07G141500	Chr07:16776163-16777576	-0.0904232	0.974396	-1.13484	0.00448057	-0.456385	0.289997	0.337207	0.433795	-1.45853	0.00117256	-0.408725	0.783904	-1.09372	0.00221917	-1.89217	0.00213762	Bifunctional inhibitor/lipid-transfer protein/seed storage 2S albumin superfamily protein	Protease inhibitor/seed storage/LTP family	NA	AT5G55410.2
Glyma.07G186100	Chr07:35364632-35369563	-2.07517	0.00526016	-3.17476	0.001762	-0.266548	0.590748	-2.37672	0.000737859	-1.03762	0.00741852	0.074857	0.992206	-1.40014	0.00120205	0.717605	0.0825354	D-aminoacid aminotransferase-like PLP-dependent enzymes superfamily protein	Aminotransferase class IV	Branched_chain_aminotransferase_BCAT1,_pyridoxal_phosphate_enzymes_type_IV_superfamily	AT1G50090.1
Glyma.08G020900	Chr08:1696325-1698174	0.827296	0.358947	0.460909	0.651115	-0.792827	0.0525732	-1.1018	0.011802	-1.20016	0.0127717	-0.815956	0.47419	-1.1663	0.0171209	-0.848411	0.0483539	cytokinin response factor 2	AP2 domain	NA	AT4G23750.2
Glyma.08G128100	Chr08:9876931-9878095	0.835592	0.51088	-2.4228	0.0205101	2.10963	0.000934821	2.89371	0.040919	-3.55033	0.00213657	-0.263686	0.977881	-1.98322	0.00120205	-2.77601	0.138813	plantacyanin	Plastocyanin-like domain	NA	AT2G02850.1
Glyma.08G285400	Chr08:39493242-39498724	-0.900558	0.111579	-2.33261	0.001762	-0.241017	0.618328	-0.955904	0.00759397	-1.11192	0.00213657	0.329561	0.87164	-1.33435	0.00120205	-0.621375	0.167515	Pectin lyase-like superfamily protein	Glycosyl hydrolases family 28	NA	AT1G60590.1
Glyma.09G049100	Chr09:4264943-4266961	-1.08382	0.0233322	-2.21238	0.001762	2.28378	0.000934821	0.723285	0.0609425	-2.03846	0.00117256	-0.895761	0.146176	-1.44473	0.00120205	0.119601	0.916334	cytochrome P450, family 81, subfamily D, polypeptide 3	Cytochrome P450	Cytochrome_P450_CYP2_subfamily	AT4G37340.1
Glyma.09G281900	Chr09:49746277-49748776	0.500734	0.637209	-1.13969	0.00986827	4.31507	0.000934821	2.41952	0.000737859	-1.27552	0.00117256	0.36486	0.868282	-1.13713	0.00120205	0.754172	0.234261	O-methyltransferase 1	O-methyltransferase; "Dimerisation domain"	Hydroxyindole-O-methyltransferase_and_related_SAM-dependent_methyltransferases	AT5G54160.1
Glyma.10G050800	Chr10:4555961-4559856	-1.62939	0.00526016	-2.08379	0.001762	-0.017446	0.980068	-0.434007	0.260873	-1.09218	0.00117256	-0.627097	0.710646	-1.31667	0.00120205	-0.896587	0.0327622	Peroxidase superfamily protein	Peroxidase	NA	AT2G37130.1
Glyma.11G200400	Chr11:27964808-27968524	-0.584769	0.521096	-1.08029	0.0175567	-0.309084	0.492147	-1.08775	0.00606287	-1.13883	0.00117256	-0.640118	0.476499	-1.5049	0.00120205	-0.725009	0.0729705	RNA-binding KH domain-containing protein	KH domain	RNA-binding_protein_Sam68_and_related_KH_domain_proteins	AT2G38610.2
Glyma.11G243400	Chr11:33726765-33727611	-0.862623	0.366991	-0.292011	0.874082	-0.500564	0.288978	-1.61581	0.000737859	-1.5883	0.0127717	-2.15506	0.0112489	-1.04476	0.0328568	0.0742675	0.956952	RING/U-box superfamily protein	Zinc finger, C3HC4 type (RING finger)	NA	AT1G67856.1
Glyma.12G178000	Chr12:33738400-33740821	-0.468603	0.844964	-2.52606	0.0327548	0.552458	0.461843	1.12082	0.282603	-2.71105	0.00673647	-0.654723	0.734658	-1.93469	0.012889	-2.51165	0.0792765	xyloglucan endotransglucosylase/hydrolase 32	Glycosyl hydrolases family 16; "Xyloglucan endo-transglycosylase (XET) C-terminus"	NA	AT2G36870.1
Glyma.12G222500	Chr12:38215801-38218587	-0.181831	0.944526	-0.673401	0.209717	-0.799209	0.0187834	-1.7177	0.000737859	-1.27686	0.00117256	-0.762777	0.289329	-1.48974	0.00120205	-0.569155	0.208076	CBS domain-containing protein	NA	5'-AMP-activated_protein_kinase,_gamma_subunit	AT5G53750.1
Glyma.13G104300	Chr13:21891990-21901598	-0.423745	0.770393	-1.14466	0.00321908	-0.125625	0.831237	-1.36149	0.000737859	-1.07086	0.00213657	-0.341237	0.883789	-1.61615	0.00120205	-0.38215	0.516837	Protein kinase superfamily protein	Protein tyrosine kinase	Serine/threonine_protein_kinase	AT5G56890.1
Glyma.13G170600	Chr13:28436395-28440865	-0.218056	0.936505	-3.42287	0.0296666	-0.15924	0.781514	-0.124457	0.896276	-5.35844	0.00213657	-2.15235	0.00360589	-3.51509	0.00120205	-3.55146	0.00213762	aldehyde dehydrogenase 2B4	Aldehyde dehydrogenase family	Aldehyde_dehydrogenase	AT3G48000.1
Glyma.13G186400	Chr13:30001281-30008506	-0.598247	0.466079	-0.65407	0.251705	-0.320043	0.459105	-1.03873	0.00606287	-1.61899	0.00117256	-1.5553	0.00360589	-1.70951	0.00120205	-0.98897	0.00547901	zinc induced facilitator-like 1	Major Facilitator Superfamily	Permease_of_the_major_facilitator_superfamily	AT5G13750.1
Glyma.13G225000	Chr13:33791886-33794220	-0.923867	0.10765	-1.16052	0.0115846	0.812781	0.0219247	0.120514	0.830615	-1.06995	0.00213657	-0.815178	0.293431	-1.15929	0.00120205	-0.465947	0.431786	Aldolase-type TIM barrel family protein	SOR/SNZ family	Stationary_phase-induced_protein,_SOR/SNZ_family	AT5G01410.1
Glyma.13G267100	Chr13:37002911-37004219	0.000158631	0.997599	-1.59262	0.0309823	2.61124	0.000934821	0.531458	0.446737	-1.70425	0.0104972	-0.0916749	0.992206	-1.35186	0.0177007	0.740642	0.548523	NA	NA	NA	NA
Glyma.13G347800	Chr13:43797691-43803266	-0.602996	0.543164	-1.39381	0.001762	1.04149	0.000934821	-0.443616	0.254977	-2.08407	0.00117256	-1.27331	0.0441769	-1.66808	0.00120205	-0.177591	0.84588	lipoxygenase 1	Lipoxygenase; "PLAT/LH2 domain"	NA	AT1G55020.1
Glyma.14G208300	Chr14:47397478-47399732	-0.895036	0.287115	-1.49801	1	-0.950729	0.0207817	-1.23074	0.00606287	-1.41359	0.0104972	-0.797171	0.36444	-1.07137	0.0337626	-0.784836	0.0981886	acyl activating enzyme 5	AMP-binding enzyme	Acyl-CoA_synthetase	AT5G16370.1
Glyma.15G009500	Chr15:737952-739806	-0.017439	0.995673	-2.96971	0.001762	-0.203867	0.746797	-2.0285	0.000737859	-1.92429	0.00117256	1.03354	0.059033	-1.61899	0.00120205	0.197063	0.849067	Lactoylglutathione lyase / glyoxalase I family protein	Glyoxalase/Bleomycin resistance protein/Dioxygenase superfamily	Glyoxalase	AT1G80160.1
Glyma.16G108700	Chr16:22612052-22612607	-0.766117	0.644579	-0.669723	0.74197	-1.21011	0.00562171	-2.2034	0.0281994	-2.32977	0.0218673	-2.42116	0.0315078	-3.38668	0.0103982	-2.39626	0.00213762	FUNCTIONS IN: molecular_function unknown; INVOLVED IN: biological_process unknown; LOCATED IN: endomembrane system; EXPRESSED IN: flower; BEST Arabidopsis thaliana protein match is: Copper amine oxidase family protein (TAIR:AT1G31670.1); Has 35333 Blast hits to 34131 proteins in 2444 species: Archae - 798; Bacteria - 22429; Metazoa - 974; Fungi - 991; Plants - 531; Viruses - 0; Other Eukaryotes -…	NA	NA	AT2G35612.1
Glyma.16G148600	Chr16:30918980-30920840	0.0837321	0.98765	-2.44102	0.0283446	3.01365	0.00381697	-1.90194	0.0773266	-2.35186	0.0178672	0.176779	0.987552	-3.79074	0.0153606	1.13172	0.383949	nudix hydrolase homolog 12	NUDIX domain	Diadenosine_and_diphosphoinositol_polyphosphate_phosphohydrolase	AT1G12880.1
Glyma.16G175400	Chr16:33682023-33683784	-1.15669	0.00526016	-1.22311	0.001762	0.0815729	0.896126	-0.735293	0.0441495	-1.29958	0.00117256	-1.21979	0.0152123	-1.61557	0.00120205	-0.790743	0.0392066	UDP-glucosyl transferase 88A1	UDP-glucoronosyl and UDP-glucosyl transferase	UDP-glucuronosyl_and_UDP-glucosyl_transferase	AT3G16520.3
Glyma.17G064800	Chr17:5016278-5017851	-0.37591	0.823601	-1.68825	0.001762	-0.628988	0.125281	-1.76669	0.000737859	-1.71492	0.00117256	-0.387258	0.844294	-1.54309	0.00221917	-0.408227	0.526232	Uncharacterised protein family (UPF0497)	Domain of unknown function (DUF588)	NA	AT4G25830.1
Glyma.17G139900	Chr17:11372502-11373780	-0.225492	0.91676	-2.17797	0.0250121	-0.555264	0.15777	-0.407347	1	-4.91435	0.00117256	-2.97433	0.00360589	-6.29895	0.0159617	-6.45828	0.0146741	Bifunctional inhibitor/lipid-transfer protein/seed storage 2S albumin superfamily protein	Protease inhibitor/seed storage/LTP family	NA	AT4G12510.1
Glyma.19G178200	Chr19:43733666-43738337	-0.214642	0.935838	-0.566708	0.518339	-0.450737	0.290017	-1.12652	0.0324933	-1.69522	0.00117256	-1.32823	0.0452132	-2.41728	0.00120205	-1.73642	0.00213762	related to AP2.7	AP2 domain	NA	AT2G28550.3
Glyma.20G206300	Chr20:44302828-44310908	-0.633457	0.446814	-1.48548	0.0124868	0.707886	0.058912	-0.606028	0.227263	-2.39718	0.00117256	-1.53104	0.00904823	-1.94116	0.00120205	-0.628666	0.274773	peptide transporter 3	POT family	H+/oligopeptide_symporter	AT5G46050.1
